# Supplementary material for: Phase separation as a possible mechanism for dosage sensitivity
Source: Genome Biol. 2024 Jan 15;25:17. doi: 10.1186/s13059-023-03128-z (PMC10789095; doi:10.1186/s13059-023-03128-z)
Supplement: Supplementary file 2 — Additional file 2: Table S1. Dataset of human phase-separating proteins and non-phase-separating proteins. The list contains proteins used to calculate AUC of predicting phase-separating proteins. [file 13059_2023_3128_MOESM2_ESM.xlsx]

## Sheet: self-assembling train set
Table S1 Dataset of human phase-separating proteins and non-phase-separating proteins
Protein	Gene	pLI	LOEUF	pHaplo	SaPS	PdPS	PLAAC	PScore	catGRANULE	FuzDrop	Length
O00444	PLK4	0.777982	0.569	0.516583	0.854508	0.782283	-0.068	1.61	0.896523	0.92	970
O14641	DVL2	0.0113615	0.657	0.421503	0.894403	0.927257	0.07	4.32	1.18556	1	736
O43663	PRC1	0.0159758	0.621	0.582485	0.905351	0.897886	-0.131	1.9	0.168958	0.62	620
O43823	AKAP8	0.982555	0.397	0.670613	0.929826	0.891483	0.092	4.38	1.73687	1	692
O76064	RNF8	0.995893	0.183	0.889669	0.0757945	0.14677	-0.282	1.44	0.447167	0.53	485
P10636	MAPT	4.68265e-05	0.569	0.303865	0.928427	0.850669	-0.061	3.41	1.71571	1	758
P10644	PRKAR1A	0.999223	0.119	0.981807	0.87151	0.916101	-0.387	0.76	0.458847	0.25	381
P31943	HNRNPH1	0.999148	0.109	0.990925	0.944641	0.94464	0.305	8.3	2.32642	0.95	449
P32780	GTF2H1	0.995912	0.291	0.983316	0.0924188	0.355622	-0.046	1.13	0.378836	0.66	548
P42858	HTT	1	0.176	0.995586	0.912832	0.604738	0.619	2.16	0.369345	0.98	3142
P50995	ANXA11	3.4582e-06	0.98	0.213768	0.945786	0.756514	0.33	5.27	1.21797	0.9	505
P80723	BASP1	0.539222	0.774	0.215524	0.905105	0.947287	-0.315	0.68	0.549754	1	227
Q06124	PTPN11	0.999877	0.135	0.970761	0.896104	0.704249	-0.296	0.95	1.03426	0.34	593
Q07157	TJP1	1	0.071	0.992598	0.940292	0.915646	0.011	2.33	1.22558	1	1748
Q13283	G3BP1	0.988391	0.519	0.916504	0.929826	0.575079	-0.171	1.26	1.19128	0.99	466
Q16236	NFE2L2	0.686008	0.663	0.45391	0.859354	0.59212	-0.226	1.6	0.329062	0.87	605
Q96EP5	DAZAP1	0.999571	0.119	0.838805	0.927462	0.676906	0.257	4.93	1.94351	1	407
Q96LT7	C9orf72	0.000715132	0.928	0.36834	0.506574	0.033515	-0.305	0.12	-0.0730522	0.12	481
Q9NWB1	RBFOX1	0.935961	0.336	0.950045	0.811941	0.0491871	-0.009	3.11	0.511953	0.75	397
Q9UPU9	SAMD4A	0.999268	0.218	0.986158	0.939585	0.874294	0.129	2.44	0.654921	0.99	718
O60563	CCNT1	0.995809	0.498	0.34624	0.876024	0.518982	-0.038	2.93	0.383491	0.97	726
O60885	BRD4	0.999993	0.048	0.987965	0.914282	0.881799	0.419	2.73	0.211904	1	1362
P03372	ESR1	0.987167	0.19	0.983056	0.906886	0.789788	0.05	2.12	0.552057	0.91	595
P04156	PRNP	0.029139	1.299	0.248162	0.932611	0.725092	0.247	12.9	2.12884	0.9	253
P06748	NPM1	0.959044	0.162	0.991613	0.927858	0.940417	-0.331	0.26	0.873033	0.95	294
P31483	TIA1	0.832581	0.441	0.710652	0.939761	0.748779	0.424	5.57	0.972891	0.37	386
P45973	CBX5	0.835001	0.35	0.764037	0.879593	0.824317	-0.541	-0.34	0.541553	0.93	191
Q01844	EWSR1	0.998559	0.218	0.990893	0.91604	0.795347	0.573	9.31	3.35544	1	656
Q13148	TARDBP	0.980708	0.275	0.971995	0.948494	0.954108	0.46	5.95	2.038	0.9	414
Q15648	MED1	0.999991	0.117	0.962224	0.931458	0.85361	0.145	4.03	1.62551	1	1581
Q8WXF1	PSPC1	0.992607	0.277	0.469212	0.913941	0.895578	0.229	5.04	1.09613	0.98	523
Q9NQI0	DDX4	0.998516	0.263	0.456819	0.781458	0.295186	-0.106	6.77	1.77535	0.91	724
Q92804	TAF15	0.354286	0.398	0.227338	0.934126	0.906644	0.55	18.48	6.29463	1	592
P52948	NUP98	1	0.122	0.991735	0.943338	0.901401	0.164	5.81	1.34485	1	1817
Q96PK6	RBM14	0.987908	0.204	0.817259	0.947382	0.943456	0.306	4.37	0.878358	1	669
P17931	LGALS3	0.000175114	1.428	0.477332	0.942473	0.732553	0.293	5.42	1.57056	0.88	250
Q14781	CBX2	0.954824	0.19	0.990781	0.923794	0.514032	-0.03	1.88	0.93924	1	532
P23771	GATA3	0.882719	0.388	0.993806	0.89392	0.50647	-0.1	2.24	0.556206	1	443
P26368	U2AF2	0.997189	0.133	0.955064	0.917944	0.725298	-0.114	0.12	0.770609	0.39	475
Q7Z739	YTHDF3	0.975545	0.22	0.788196	0.934216	0.743057	0.511	4	1.36912	1	585
Q12888	TP53BP1	0.999856	0.253	0.977212	0.93163	0.919423	-0.159	2.56	1.19479	1	1972
O14979	HNRNPDL	0.916051	0.553	0.657039	0.944183	0.833011	0.509	16.83	2.08625	1	420
Q9H0L4	CSTF2T	0.22952	0.608	0.174084	0.944329	0.899833	0.297	5.98	1.74332	1	616
P51991	HNRNPA3	0.992645	0.233	0.988736	0.950253	0.945144	0.484	15.69	5.25324	1	378
Q9NSC5	HOMER3	0.222332	0.341	0.603476	0.917358	0.561363	-0.223	0.14	0.222685	0.81	361
Q14011	CIRBP	0.622586	0.598	0.567649	0.923255	0.902554	0.058	10.76	3.58024	1	172
P49790	NUP153	0.999994	0.174	0.994344	0.949018	0.937009	0.231	5.51	1.50904	1	1475
O95049	TJP3	2.20425e-21	1.078	0.365089	0.926786	0.745788	-0.193	3.74	1.37652	0.97	919
P46937	YAP1	0.998548	0.19	0.98761	0.944812	0.841596	0.279	2.69	0.365767	1	504
Q13950	RUNX2	0.995959	0.343	0.992655	0.944419	0.80208	0.402	4.16	0.0743264	1	521
Q5VSY0	GKAP1	0.122828	0.524	0.314994	0.905302	0.723531	-0.379	0.33	0.928377	0.96	366
Q8NC56	LEMD2	0.302373	0.413	0.641311	0.886024	0.817847	-0.184	1.42	0.00266268	0.68	503
Q9UDY2	TJP2	6.24313e-07	0.635	0.777368	0.94464	0.95978	-0.18	2.43	1.49749	1	1190

## Sheet: partner-dependent train set
Table S1 Dataset of human phase-separating proteins and non-phase-separating proteins
Protein	Gene	pLI	LOEUF	pHaplo	SaPS	PdPS	PLAAC	PScore	catGRANULE	FuzDrop	Length
P09651	HNRNPA1	0.966614	0.147	0.92176	0.949795	0.945001	0.473	13.89	4.89255	1	372
P19387	POLR2C	0.0470077	0.745	0.23445	0.308925	0.72857	-0.427	-0.37	-0.244183	0.69	275
O43791	SPOP	0.992531	0.144	0.748885	0.0522835	0.845874	-0.402	0.43	-0.255438	0.19	374
O60500	NPHS1	7.72411e-11	0.696	0.522974	0.0461385	0.775115	-0.172	1.73	0.733511	0.79	1241
P06241	FYN	0.995636	0.278	0.923755	0.769388	0.930611	0.07	2.88	0.951949	0.17	537
P16333	NCK1	0.00103503	0.825	0.504065	0.665252	0.754087	-0.175	0.8	0.958222	0.18	377
Q07889	SOS1	1	0.14	0.991797	0.798144	0.910921	-0.079	3.17	0.455465	0.46	1333
Q9UER7	DAXX	0.842737	0.496	0.504452	0.885335	0.956418	-0.195	2.21	0.67802	1	740
O00401	WASL	0.96196	0.375	0.944208	0.83138	0.942942	0.09	4.9	0.738347	0.98	505
O43561	LAT	0.0974333	0.66	0.168673	0.53323	0.944021	-0.126	2.71	-0.334812	1	262
P23246	SFPQ	0.999527	0.152	0.981074	0.930219	0.941421	0.478	7.67	2.3829	1	707
O43781	DYRK3	0.000220922	1.067	0.306655	0.132989	0.899494	-0.275	2.35	1.02647	0.49	588
P43243	MATR3	0.999819	0.079	0.970824	0.89819	0.951447	0.07	2.63	1.55603	1	847
P46777	RPL5	0.994762	0.167	0.967526	0.860934	0.908948	-0.36	0.58	0.815287	0.14	297
Q13823	GNL2	0.453032	0.551	0.750912	0.437574	0.898573	-0.133	0.66	1.12986	0.83	731
O75683	SURF6	8.12447e-05	1.125	0.189376	0.739587	0.919136	-0.445	0.81	0.852042	1	361
P62750	RPL23A	0.876904	0.393	0.643836	0.63315	0.913829	-0.505	0.59	-0.143834	0.62	156
Q13094	LCP2	0.9889	0.341	0.868471	0.832078	0.936401	0.075	3.39	0.647881	1	533
O75791	GRAP2	0.101872	0.765	0.719376	0.773733	0.673327	0.13	-0.28	0.926123	0.72	330
Q01860	POU5F1	0.889691	0.341	0.437544	0.842066	0.928729	-0.133	4.42	1.30744	0.98	360
O43670	ZNF207	0.0542638	0.493	0.747834	0.909709	0.855168	0.313	5.49	0.34342	1	478
O75533	SF3B1	1	0.066	0.997513	0.720243	0.929506	-0.196	4.3	0.784903	0.48	1304
O95613	PCNT	4.17814e-38	0.821	0.335181	0.281907	0.930417	-0.11	2.83	0.870337	1	3336
P04150	NR3C1	0.311618	0.32	0.972007	0.704925	0.928892	-0.024	1.59	0.685795	0.9	777
P07237	P4HB	0.968509	0.224	0.921703	0.623899	0.944443	-0.418	0.37	0.618542	0.16	508
P11940	PABPC1	0.999692	0.27	0.988154	0.846899	0.94585	0.147	1.32	0.59118	0.37	636
P22087	FBL	0.984496	0.246	0.740677	0.846755	0.882257	0.178	11.1	3.33603	0.49	321
P54274	TERF1	0.878034	0.372	0.558998	0.750357	0.914066	-0.34	-0.39	0.226459	0.81	439
P54727	RAD23B	0.973409	0.227	0.980946	0.567677	0.879558	0.09	1.11	0.0505746	0.99	409
P55072	VCP	0.999992	0.127	0.926572	0.809028	0.962984	-0.041	1.95	1.02136	0.41	806
P62995	TRA2B	0.988418	0.246	0.990006	0.904886	0.951702	-0.056	6.85	1.81835	0.99	288
P63279	UBE2I	0.943944	0.287	0.360803	0.0659065	0.87248	-0.441	-0.13	-0.355427	0.25	158
P78352	DLG4	0.996593	0.238	0.963109	0.0622686	0.862989	-0.23	1.28	1.11944	0.7	724
Q01130	SRSF2	0.352601	0.811	0.879794	0.906741	0.957755	-0.075	3.05	1.13794	1	221
Q05086	UBE3A	0.999576	0.206	0.988839	0.0534091	0.926177	-0.351	0.09	0.71979	0.38	875
Q07955	SRSF1	0.991994	0.242	0.918833	0.887234	0.958739	-0.127	4.04	2.37379	0.95	248
Q12988	HSPB3	0.000440374	1.845	0.102927	0.0625235	0.806532	-0.521	-1.08	-0.697753	0.25	150
Q13263	TRIM28	0.999902	0.082	0.956396	0.845078	0.948781	-0.084	3.3	0.683149	0.99	835
Q14145	KEAP1	0.251629	0.627	0.411447	0.065768	0.861402	-0.12	2.71	0.395955	0.12	624
Q14157	UBAP2L	1	0.103	0.968653	0.945615	0.953562	0.144	6.81	1.38115	1	1087
Q14444	CAPRIN1	0.999768	0.311	0.979872	0.935089	0.923669	0.285	6.82	0.976256	1	709
Q14596	NBR1	0.000436707	0.652	0.725786	0.0542573	0.85361	-0.203	1.96	0.473173	0.89	966
Q14671	PUM1	0.999999	0.129	0.989364	0.937265	0.923454	0.382	3.84	1.50914	1	1186
Q53HL2	CDCA8	0.0971532	0.683	0.582814	0.845072	0.953854	-0.319	1.64	0.425392	0.4	280
Q5T1M5	FKBP15	1.84756e-07	0.607	0.751641	0.8899	0.925495	0.152	1.74	0.667385	1	1219
Q6UVJ0	SASS6	4.9988e-05	0.679	0.388026	0.107419	0.892314	-0.083	1.87	0.569422	0.7	657
Q7Z417	NUFIP2	0.992086	0.196	0.930442	0.926576	0.961228	0.277	2.01	1.46707	0.99	695
Q86SQ0	PHLDB2	0.0112158	0.591	0.632196	0.832088	0.964447	-0.126	3.13	0.823503	1	1253
Q8IUD2	ERC1	0.00412388	0.543	0.867254	0.776084	0.935376	-0.002	2.31	0.684766	0.99	1116
Q96C19	EFHD2	0.378996	1.275	0.20117	0.799529	0.906884	-0.322	0.18	0.550031	0.46	240
Q96PV0	SYNGAP1	0.999998	0.052	0.972554	0.648636	0.887523	0.138	4.83	1.30323	1	1343
Q99496	RNF2	0.944004	0.171	0.807345	0.495426	0.911546	-0.063	0.74	0.0922137	0.8	336
Q9H3S7	PTPN23	0.647597	0.372	0.574793	0.691126	0.923001	0.206	4.39	0.447281	0.72	1636
Q9NQS7	INCENP	0.996087	0.336	0.442614	0.888963	0.963172	-0.107	3.66	0.368871	1	918
Q9UKV8	AGO2	0.999992	0.106	0.994465	0.125313	0.890297	-0.208	0.91	0.467782	0.45	859
Q9UN86	G3BP2	0.983145	0.179	0.836912	0.827478	0.903678	-0.147	2.42	1.52975	1	482
Q9UPQ9	TNRC6B	1	0.173	0.99697	0.915813	0.925645	0.293	6.28	2.46801	1	1833
A7MCY6	TBKBP1	0.0383778	0.467	0.516725	0.82654	0.911099	0.009	4.18	0.140273	0.92	615
P02792	FTL	0.000458653	1.946	0.242877	0.0520726	0.876312	-0.42	-0.04	0.149159	0.19	175
P20591	MX1	4.50421e-09	1.212	0.778069	0.0502462	0.911335	-0.196	0.05	0.442969	0.21	662
Q13136	PPFIA1	1	0.067	0.956626	0.773089	0.948489	-0.223	3.61	0.804244	0.99	1202
Q13402	MYO7A	5.37674e-25	0.848	0.561277	0.0472722	0.853187	-0.213	1.15	0.962502	0.27	2215
Q495M9	USH1G	0.00108622	1.087	0.858084	0.0564782	0.889659	-0.264	2	0.694029	0.65	461
Q6PIF6	MYO7B	6.38295e-16	0.733	0.302463	0.0867472	0.820608	-0.067	0.2	0.730359	0.35	2116
Q8N8V4	ANKS4B	3.41491e-06	1.244	0.343691	0.0770572	0.802264	-0.273	1.14	0.785654	0.97	417
Q8NFZ5	TNIP2	2.97331e-06	0.736	0.634121	0.0632346	0.863964	-0.232	2.65	0.0357093	0.88	429
Q8WV28	BLNK	0.990011	0.391	0.923278	0.563985	0.884031	-0.119	2.37	0.439751	1	456
Q9H6S1	AZI2	0.185309	0.687	0.60879	0.709655	0.924411	-0.28	0.93	0.0325729	0.34	392
Q9Y2X0	MED16	0.0187661	1.031	0.222793	0.0854791	0.769082	-0.32	0.55	-0.236636	0.33	877
Q9Y6N9	USH1C	2.72436e-12	0.888	0.67511	0.0504392	0.923212	-0.368	1.24	1.1017	0.29	552

## Sheet: non-phase-separating train set
Table S1 Dataset of human phase-separating proteins and non-phase-separating proteins
Protein	Gene	pLI	LOEUF	pHaplo	SaPS	PdPS	PLAAC	PScore	catGRANULE	FuzDrop	Length
A0PJX0	CIB4	2.30346e-06	1.555	0.270542	0.0467839	0.274876	-0.443	-0.22	-0.88731	0.11	185
A0PJY2	FEZF1	0.298172	0.342	0.989071	0.0556608	0.0388392	-0.198	0.74	0.215726	0.68	475
A0PK11	CLRN2	0.00028945	1.606	0.468792	0.0670338	0.0297938	-0.354	-0.95	-0.655248	0.1	232
A1A5B4	ANO9	4.59378e-11	0.911	0.808815	0.0667756	0.0322083	-0.364	-0.16	-0.190357	0.26	782
A1E959	ODAM	1.16193e-13	1.515	0.0596027	0.3976	0.330425	0.142	1.63	-0.355737	0.96	279
A1L0T0	ILVBL	1.13706e-05	0.912	0.373928	0.060635	0.0634096	-0.183	1.22	0.484967	0.15	632
A1L4K1	FSD2	2.36469e-12	1.27	0.58372	0.0557721	0.233185	-0.173	1.21	0.37057	0.66	749
A2A2Y4	FRMD3	0.195215	0.442	0.460756	0.0513242	0.0853531	-0.372	-0.48	0.0335857	0.18	597
A2PYH4	HFM1	1.44958e-23	0.93	0.124283	0.0879849	0.491535	-0.087	0.32	0.789477	0.47	1435
A2RU48	SMCO3	0.205395	1.629	0.104074	0.119386	0.550882	-0.451	0.05	-0.259848	0.14	225
A2RU54	HMX2	0.000305119	1.587	0.802994	0.0600232	0.0701477	-0.223	2.26	0.594758	1	273
A2RUC4	TYW5	2.19729e-07	1.236	0.828651	0.052711	0.261676	-0.448	-0.3	0.15241	0.12	315
A3KN83	SBNO1	1	0.081	0.959986	0.40745	0.65004	-0.1	1.27	1.26013	0.87	1393
A4D0S4	LAMB4	3.21022e-30	1.008	0.139728	0.178384	0.14622	-0.109	5.35	0.992036	0.26	1761
A4D1B5	GSAP	3.59526e-16	1.001	0.406138	0.0457454	0.0305648	-0.248	0.35	0.269666	0.18	854
A4D1S0	KLRG2	4.20607e-07	1.731	0.308521	0.466647	0.217187	-0.253	2.35	0.14367	0.99	409
A5D6W6	FITM1	0.0721138	1.198	0.24026	0.0893505	0.0283867	-0.271	0.24	-0.257267	0.14	292
A6H8M9	CDHR4	0.0134739	0.966	0.169156	0.138297	0.0424277	-0.035	1.35	-0.104498	0.18	788
A6NCI4	VWA3A	1.83741e-20	0.918	0.0888683	0.0699564	0.127199	-0.128	0.55	0.461591	0.39	1184
A6NDA9	LRIT2	1.82785e-09	1.554	0.124395	0.0727842	0.0282174	-0.267	0.61	-0.195715	0.16	550
A6NDG6	PGP	0.757808	1.017	0.130022	0.0688439	0.0634199	-0.282	0	0.528469	0.22	321
A6NFD8	HELT	0.0473977	1.177	0.902284	0.0669142	0.0343442	-0.078	1.56	-0.155024	0.84	242
A6NFQ7	DPRX	1.14132e-06	1.945	0.120367	0.0636111	0.0329528	-0.241	1.65	-0.100577	0.89	191
A6NGB9	WIPF3	0.000296999	0.807	0.465677	0.733191	0.216763	-0.026	4.3	0.212606	1	483
A6NGE7	URAD	0.00378364	1.889	0.426106	0.0474927	0.4206	-0.371	-0.6	-0.358171	0.25	173
A6NGQ2	OOEP	0.230724	1.697	0.0752152	0.051185	0.215234	-0.528	-1.62	-1.19404	0.52	149
A6NHN0	OTOL1	1.71728e-07	1.815	0.0658207	0.297556	0.254177	-0.129	3.46	3.20479	1	477
A6NHT5	HMX3	0.772662	0.37	0.920804	0.131094	0.279132	-0.112	3.77	-0.230003	0.91	357
A6NI15	MSGN1	0.191097	1.472	0.60479	0.0618228	0.0917657	-0.18	1.57	0.703013	0.96	193
A6NJB7	PRR19	0.196399	0.48	0.244894	0.055865	0.0403848	-0.128	1.34	-0.1085	0.99	356
A6NJG6	ARGFX	1.03484e-05	1.851	0.0550717	0.274832	0.0461609	-0.037	3.23	-0.525512	0.43	315
A6NKC9	SH2D7	0.00142098	1.193	0.306728	0.0729248	0.0832434	-0.107	2.18	0.652128	0.96	451
A6NKG5	RTL1	0.00816648	0.533	0.318256	0.0544789	0.0534911	-0.24	0.61	0.349857	0.69	1358
A6NLP5	TTC36	0.507039	1.588	0.242465	0.071934	0.11304	-0.316	-1.27	0.146088	0.28	189
A6NMT0	DBX1	0.147781	0.768	0.962937	0.12206	0.0739403	-0.139	3.09	0.480736	0.99	343
A6NNA5	DRGX	0.252323	1.215	0.164044	0.0507366	0.0415015	-0.199	1.01	-0.115116	0.93	263
A7MBM2	DISP2	0.0162512	0.405	0.370056	0.097931	0.0576644	-0.113	2.65	0.320175	0.98	1401
A7MD48	SRRM4	0.411748	0.41	0.870526	0.857251	0.842676	-0.008	4.19	1.18788	1	611
A8K2U0	A2ML1	1.32902e-22	0.952	0.400813	0.0675257	0.0849227	-0.132	0.81	0.783335	0.6	1454
A8K979	ERI2	6.38834e-05	0.975	0.430758	0.076413	0.299056	-0.059	0.99	0.456397	0.79	691
A8MPS7	YDJC	0.00215046	1.005	0.243894	0.13873	0.128328	-0.368	0.31	0.134196	0.51	323
A8MV65	VGLL3	0.336019	0.745	0.427522	0.25429	0.0503248	-0.062	2.99	-0.415966	0.99	326
A8MYU2	KCNU1	3.90824e-12	0.812	0.472702	0.0666213	0.0395561	-0.173	0.25	0.367581	0.26	1149
B1AK53	ESPN	0.00255384	0.934	0.87967	0.207092	0.109344	-0.038	2.76	0.614115	0.99	854
B1ANS9	WDR64	4.90486e-15	1.086	0.175097	0.0488637	0.230269	-0.176	1.12	0.757721	0.24	1081
B2RTY4	MYO9A	0.999992	0.304	0.806322	0.0544784	0.667423	-0.163	1.6	1.09376	0.75	2548
M0R2J8	DCDC1	9.13495e-05	1.268	0.0931294	0.0547487	0.225937	-0.221	0.68	0.954318	0.88	1783
O00155	GPR25	0.00563545	1.264	0.526633	0.0581249	0.037843	-0.367	-0.94	-0.528665	0.31	361
O00180	KCNK1	0.580151	0.905	0.756836	0.0629143	0.0512015	-0.274	-0.54	-0.157572	0.13	336
O00189	AP4M1	2.36166e-11	1.313	0.229772	0.0491742	0.0997047	-0.207	1.42	0.588861	0.47	453
O00206	TLR4	4.18065e-06	0.992	0.354437	0.0692244	0.0335385	-0.202	-0.56	0.257382	0.11	839
O00233	PSMD9	3.77628e-05	1.446	0.250754	0.559394	0.715799	-0.162	1.01	0.566008	0.82	223
O00268	TAF4	0.999487	0.081	0.990927	0.833517	0.771922	0.138	5.05	0.537012	1	1085
O00270	GPR31	0.000351018	1.905	0.243185	0.0728544	0.029454	-0.309	2.5	-1.024	0.14	319
O00273	DFFA	0.000218371	1.161	0.294666	0.264295	0.606054	-0.452	-0.27	-0.378052	0.36	331
O00287	RFXAP	0.439792	0.978	0.105099	0.377893	0.458323	-0.137	1.4	1.18163	1	272
O00294	TULP1	0.807904	0.605	0.366749	0.214957	0.244571	-0.158	3.38	1.19304	0.99	542
O00295	TULP2	1.82655e-07	1.162	0.107538	0.0572128	0.280461	-0.158	1.15	1.06842	0.71	520
O00321	ETV2	0.0328968	1.418	0.286932	0.218274	0.232618	-0.165	4.33	0.959643	0.88	342
O00339	MATN2	7.29385e-09	0.875	0.734179	0.054596	0.234833	-0.308	1.81	0.567216	0.27	956
O00391	QSOX1	6.78457e-05	0.624	0.424718	0.0541202	0.0801248	-0.276	1.48	0.353352	0.32	747
O00399	DCTN6	0.0262384	0.784	0.355867	0.0776543	0.0334704	-0.318	0.04	-0.0801745	0.25	190
O00409	FOXN3	0.907799	0.363	0.987423	0.50292	0.392497	-0.136	2.47	0.793675	0.99	490
O00462	MANBA	1.14972e-11	0.965	0.203903	0.0463977	0.0494728	-0.226	2.09	0.543857	0.12	879
O00472	ELL2	0.998289	0.244	0.836079	0.387948	0.844052	-0.078	2.33	0.797971	0.97	640
O00482	NR5A2	0.959085	0.449	0.938219	0.211596	0.0829632	-0.049	3.11	0.247891	0.61	541
O00512	BCL9	0.831846	0.381	0.806885	0.945398	0.814554	0.229	5.03	1.73091	1	1426
O00515	LAD1	4.12856e-08	1.34	0.747306	0.776228	0.912284	-0.239	0.58	0.333374	1	517
O00526	UPK2	2.80119e-06	1.903	0.246128	0.0704609	0.0284843	-0.344	0.2	-0.82579	0.19	184
O00548	DLL1	0.999053	0.095	0.999492	0.160572	0.112401	-0.207	4.62	1.05707	0.7	723
O00574	CXCR6	6.1512e-05	1.555	0.231722	0.0851592	0.0468567	-0.428	-1.4	-0.87942	0.13	342
O00590	ACKR2	0.00037689	1.47	0.227535	0.0581851	0.0283582	-0.308	-0.34	-0.655412	0.31	384
O00602	FCN1	1.25646e-11	1.815	0.300364	0.0906413	0.0721616	-0.133	2.21	1.8518	0.64	326
O00716	E2F3	0.842458	0.349	0.977865	0.0975863	0.403457	-0.036	0.94	0.657437	0.85	465
O00762	UBE2C	0.218753	0.848	0.170092	0.0653798	0.094822	-0.257	0.31	-0.0526492	0.36	179
O00763	ACACB	5.12433e-22	0.857	0.8259	0.126488	0.412051	0.015	1.39	1.0095	0.46	2458
O14508	SOCS2	0.0985304	0.638	0.916082	0.0766575	0.0656588	-0.41	-0.14	0.0835232	0.35	198
O14512	SOCS7	0.998971	0.233	0.917469	0.244524	0.180053	0.014	2.32	0.520889	0.99	581
O14526	FCHO1	0.998993	0.264	0.429412	0.430428	0.505513	-0.106	3.42	0.489264	0.95	889
O14529	CUX2	0.999656	0.187	0.992991	0.123025	0.160779	-0.06	2.64	0.960705	1	1486
O14543	SOCS3	0.576558	0.66	0.890464	0.0540137	0.210208	-0.167	1.07	-0.176145	0.5	225
O14544	SOCS6	0.879897	0.221	0.963481	0.720913	0.708214	-0.105	1.26	0.638896	0.72	535
O14562	UBFD1	0.839698	0.353	0.90197	0.0486842	0.197559	-0.202	0.92	0.600737	0.78	309
O14579	COPE	0.616648	0.457	0.204202	0.270476	0.312031	-0.389	-1.17	-0.336233	0.23	308
O14618	CCS	3.77236e-06	1.373	0.11824	0.215094	0.075987	-0.155	3.24	1.38036	0.75	274
O14638	ENPP3	6.43746e-17	1.025	0.542975	0.0503113	0.0358024	-0.113	1.31	0.342114	0.27	875
O14640	DVL1	0.157165	0.733	0.319194	0.836086	0.736067	0.086	3.45	1.00305	1	695
O14653	GOSR2	0.000289194	1.347	0.388214	0.046829	0.345207	-0.271	-0.95	-0.354169	0.15	212
O14657	TOR1B	0.743694	0.759	0.319176	0.0589941	0.0451163	-0.368	-1.26	0.293826	0.11	336
O14662	STX16	0.235503	0.482	0.96672	0.155934	0.245354	-0.296	-0.83	-0.221525	0.28	325
O14681	EI24	0.965168	0.418	0.928892	0.0742637	0.0581384	-0.324	-0.02	-0.617807	0.37	340
O14682	ENC1	0.879897	0.488	0.729456	0.0583848	0.0640296	-0.3	0.5	-0.00730195	0.12	589
O14684	PTGES	0.624659	0.727	0.810979	0.0858474	0.0672248	-0.389	-1.54	-1.56164	0.16	152
O14686	KMT2D	1	0.103	0.99139	0.925097	0.841982	1.05	5.25	1.5159	1	5537
O14732	IMPA2	0.237823	0.924	0.681441	0.106575	0.0890625	-0.459	-0.34	-0.362288	0.18	288
O14735	CDIPT	0.193883	0.794	0.0439453	0.068121	0.0299609	-0.353	-0.26	-1.07293	0.1	213
O14770	MEIS2	0.994255	0.184	0.995107	0.581374	0.270093	0.158	3.58	0.819403	1	477
O14772	FPGT	5.97096e-08	1.281	0.115104	0.10397	0.0388773	-0.269	0.28	0.334501	0.16	607
O14842	FFAR1	0.00137025	1.658	0.0993602	0.0604761	0.0304585	-0.26	1.56	-0.0793414	0.21	300
O14867	BACH1	0.0141864	0.432	0.8367	0.0605721	0.489077	-0.133	1.98	0.199146	0.88	736
O14879	IFIT3	0.00442653	1.184	0.428476	0.1732	0.579054	-0.227	-0.07	0.645496	0.43	490
O14880	MGST3	0.00715304	1.253	0.214205	0.327716	0.177225	-0.286	-0.22	0.308103	0.18	152
O14901	KLF11	0.00111669	1.47	0.804425	0.0660081	0.293674	-0.104	0.94	-0.295133	0.6	512
O14924	RGS12	0.000560374	0.606	0.884791	0.565508	0.546108	-0.053	3.64	1.59947	1	1447
O14926	FSCN2	9.45741e-09	1.479	0.877689	0.0992847	0.160953	-0.295	1.08	0.917171	0.18	492
O14939	PLD2	8.12712e-14	1.065	0.544871	0.142615	0.111571	-0.205	0.5	0.509503	0.31	933
O14944	EREG	0.000400111	1.571	0.121994	0.0594759	0.0343795	-0.329	-0.07	-1.11774	0.14	169
O14958	CASQ2	1.06548e-06	1.375	0.499891	0.0551216	0.310895	-0.551	-0.45	0.25253	0.17	399
O14960	LECT2	0.00580249	1.449	0.260251	0.0692938	0.0537414	-0.069	0.44	0.546911	0.23	151
O14967	CLGN	2.85396e-07	0.975	0.272842	0.0506393	0.455816	-0.391	-0.04	0.715934	0.72	610
O15018	PDZD2	0.999645	0.277	0.961306	0.502318	0.358226	0.01	2.86	1.69008	1	2839
O15037	KHNYN	1.39063e-05	0.89	0.248247	0.600475	0.65188	-0.187	3.67	1.35222	0.93	678
O15049	N4BP3	0.276863	0.866	0.722874	0.801112	0.862447	-0.172	2.16	0.75117	1	544
O15054	KDM6B	0.999994	0.14	0.890345	0.513259	0.270976	0.083	4.44	0.823013	1	1643
O15062	ZBTB5	0.798455	0.483	0.552504	0.459587	0.598423	0.021	2.79	0.473467	1	677
O15068	MCF2L	0.795541	0.504	0.967786	0.0581755	0.534519	-0.257	1.88	0.784952	0.57	1137
O15105	SMAD7	0.975696	0.507	0.89564	0.168067	0.201324	-0.169	4.46	0.992167	0.8	426
O15118	NPC1	0.000213375	0.486	0.667723	0.0620057	0.0506527	-0.129	1.25	0.367319	0.15	1278
O15119	TBX3	0.948925	0.281	0.999503	0.776182	0.62428	-0.026	3.45	0.382168	0.98	743
O15121	DEGS1	0.859651	0.779	0.498319	0.0935799	0.0505479	-0.251	0.15	-0.128413	0.12	323
O15146	MUSK	8.17346e-05	0.698	0.176372	0.0531461	0.0389405	-0.282	0.27	-0.13217	0.35	869
O15151	MDM4	0.99857	0.112	0.783916	0.109698	0.336944	-0.276	0.16	0.127547	0.78	490
O15198	SMAD9	0.00069136	0.852	0.285469	0.0999918	0.227278	-0.055	1.63	0.0132644	0.64	467
O15205	UBD	0.0798958	1.841	0.23005	0.400186	0.438637	-0.503	-0.2	-0.299984	0.15	165
O15211	RGL2	0.0747683	0.45	0.273569	0.49175	0.372368	-0.117	3.26	0.819077	0.99	777
O15230	LAMA5	0.943038	0.311	0.55855	0.211006	0.114407	-0.103	5.07	1.17117	0.86	3695
O15254	ACOX3	3.03157e-12	1.063	0.485177	0.101774	0.0663952	-0.24	0.28	0.457344	0.16	700
O15258	RER1	0.96924	0.576	0.742352	0.289071	0.386195	-0.414	0.18	-0.515041	0.37	196
O15260	SURF4	0.686424	0.546	0.843772	0.0563543	0.0351334	-0.342	-1.2	-0.407864	0.14	269
O15353	FOXN1	0.969498	0.349	0.72624	0.676929	0.300376	0.14	3.86	0.727925	1	648
O15354	GPR37	0.799391	0.789	0.412035	0.105262	0.034235	-0.2	1.86	-0.00514567	0.57	613
O15379	HDAC3	0.955038	0.412	0.616189	0.0547595	0.16795	-0.243	0.66	0.669885	0.15	428
O15382	BCAT2	1.71339e-11	1.22	0.261668	0.0655824	0.0297423	-0.267	0.47	0.172976	0.14	392
O15409	FOXP2	0.996179	0.219	0.975965	0.8342	0.520619	1.038	2.41	0.126878	1	715
O15444	CCL25	0.16994	1.099	0.145421	0.0484406	0.0454401	-0.237	-1.71	-0.4036	0.23	150
O15455	TLR3	0.00121124	0.801	0.764336	0.0483978	0.0477414	-0.206	0.19	0.383279	0.11	904
O15460	P4HA2	6.46128e-05	0.657	0.247101	0.0609067	0.355749	-0.286	1.47	0.404515	0.17	535
O15498	YKT6	0.852902	0.584	0.199936	0.0867973	0.215038	-0.407	-1.69	-0.478433	0.12	198
O15499	GSC2	0.0371862	1.905	0.409793	0.0570747	0.0454115	-0.226	1.46	-0.0844053	0.99	205
O15516	CLOCK	0.99848	0.247	0.832144	0.627444	0.762686	0.294	1.81	0.219483	0.95	846
O15519	CFLAR	0.99972	0.173	0.855128	0.0677896	0.15124	-0.223	0.17	0.270238	0.14	480
O15534	PER1	0.875749	0.466	0.500393	0.699649	0.451784	0.014	5.34	0.959839	1	1290
O15547	P2RX6	1.87853e-07	1.1	0.105441	0.0485737	0.0295509	-0.318	1	0.331855	0.39	441
O15553	MEFV	1.12014e-08	1.129	0.224315	0.207078	0.573618	-0.2	3.33	0.917024	0.96	781
O43149	ZZEF1	0.999923	0.291	0.985337	0.0491965	0.170783	-0.212	1.62	0.685632	0.64	2961
O43151	TET3	0.999943	0.086	0.851029	0.608448	0.173306	0.055	4.51	1.27324	1	1795
O43155	FLRT2	0.894038	0.413	0.927549	0.0720762	0.0425437	-0.093	0.53	0.217294	0.27	660
O43156	TTI1	0.000238871	0.82	0.359401	0.076757	0.0295127	-0.265	0.28	-0.0511627	0.19	1089
O43164	PJA2	0.466604	0.502	0.420227	0.8534	0.739931	-0.137	2.65	0.754502	0.99	708
O43169	CYB5B	0.259578	0.88	0.412618	0.394727	0.509295	-0.526	0.26	0.247156	0.72	150
O43186	CRX	0.623715	0.6	0.597168	0.308957	0.0425082	0.026	2.38	-0.149094	0.99	299
O43187	IRAK2	2.89786e-08	1.255	0.411863	0.0560405	0.0373372	-0.25	1.38	-0.04373	0.63	625
O43194	GPR39	1.54608e-12	1.81	0.194546	0.0560526	0.0369335	-0.283	-0.63	-0.87282	0.59	453
O43196	MSH5	6.1388e-08	0.699	0.432428	0.0657797	0.0320719	-0.281	0.7	0.31039	0.26	834
O43240	KLK10	4.40787e-05	1.594	0.550139	0.0500579	0.0329244	-0.291	0.96	-0.249296	0.19	276
O43247	TEX33	0.000322691	1.544	0.205167	0.152916	0.105537	-0.046	1.81	1.06238	0.98	280
O43255	SIAH2	0.360182	0.586	0.764318	0.523185	0.243317	0.021	1.84	-0.466639	0.42	324
O43264	ZW10	0.0472629	0.525	0.582987	0.0684693	0.0715686	-0.314	-0.8	-0.110052	0.14	779
O43281	EFS	2.44587e-06	1.219	0.432948	0.491054	0.524511	-0.135	2.28	0.214027	0.99	561
O43292	GPAA1	2.89309e-07	0.977	0.12682	0.0901825	0.0270355	-0.251	0.21	-0.0957422	0.23	621
O43312	MTSS1	0.999824	0.212	0.990274	0.78241	0.660669	0.019	2.93	0.500666	1	755
O43353	RIPK2	0.554263	0.441	0.812476	0.328584	0.699395	-0.231	1.69	-0.0405446	0.64	540
O43402	EMC8	0.259008	0.445	0.912411	0.061715	0.145348	-0.409	-0.58	-0.701935	0.11	210
O43405	COCH	0.000262849	0.913	0.46915	0.0617894	0.112979	-0.134	1.13	1.02593	0.19	550
O43414	ERI3	0.129756	0.745	0.64095	0.0657366	0.0320457	-0.303	1.19	0.0164171	0.28	337
O43427	FIBP	0.0147228	1.041	0.133205	0.0690759	0.0960752	-0.408	0.79	0.0528942	0.22	364
O43435	TBX1	0.983397	0.427	0.850187	0.239067	0.0852473	-0.039	3.68	0.352242	0.82	398
O43490	PROM1	7.17059e-17	1.051	0.542022	0.0719667	0.0616484	-0.218	-0.19	0.563721	0.27	865
O43513	MED7	0.21574	1.067	0.226462	0.0486456	0.175077	-0.262	1.05	-0.4332	0.48	233
O43516	WIPF1	0.944314	0.385	0.89024	0.894345	0.783765	0.124	7.4	1.7443	1	503
O43542	XRCC3	6.31833e-08	1.721	0.586185	0.0614795	0.0483209	-0.326	-0.84	-0.353875	0.23	346
O43543	XRCC2	4.23851e-06	1.37	0.685826	0.048752	0.0433094	-0.345	0.07	-0.506024	0.34	280
O43548	TGM5	5.36529e-16	1.436	0.573664	0.0576922	0.130279	-0.212	0.43	0.537012	0.28	720
O43556	SGCE	0.00138632	0.537	0.668983	0.0475208	0.15742	-0.13	0.73	0.0995157	0.3	437
O43567	RNF13	0.00198549	0.901	0.436221	0.0516681	0.067452	-0.352	0.44	0.0298286	0.48	381
O43598	DNPH1	0.00071657	1.265	0.0986706	0.595364	0.661704	-0.399	0.25	0.316091	0.37	174
O43603	GALR2	0.00797094	1.687	0.684674	0.0559808	0.0280285	-0.275	-0.4	-0.401428	0.29	387
O43639	NCK2	0.702843	0.541	0.363126	0.805401	0.772504	-0.198	0.85	0.873131	0.26	380
O43745	CHP2	0.00659126	1.465	0.369115	0.0741732	0.422755	-0.34	0.3	0.239413	0.39	196
O43747	AP1G1	0.999976	0.202	0.984527	0.0499899	0.0386418	-0.163	0.33	0.0770707	0.18	822
O43752	STX6	0.0198491	0.749	0.33438	0.494662	0.387811	-0.189	-1.25	-0.370096	0.19	255
O43765	SGTA	0.470281	0.349	0.640401	0.803231	0.839336	0.328	1.77	0.302533	0.8	313
Q9H7C4	SYNC	0.0416853	0.867	0.451467	0.0529205	0.072194	-0.232	-0.63	-0.0780345	0.73	482
O43819	SCO2	0.000101907	1.764	0.642593	0.224382	0.459126	-0.226	0.97	0.378362	0.52	266
O43854	EDIL3	4.08771e-05	0.63	0.31238	0.0534572	0.251279	-0.237	2.24	0.968693	0.22	480
O43889	CREB3	8.86997e-07	1.01	0.508239	0.063481	0.0365795	-0.343	0.63	-0.606487	0.46	371
O43896	KIF1C	0.470779	0.341	0.935343	0.785325	0.762396	0.1	5.13	1.00625	0.91	1103
O43913	ORC5	2.28835e-05	0.861	0.468859	0.05286	0.106678	-0.415	0.03	-0.210548	0.18	435
O43918	AIRE	1.55048e-06	1.115	0.324127	0.0512175	0.049688	-0.165	2.61	0.376843	0.99	545
O60234	GMFG	1.91274e-05	1.638	0.28332	0.246009	0.762617	-0.374	-0.18	-1.03377	0.1	142
O60240	PLIN1	3.55843e-07	1.26	0.446184	0.552194	0.511765	-0.242	2.39	-0.0344515	0.67	522
O60248	SOX15	0.361606	0.896	0.154457	0.379936	0.151056	-0.012	4.69	0.441237	1	233
O60266	ADCY3	0.0013793	0.681	0.668144	0.0728685	0.0767831	-0.119	0.43	0.403633	0.23	1144
O60279	SUSD5	4.30999e-09	1.363	0.20431	0.0478015	0.394693	-0.357	1.26	0.883765	0.86	629
O60285	NUAK1	0.18903	0.496	0.840133	0.272799	0.67058	-0.291	1.74	0.778287	0.84	661
O60381	HBP1	0.770302	0.59	0.729502	0.20834	0.559143	-0.051	1.65	0.558134	0.91	514
O60393	NOBOX	3.74461e-05	0.759	0.321623	0.422953	0.186625	0.002	3.22	0.580301	1	691
O60449	LY75	3.63213e-27	0.926	0.140107	0.073434	0.15939	-0.3	1.88	0.914165	0.18	1722
O60487	MPZL2	1.2192e-11	1.864	0.553738	0.0642702	0.0802589	-0.352	0.85	-0.368855	0.11	215
O60496	DOK2	2.33627e-06	1.071	0.334907	0.752142	0.773176	-0.11	0.96	0.494573	0.62	412
O60503	ADCY9	0.97431	0.306	0.947435	0.0483159	0.222063	-0.175	1.91	0.683116	0.66	1353
O60522	TDRD6	6.46494e-23	1.216	0.0817187	0.049816	0.272381	-0.255	0.88	0.803558	0.82	2096
O60524	NEMF	0.981706	0.415	0.626984	0.18134	0.533465	-0.368	0.71	1.00881	0.47	1076
O60547	GMDS	0.99769	0.273	0.977396	0.0873997	0.380136	-0.29	-0.43	0.772978	0.14	372
O60565	GREM1	0.711099	0.818	0.748249	0.0562921	0.138678	-0.13	0.28	0.10654	0.54	184
O60566	BUB1B	0.00263162	0.58	0.548078	0.45174	0.72316	-0.156	0.78	0.372155	0.92	1050
O60568	PLOD3	3.88014e-08	0.819	0.345869	0.0609988	0.41068	-0.174	1.05	0.795799	0.22	738
O60603	TLR2	9.22925e-05	0.933	0.22934	0.051262	0.0404542	-0.252	-0.27	0.00411654	0.15	784
O60609	GFRA3	0.029061	0.64	0.511246	0.0510199	0.0273046	-0.297	-0.05	-1.16941	0.24	400
O60663	LMX1B	0.822732	0.415	0.996419	0.502921	0.389284	0.12	4.34	0.201906	0.87	402
O60671	RAD1	0.000186646	1.095	0.280652	0.0596991	0.051182	-0.335	-0.34	-0.44573	0.1	282
O60673	REV3L	1	0.117	0.987814	0.109883	0.384122	-0.068	1.9	1.19055	1	3130
O60676	CST8	0.0856291	1.646	0.0592139	0.0512963	0.280616	-0.488	-3.12	-1.08335	0.14	142
O60704	TPST2	0.599489	0.638	0.763175	0.122145	0.0564979	0.04	1.23	0.112127	0.16	377
O60725	ICMT	0.959145	0.45	0.933614	0.0772629	0.0281082	-0.288	1.05	-0.465985	0.14	284
O60759	CYTIP	0.0487987	0.708	0.247372	0.56009	0.578974	-0.223	1.9	0.315601	0.37	359
O60762	DPM1	0.536747	0.873	0.802524	0.253913	0.338012	-0.338	-0.9	0.88958	0.14	260
O60806	TBX19	2.79914e-05	0.979	0.2198	0.225413	0.0527825	0.022	2.61	0.657895	0.89	448
O60888	CUTA	1.14218e-05	1.649	0.286692	0.0567308	0.0547724	-0.305	-0.23	-1.20789	0.32	179
O60895	RAMP2	0.00389299	1.075	0.453162	0.0700131	0.0396466	-0.362	0.01	-1.18602	0.35	175
O60896	RAMP3	0.00952875	1.574	0.193577	0.0748275	0.0408986	-0.448	-0.08	-1.01308	0.12	148
O60902	SHOX2	0.0852112	0.831	0.909901	0.698915	0.276293	-0.018	5	1.41183	0.63	331
O60931	CTNS	0.034122	0.799	0.276661	0.0613195	0.0313222	-0.151	-0.63	-0.203033	0.13	367
O60939	SCN2B	0.133477	1.401	0.268454	0.0530547	0.0828419	-0.291	0.01	0.0439587	0.2	215
O60941	DTNB	0.000530412	0.79	0.701684	0.702922	0.776249	-0.046	1.47	-0.0250423	0.89	627
O75054	IGSF3	0.987085	0.368	0.554762	0.0496018	0.11106	-0.182	1.89	0.57295	0.36	1194
O75056	SDC3	0.527916	0.664	0.623059	0.0541234	0.0771033	-0.298	1.85	-0.158797	1	442
O75069	TMCC2	0.288836	0.494	0.480592	0.109283	0.192645	-0.098	1.85	1.04883	1	709
O75072	FKTN	0.000192375	0.842	0.265219	0.0581044	0.065812	-0.317	-0.59	0.40592	0.14	461
O75093	SLIT1	0.999931	0.222	0.977803	0.137034	0.0631738	-0.152	3.11	0.926744	0.2	1534
O75095	MEGF6	4.42421e-15	0.908	0.589278	0.230282	0.0719566	-0.206	6.96	1.13966	0.45	1541
O75096	LRP4	0.100209	0.416	0.74978	0.162818	0.162468	-0.163	4.27	1.15635	0.44	1905
O75113	N4BP1	0.361227	0.404	0.711804	0.588826	0.855482	-0.011	1.01	0.420115	0.88	896
O75129	ASTN2	0.989172	0.246	0.883619	0.0465902	0.0551006	-0.274	1.98	0.619882	0.81	1339
O75132	ZBED4	0.989507	0.405	0.708479	0.322241	0.502598	-0.259	1.32	0.401313	0.97	1171
O75147	OBSL1	6.64138e-16	0.878	0.603194	0.0487891	0.189065	-0.252	1.85	0.893975	0.28	1896
P10909	CLU	0.453464	0.831	0.257323	0.339726	0.755114	-0.257	1.06	-0.0657666	0.26	449
O75159	SOCS5	0.410273	0.466	0.379742	0.0521524	0.238927	-0.153	0.11	0.415427	0.77	536
O75161	NPHP4	1.29374e-17	0.983	0.311418	0.108092	0.284289	-0.005	1.15	0.629863	0.63	1426
O75182	SIN3B	0.992239	0.195	0.728304	0.0543481	0.734894	-0.249	1.72	0.915309	0.87	1162
O75208	COQ9	0.000172325	1.011	0.304749	0.233203	0.647636	-0.164	0.56	-0.271659	0.71	318
O75223	GGCT	0.000385991	1.335	0.271657	0.668297	0.580024	-0.288	0.17	0.555112	0.2	188
O75298	RTN2	0.63618	0.417	0.32593	0.0533639	0.0392538	-0.216	2.28	0.294104	0.98	545
O75344	FKBP6	0.130601	1.031	0.138685	0.0538486	0.48585	-0.45	-0.46	0.177174	0.18	327
O75351	VPS4B	0.213874	0.478	0.887833	0.636766	0.685398	-0.327	0.18	0.791502	0.5	444
O75376	NCOR1	1	0.175	0.996332	0.870542	0.857451	0.112	2.57	1.18829	1	2440
O75381	PEX14	0.634568	0.518	0.840985	0.835599	0.638259	-0.151	1.39	0.538711	0.99	377
O75391	SPAG7	0.0011472	1	0.567871	0.754698	0.698338	-0.337	-0.13	0.398308	0.85	227
O75398	DEAF1	0.000193157	0.698	0.847946	0.0542805	0.0474948	-0.234	1.68	-0.0903841	0.94	565
O75419	CDC45	0.0691044	0.598	0.174846	0.0510346	0.140002	-0.422	-0.41	-0.129181	0.28	566
O75443	TECTA	1.06499e-12	0.58	0.675555	0.109864	0.0658729	-0.091	2.25	1.03372	0.16	2155
O75444	MAF	0.429001	0.537	0.984411	0.860276	0.737573	0.16	6.18	1.8867	1	373
O75445	USH2A	3.681e-43	0.857	0.0754408	0.372242	0.0950834	-0.024	3.22	1.29107	0.98	5202
O75446	SAP30	0.228585	0.759	0.843048	0.742604	0.614196	-0.092	0.44	1.20231	0.96	220
O75460	ERN1	0.913614	0.293	0.905687	0.124052	0.217718	-0.035	1.9	0.495977	0.52	977
O75462	CRLF1	0.0268556	0.908	0.538104	0.0550996	0.0584281	-0.287	1.86	0.552139	0.5	422
O75475	PSIP1	0.94635	0.266	0.97617	0.884964	0.854613	-0.232	0.69	1.6687	1	530
O75503	CLN5	5.08087e-06	1.226	0.526903	0.0637367	0.0298379	-0.375	0.91	0.241422	0.17	358
O75529	TAF5L	0.98585	0.193	0.986088	0.046804	0.0420302	-0.23	0.43	0.236015	0.27	589
O75553	DAB1	0.981409	0.215	0.986363	0.193275	0.18705	0.105	1.64	0.455024	0.95	588
O75558	STX11	0.0200261	1.379	0.201768	0.0512601	0.366063	-0.233	-1.04	-0.241961	0.16	287
O75563	SKAP2	0.909797	0.67	0.518945	0.900659	0.870028	-0.443	0.31	0.647162	0.86	359
O75602	SPAG6	7.41292e-06	1.223	0.308411	0.0850523	0.0438654	-0.252	-0.78	-0.40904	0.12	509
O75603	GCM2	0.00140119	0.796	0.850431	0.092921	0.0441997	-0.101	1.21	0.126976	0.79	506
O75618	DEDD	0.869503	0.329	0.684954	0.0800978	0.394986	-0.319	1.02	-0.0265451	0.31	318
O75626	PRDM1	0.980264	0.333	0.979441	0.202086	0.14255	-0.001	2.77	0.660786	0.86	825
O75631	UPK3A	1.4113e-07	1.781	0.376007	0.0943149	0.131424	-0.32	0.22	-0.173532	0.3	287
O75663	TIPRL	0.86725	0.338	0.497686	0.0466265	0.222001	-0.393	0.05	-0.30232	0.41	272
O75678	RFPL2	7.37616e-05	1.851	0.350935	0.0664502	0.031837	-0.256	0.66	-0.0122189	0.24	378
O75716	STK16	0.000478667	0.915	0.24295	0.0522281	0.0567071	-0.124	0.06	-0.131108	0.18	305
O75815	BCAR3	0.91678	0.383	0.740538	0.58789	0.722465	-0.217	1.82	0.420557	0.6	825
O75840	KLF7	0.929931	0.245	0.95689	0.047173	0.199731	-0.335	-0.01	-0.500045	0.4	302
O75841	UPK1B	4.50333e-05	1.356	0.0962471	0.130128	0.0339747	-0.173	1.1	-0.262968	0.14	260
O75845	SC5D	0.103133	0.966	0.482958	0.186277	0.0342591	-0.223	1.94	-0.0564554	0.17	299
O75882	ATRN	1	0.195	0.971826	0.120408	0.156807	-0.215	4.45	0.766819	0.26	1429
O75907	DGAT1	2.90055e-10	1.218	0.193852	0.0626988	0.0389772	-0.243	1.77	-0.16837	0.29	488
O75909	CCNK	0.997144	0.165	0.995609	0.722665	0.581545	0.393	4.09	-0.193886	1	580
O75911	DHRS3	0.66136	0.674	0.872409	0.138208	0.0595673	-0.405	-0.6	-0.404891	0.1	302
O75923	DYSF	1.00255e-15	0.734	0.327322	0.0551927	0.438573	-0.223	2.58	0.923771	0.46	2080
O75952	CABYR	0.000210501	1.129	0.125977	0.290758	0.422297	-0.216	0.95	-0.0198803	0.99	493
O75969	AKAP3	0.026333	0.528	0.716262	0.0674691	0.527277	-0.139	1.32	0.827244	0.83	853
O76027	ANXA9	3.36086e-14	1.433	0.156639	0.067324	0.0501148	-0.283	-0.67	-0.226573	0.17	345
O76031	CLPX	0.766827	0.342	0.920798	0.271236	0.727767	-0.236	1.27	1.11084	0.54	633
O76061	STC2	0.453518	0.642	0.969156	0.0610997	0.151332	-0.246	0.93	0.373265	0.63	302
O76074	PDE5A	0.00339091	0.51	0.620852	0.0494503	0.0677455	-0.213	0.17	0.270499	0.35	875
O76075	DFFB	5.08618e-05	1.08	0.742949	0.0609197	0.0926967	-0.225	0.45	0.141024	0.21	338
O77932	DXO	4.9848e-10	1.308	0.228099	0.0577956	0.048266	-0.129	2.57	0.106785	0.66	396
O94759	TRPM2	3.36526e-25	1.112	0.523805	0.0475625	0.0531844	-0.199	1.16	0.605752	0.3	1503
O94769	ECM2	1.56333e-06	0.922	0.244549	0.0546007	0.523734	-0.273	1.73	0.691791	0.45	699
O94778	AQP8	0.00384822	1.123	0.322498	0.114513	0.027624	-0.267	0.14	0.291702	0.15	261
Q9NZI7	UBP1	0.999799	0.088	0.990892	0.264662	0.352739	0.099	2.67	0.425179	0.45	540
O94817	ATG12	0.00165807	1.74	0.325527	0.0521096	0.103069	-0.518	-0.65	-0.398814	0.64	140
O94822	LTN1	0.832714	0.366	0.740411	0.0496046	0.0313322	-0.292	0.77	0.264733	0.29	1766
O94829	IPO13	0.972444	0.198	0.826338	0.0563801	0.0317749	-0.277	-0.72	-0.31387	0.23	963
O94830	DDHD2	3.0964e-08	0.769	0.278205	0.0483274	0.17801	-0.234	1.89	0.632003	0.36	711
O94842	TOX4	0.811966	0.334	0.779118	0.800474	0.791743	0.208	1.73	-0.0192758	1	621
O94885	SASH1	0.00325444	0.44	0.886148	0.872168	0.843862	-0.153	2.3	1.32685	1	1247
O94887	FARP2	1.97537e-20	1.183	0.67004	0.624624	0.794132	-0.073	1.06	0.581869	0.69	1054
O94907	DKK1	0.0755744	0.728	0.65806	0.460766	0.683538	-0.044	1.71	0.608169	0.52	266
O94923	GLCE	0.327374	0.438	0.764233	0.0594239	0.211416	-0.118	1.33	0.873604	0.23	617
O94927	HAUS5	0.000826137	0.731	0.108094	0.05554	0.0408391	-0.191	0.13	-0.177599	0.45	633
O94993	SOX30	0.998986	0.23	0.386156	0.371583	0.0658578	-0.04	4.19	0.199505	1	753
O95045	UPP2	0.00202492	0.897	0.567003	0.164356	0.0612932	-0.422	0.13	0.0179363	0.11	317
O95081	AGFG2	0.00476446	0.821	0.309477	0.789891	0.334315	0.136	4.43	1.11329	1	481
O95104	SCAF4	1	0.106	0.992031	0.812181	0.805425	0.627	5.63	0.946412	1	1147
O95155	UBE4B	0.999987	0.157	0.979802	0.62391	0.445721	0.044	1.95	0.124166	0.9	1302
O95158	NXPH4	0.462096	0.868	0.809411	0.0872106	0.0796512	-0.169	1	0.744995	0.85	308
O95159	ZFPL1	0.654739	0.769	0.0882914	0.0571401	0.0574028	-0.186	2.72	-0.409269	0.91	310
O95196	CSPG5	0.41483	0.654	0.193106	0.128985	0.0604175	-0.223	2.95	1.02187	0.99	566
O95208	EPN2	0.177427	0.397	0.566226	0.833526	0.818161	0.003	3.84	0.52494	1	641
O95229	ZWINT	1.33039e-08	1.313	0.173175	0.0551502	0.496213	-0.339	0.6	-0.2458	0.63	277
O95231	VENTX	3.99154e-09	1.916	0.708215	0.303656	0.0467448	-0.113	3.2	-0.17296	0.99	258
O95236	APOL3	2.87222e-05	1.788	0.443926	0.0578058	0.0318363	-0.284	0.17	-0.0380126	0.17	402
O95238	SPDEF	0.711825	0.308	0.669211	0.0511495	0.0694361	-0.371	0.98	-0.0900411	0.35	335
O95243	MBD4	1.69561e-06	1.242	0.676751	0.515904	0.859681	-0.257	0.14	0.805028	0.8	580
O95249	GOSR1	0.450938	0.642	0.135137	0.404349	0.318837	-0.311	-1.07	-0.0297305	0.19	250
O95251	KAT7	0.999957	0.128	0.978862	0.841449	0.948092	-0.127	1.56	0.675864	0.76	611
O95259	KCNH1	0.333015	0.387	0.947962	0.048108	0.0502061	-0.117	1.01	0.583111	0.4	989
O95260	ATE1	0.511357	0.479	0.82255	0.130271	0.616289	-0.209	2.23	0.507004	0.61	518
O95263	PDE8B	0.986862	0.249	0.941051	0.0536862	0.0809235	-0.174	0.77	0.30023	0.33	885
O95274	LYPD3	9.93205e-09	1.91	0.293503	0.0920392	0.0476702	-0.096	2.3	0.350151	0.83	346
O95279	KCNK5	0.884298	0.531	0.859536	0.171855	0.221756	-0.179	0.75	0.712096	0.73	499
O95297	MPZL1	0.327817	0.748	0.339822	0.50999	0.481435	-0.247	1.17	0.363039	0.5	269
O95352	ATG7	1.52666e-05	0.936	0.829273	0.046738	0.0388964	-0.25	1.47	0.317006	0.23	703
O95390	GDF11	0.963838	0.298	0.642985	0.0700509	0.0483539	-0.106	0.85	0.0724968	0.76	407
O95391	SLU7	0.000115176	0.755	0.758865	0.837293	0.86283	-0.179	1.54	1.09036	0.98	586
O95425	SVIL	0.9994	0.358	0.850791	0.865089	0.823534	-0.171	2.28	1.13324	1	2214
O95427	PIGN	9.0206e-16	1.025	0.838236	0.0992274	0.0314241	-0.245	0.51	0.0278193	0.15	931
O95447	LCA5L	1.90936e-06	1.05	0.731577	0.054257	0.596822	-0.123	1.97	1.08518	0.94	670
O95455	TGDS	8.78036e-06	1.148	0.755996	0.0669828	0.0355825	-0.27	-0.84	0.315291	0.2	350
O95456	PSMG1	0.0129744	0.924	0.803631	0.156477	0.468771	-0.43	0.63	-0.907631	0.19	288
O95460	MATN4	9.7035e-05	1.02	0.222417	0.0504529	0.0586441	-0.217	2.45	0.388604	0.16	622
O95470	SGPL1	0.122514	0.554	0.406561	0.0665144	0.236983	-0.187	0.36	0.441156	0.13	568
O95498	VNN2	1.0189e-08	1.568	0.105707	0.0830232	0.028594	-0.188	0.39	0.0851241	0.17	520
O95503	CBX6	0.610925	0.262	0.747537	0.268805	0.695661	-0.192	2.13	0.601194	1	412
O95544	NADK	0.00126769	0.994	0.389902	0.133098	0.0619957	-0.214	1.09	0.117566	0.23	446
O95571	ETHE1	0.0161752	1.456	0.261609	0.0744472	0.2034	-0.405	0.2	-0.178939	0.12	254
O95620	DUS4L	0.000141354	1.114	0.292538	0.0616407	0.100057	-0.361	-0.33	-0.51638	0.12	317
O95672	ECEL1	9.10967e-05	0.831	0.905959	0.0547696	0.17841	-0.11	1.66	0.597029	0.23	775
O95677	EYA4	0.126429	0.45	0.824531	0.920279	0.84684	0.336	4.27	0.616386	1	639
O95711	LY86	9.98062e-06	1.75	0.398811	0.114762	0.0436366	-0.32	-0.88	-0.212361	0.17	162
O95727	CRTAM	1.15273e-06	1.165	0.751702	0.0547908	0.0531163	-0.3	-0.06	-0.219108	0.68	393
O95750	FGF19	0.294077	1.119	0.622479	0.0638885	0.0450021	-0.376	0.2	-0.0359544	0.29	216
O95760	IL33	1.05456e-08	1.753	0.220205	0.0798024	0.0818712	-0.349	-1.62	-0.0189981	0.26	270
O95800	GPR75	0.0031948	1.233	0.104377	0.210048	0.0407312	-0.002	0.18	-0.230412	0.61	540
O95813	CER1	2.57823e-05	1.798	0.216155	0.0543884	0.0433423	-0.326	-0.23	-0.259538	0.91	267
O95816	BAG2	0.0883361	1.151	0.423685	0.38619	0.584978	-0.399	-1.8	-0.200632	0.26	211
O95838	GLP2R	1.03529e-07	0.931	0.355318	0.0670111	0.0399386	-0.34	0.47	0.0980781	0.25	553
O95865	DDAH2	0.842139	0.858	0.117875	0.274801	0.249151	-0.343	0.03	0.655608	0.28	285
O95922	TTLL1	0.005633	0.87	0.189684	0.178953	0.558432	-0.394	0	0.678314	0.41	423
O95931	CBX7	0.837455	0.505	0.644948	0.137401	0.622749	-0.485	1.21	0.12018	0.91	251
O95935	TBX18	0.997468	0.193	0.881407	0.226524	0.452253	0.123	2.24	1.05374	0.98	607
O95936	EOMES	0.711878	0.3	0.980208	0.884602	0.692346	0.188	4.73	1.46201	0.99	686
O95976	IGSF6	0.0725548	1.085	0.203135	0.0670208	0.144731	-0.411	-0.36	-0.362598	0.26	241
O95977	S1PR4	0.520047	1.295	0.208619	0.0536825	0.0364482	-0.278	0.5	-0.315667	0.32	384
O95992	CH25H	0.342293	0.873	0.535506	0.0642065	0.0309844	-0.36	1.17	-1.35245	0.12	272
O95999	BCL10	0.118213	0.731	0.414071	0.655583	0.936811	-0.302	1.85	-0.249426	0.66	233
O96009	NAPSA	7.95883e-07	1.631	0.200905	0.064715	0.0393926	-0.255	2.1	0.614867	0.27	420
P00540	MOS	0.149308	0.679	0.683054	0.0560362	0.032542	-0.274	0.33	-0.00387151	0.19	346
P00709	LALBA	0.395945	0.838	0.153297	0.0637097	0.0719374	-0.374	0.11	-0.97691	0.12	142
P01042	KNG1	4.17299e-08	0.922	0.381005	0.0583347	0.275636	-0.176	1.72	0.97593	0.41	644
P01127	PDGFB	0.966288	0.463	0.861131	0.0728799	0.273696	-0.482	0.2	-0.410968	0.45	241
Q9Y3R4	NEU2	3.08679e-12	1.928	0.226202	0.0495375	0.0304244	-0.158	0.53	-0.238514	0.54	380
P01213	PDYN	0.000256778	1.656	0.687298	0.123138	0.542489	-0.393	0.9	0.704336	0.97	254
P01236	PRL	0.0026411	1.415	0.255272	0.0477289	0.0849301	-0.372	-0.88	-0.69233	0.19	227
P01282	VIP	0.00582894	1.412	0.230923	0.0530009	0.174115	-0.374	-0.65	-0.133918	0.38	170
P01344	IGF2	0.0253027	1.131	0.953028	0.0483452	0.0848838	-0.403	0.63	-0.768861	0.56	180
P01583	IL1A	1.12359e-05	1.309	0.101821	0.0936298	0.276339	-0.335	0.48	-0.277719	0.15	271
P01584	IL1B	0.925868	0.648	0.122687	0.0559789	0.0396696	-0.295	-0.48	0.0397932	0.12	269
P01589	IL2RA	0.881289	0.658	0.680044	0.047434	0.0359909	-0.207	0.94	-0.79423	0.88	272
P01730	CD4	0.00150689	0.709	0.505219	0.0489633	0.0325092	-0.257	-0.53	0.319636	0.15	458
P01833	PIGR	0.650096	0.371	0.774513	0.221015	0.3331	-0.174	0.98	1.16973	0.41	764
P02549	SPTA1	5.85299e-05	0.491	0.111176	0.0568537	0.365213	-0.215	-0.1	1.00842	0.2	2419
P02749	APOH	1.28718e-10	1.66	0.67744	0.0801624	0.0522717	-0.355	2.63	-0.0452166	0.14	345
P02760	AMBP	4.48295e-10	1.374	0.763013	0.0493998	0.0635461	-0.148	2.33	0.585871	0.15	352
P04003	C4BPA	0.0127394	0.43	0.377247	0.0657139	0.0587565	-0.345	1.64	0.225609	0.23	597
P04070	PROC	0.0324754	0.864	0.543736	0.0655496	0.0433478	-0.355	2.06	0.281656	0.3	461
P04141	CSF2	0.803849	0.505	0.329464	0.0472274	0.0616974	-0.457	-1.58	-1.78187	0.12	144
P04180	LCAT	0.496436	0.614	0.302133	0.0457364	0.0368847	-0.207	0.67	0.224825	0.15	440
P04196	HRG	1.70021e-12	1.495	0.463717	0.390671	0.201858	-0.022	10.15	0.77698	0.86	525
P04198	MYCN	0.913862	0.412	0.981705	0.058232	0.181314	-0.133	1.45	0.596865	1	464
P04216	THY1	0.164135	1.084	0.277803	0.0596561	0.0570728	-0.307	0.3	-1.16237	0.16	161
P04217	A1BG	9.06492e-05	1.208	0.597384	0.0796717	0.033431	-0.329	1.47	0.152933	0.24	495
P04275	VWF	1.52411e-11	0.593	0.891314	0.0507599	0.0944269	-0.2	2.88	0.695711	0.18	2813
P04278	SHBG	0.000188842	1.044	0.260637	0.0459664	0.0303478	-0.282	0.56	0.291588	0.6	402
P04626	ERBB2	0.998895	0.397	0.784115	0.628466	0.454261	-0.164	2.79	0.578831	0.53	1255
P05111	INHA	0.199711	1.016	0.633925	0.0477852	0.0336902	-0.201	0.6	-0.461265	0.78	366
P05112	IL4	0.168021	1.524	0.116624	0.0495018	0.0793826	-0.432	-1.55	-1.01886	0.12	153
P05160	F13B	2.1326e-05	0.853	0.126874	0.0753671	0.125039	-0.303	1.19	0.600737	0.18	661
P05166	PCCB	0.000735839	0.894	0.495311	0.062201	0.147153	-0.29	1.16	0.735439	0.15	539
P05231	IL6	0.289669	0.753	0.514016	0.0483541	0.0434249	-0.312	-0.04	-0.73196	0.82	212
P05305	EDN1	0.0810201	0.635	0.93027	0.05134	0.131245	-0.475	-0.62	0.0841276	0.61	212
P06727	APOA4	3.57595e-05	1.19	0.299615	0.0537777	0.233384	-0.309	-0.26	0.240131	0.4	396
P06729	CD2	0.768324	0.624	0.0942326	0.623659	0.705342	0.15	3.36	0.474023	0.33	351
P06734	FCER2	1.50208e-09	1.368	0.286682	0.0660039	0.0984048	-0.281	2.88	0.112927	0.73	321
P06737	PYGL	1.31337e-09	0.965	0.566387	0.309966	0.701428	-0.181	1.18	0.821266	0.16	847
P07307	ASGR2	6.63908e-06	1.53	0.47089	0.0653254	0.0685939	-0.236	1	0.419887	0.33	311
P07332	FES	2.7739e-05	0.845	0.346356	0.092463	0.660541	-0.29	1.02	0.400235	0.43	822
P07359	GP1BA	0.0131577	1.66	0.307526	0.166128	0.0754089	-0.307	3.29	-0.307286	0.38	652
P07492	GRP	2.14419e-06	1.733	0.687761	0.0611073	0.104821	-0.113	-1.91	1.00042	0.99	148
P07766	CD3E	0.302673	0.923	0.29577	0.0981659	0.317467	-0.236	0.28	0.909493	0.64	207
P07902	GALT	0.00119074	0.955	0.39507	0.0467649	0.0412324	-0.192	1.03	-0.509634	0.64	379
P07949	RET	0.999889	0.123	0.971932	0.140257	0.410075	-0.213	3.76	0.593386	0.46	1114
P07992	ERCC1	0.000286883	1.296	0.29058	0.0615927	0.0504372	-0.145	0.38	-0.227096	0.22	297
P08151	GLI1	1.9483e-06	0.924	0.492003	0.642317	0.418697	0.032	5.01	1.366	1	1106
P08243	ASNS	0.00166593	0.74	0.209821	0.0536283	0.104435	-0.293	0.12	0.394763	0.13	561
P08476	INHBA	0.55628	0.251	0.972108	0.0487162	0.623836	-0.249	0.85	0.72224	0.72	426
P08567	PLEK	0.140274	0.778	0.160368	0.629986	0.871178	-0.204	-0.1	0.725915	0.17	350
P08571	CD14	6.68637e-05	1.592	0.121457	0.0532528	0.0277344	-0.213	0.34	-0.495079	0.22	375
P08581	MET	0.996413	0.305	0.987901	0.505114	0.519193	-0.06	1.19	0.726275	0.25	1390
P08910	ABHD2	0.849464	0.431	0.844888	0.0527565	0.039805	-0.296	0.27	-0.127482	0.13	425
P08962	CD63	0.00716078	0.817	0.149281	0.0737842	0.0269969	-0.251	-0.64	-0.440077	0.13	238
P09326	CD48	0.000152359	1.489	0.104097	0.0614618	0.0380915	-0.328	0.25	-0.477518	0.12	243
P09466	PAEP	0.0316184	1.735	0.482169	0.0685941	0.0489651	-0.443	-1.38	-1.4766	0.11	180
P09529	INHBB	0.916829	0.269	0.909789	0.0976498	0.0693059	-0.142	3.05	0.61075	0.34	407
P09601	HMOX1	0.000641361	0.927	0.652743	0.335136	0.354198	-0.317	-0.48	-0.435765	0.27	288
P09603	CSF1	0.939719	0.226	0.611269	0.0975244	0.0624105	-0.084	2.07	0.237289	1	554
P09681	GIP	0.162839	0.806	0.191131	0.0536784	0.0556809	-0.292	0.73	-0.496402	0.82	153
P09693	CD3G	0.0250305	1.219	0.568314	0.165283	0.332643	-0.267	-0.3	0.467374	0.16	182
P09769	FGR	0.177174	0.425	0.699162	0.502514	0.745862	-0.161	1.63	0.570091	0.19	529
P09871	C1S	0.86341	0.596	0.789129	0.0548397	0.0993979	-0.303	2.77	1.0126	0.25	688
P09919	CSF3	0.480556	0.691	0.136173	0.0871371	0.0326243	-0.252	-1.33	-1.17009	0.51	207
P0C024	NUDT7	0.000107932	1.915	0.16248	0.217618	0.182413	-0.3	-1.21	-0.254327	0.18	238
P0C1Z6	TFPT	0.00019137	1.123	0.271799	0.675387	0.728887	-0.268	2.47	0.806286	0.95	253
P0C263	SBK2	0.00147485	1.638	0.291236	0.0713205	0.0305811	-0.353	0.46	-0.0458863	0.39	348
P0C6A0	ZGLP1	0.437505	0.686	0.387335	0.0897319	0.0352095	-0.246	2.15	-0.171571	0.96	271
P0C7U0	ELFN1	0.699066	0.153	0.94498	0.0483137	0.269293	-0.18	1.86	0.452509	0.89	828
P0C870	JMJD7	0.234311	0.966	0.0875376	0.0579639	0.0449626	-0.297	-0.4	-0.950822	0.18	316
P0CG47	UBB	0.620802	1.56	0.25843	0.687757	0.80682	-0.481	-0.98	0.437088	0.15	229
P0DPA2	VSIG8	0.00316	0.847	0.207827	0.0726935	0.0934473	-0.1	2.67	1.00385	0.38	414
P10070	GLI2	0.99894	0.309	0.931104	0.806235	0.713414	0.166	2.97	1.15704	1	1586
P10620	MGST1	0.0140289	1.72	0.215634	0.116657	0.22556	-0.297	-0.77	-0.870697	0.11	155
P10747	CD28	0.511989	0.711	0.395815	0.211556	0.164248	-0.198	0.33	-0.174528	0.22	220
P10767	FGF6	0.000705758	1.428	0.559836	0.200959	0.0427425	-0.324	0.03	0.674557	0.17	208
P10912	GHR	0.000232177	0.662	0.491724	0.0986937	0.13279	-0.033	0.11	0.154958	0.53	638
P11047	LAMC1	1	0.198	0.981563	0.22958	0.286145	-0.193	4.62	1.03747	0.59	1609
P11049	CD37	0.00640181	1.041	0.286441	0.0550627	0.0530929	-0.4	0.15	-0.470543	0.11	281
P11172	UMPS	0.000109217	0.931	0.382944	0.235048	0.153599	-0.311	0.17	0.470527	0.14	480
P11279	LAMP1	0.978975	0.404	0.91796	0.171929	0.0525996	-0.174	0.86	0.188789	0.36	417
P11310	ACADM	8.44477e-10	1.153	0.508528	0.158762	0.459492	-0.245	0.21	0.884892	0.17	421
P11487	FGF3	0.0330372	1.782	0.624528	0.0836057	0.26535	-0.267	0.45	0.856419	0.6	239
P11597	CETP	5.18057e-12	1.499	0.164705	0.0843945	0.0286673	-0.254	-0.7	-0.0392868	0.1	493
P11831	SRF	0.970031	0.3	0.89422	0.782536	0.460619	0.028	3.76	0.980847	1	508
P12034	FGF5	4.31893e-05	1.876	0.240374	0.208193	0.115319	0.067	1.89	0.735537	0.9	268
P12524	MYCL	0.358812	0.665	0.862831	0.0638718	0.102908	-0.292	2.87	0.298139	0.99	364
P12644	BMP4	0.967466	0.334	0.98946	0.0563163	0.0587232	-0.211	1.68	0.347978	0.43	408
P12755	SKI	0.981402	0.194	0.765927	0.104318	0.113735	-0.305	1.28	0.0461967	0.99	728
P12757	SKIL	0.459268	0.301	0.959922	0.0529734	0.161403	-0.196	1.35	0.215939	0.86	684
P12821	ACE	4.63283e-18	1.081	0.410737	0.0462288	0.0524805	-0.138	1.04	0.577753	0.2	1306
P12829	MYL4	0.000175625	1.377	0.326116	0.0555012	0.166097	-0.445	0.52	-0.0972287	0.3	197
P13051	UNG	0.0465812	0.85	0.489226	0.517028	0.487089	-0.288	1.11	0.650217	0.83	313
P13224	GP1BB	0.101121	1.328	0.251092	0.0626755	0.0793566	-0.472	0.36	-1.35029	0.24	206
P13232	IL7	0.879874	0.36	0.669757	0.0661136	0.231274	-0.455	-1.77	0.0490227	0.14	177
P13521	SCG2	0.898323	0.853	0.215169	0.253796	0.535159	-0.146	0.23	0.903858	0.97	617
P13598	ICAM2	0.0232669	1.253	0.340124	0.0571834	0.0359606	-0.268	-0.91	-0.56934	0.14	275
P13667	PDIA4	0.0147743	0.509	0.797165	0.791178	0.959105	-0.253	0.78	0.829368	0.41	645
P02787	TF	0.00237227	0.753	0.760251	0.601426	0.775251	-0.305	0.7	0.767604	0.15	698
P13807	GYS1	0.00832267	0.527	0.523155	0.551664	0.609892	-0.193	0.64	0.45411	0.3	737
P14210	HGF	0.994701	0.25	0.880546	0.0693092	0.0763632	-0.14	2.71	0.859392	0.34	728
P14316	IRF2	0.382047	0.42	0.940311	0.198577	0.329654	-0.172	0.38	0.237224	0.92	349
P14317	HCLS1	5.08799e-05	0.733	0.159105	0.800926	0.831361	-0.382	4.71	1.41857	1	486
P14416	DRD2	0.733264	0.439	0.850898	0.0574857	0.0546986	-0.307	1.03	-0.7308	0.36	443
P14543	NID1	0.000366476	0.65	0.696924	0.0941598	0.100267	-0.152	3.08	1.05019	0.37	1247
P14616	INSRR	4.91566e-07	0.951	0.465553	0.0579319	0.0685248	-0.227	1.96	0.684962	0.46	1297
P14735	IDE	0.426771	0.414	0.893586	0.0628307	0.184194	-0.307	1.2	0.576675	0.18	1019
P14780	MMP9	2.7877e-08	1.206	0.292846	0.125265	0.0531651	-0.148	3.41	0.873033	0.45	707
P15036	ETS2	0.99335	0.197	0.944301	0.379702	0.669407	-0.127	0.21	0.516135	0.45	469
P15172	MYOD1	2.68322e-05	1.048	0.870981	0.589594	0.548696	-0.061	4.52	4.90064e-05	0.99	320
P15248	IL9	0.00054088	1.917	0.335543	0.0676982	0.0285903	-0.327	-0.01	-1.32873	0.12	144
P15328	FOLR1	0.00741068	0.652	0.221718	0.0497624	0.0337215	-0.223	0.46	-0.828878	0.13	257
P15336	ATF2	0.892244	0.283	0.87772	0.596539	0.603085	-0.094	1.49	-0.281362	1	505
P15374	UCHL3	1.95224e-05	1.308	0.817711	0.12856	0.467911	-0.409	-1.32	-0.314098	0.31	230
P15391	CD19	0.853622	0.355	0.395484	0.311368	0.196012	0.036	2.66	1.03657	0.98	556
P15514	AREG	0.652355	0.823	0.0860148	0.0546285	0.192895	-0.31	2.09	0.617726	0.99	252
P15559	NQO1	4.52405e-11	1.508	0.191788	0.267155	0.199861	-0.271	-0.07	0.421765	0.19	274
P15586	GNS	0.0829053	0.606	0.506341	0.0594355	0.0819779	-0.087	0.31	0.533974	0.16	552
P15735	PHKG2	0.0216345	0.657	0.100765	0.0515611	0.195548	-0.363	-0.5	-0.162718	0.19	406
P15812	CD1E	8.77644e-13	1.729	0.0216775	0.0820418	0.0287257	-0.106	0.05	0.195846	0.37	388
P15863	PAX1	0.616084	0.498	0.945205	0.219039	0.0991943	0.005	1.54	1.1811	0.99	534
P15918	RAG1	0.001898	0.736	0.267108	0.0563269	0.290971	-0.301	0.84	0.523127	0.57	1043
P16070	CD44	0.00826938	0.664	0.747674	0.800392	0.718681	-0.056	4.56	0.701935	1	742
P16219	ACADS	0.00016291	0.95	0.256465	0.0614642	0.0348224	-0.296	0.79	0.105151	0.27	412
P16410	CTLA4	0.577322	0.334	0.766337	0.0795655	0.0768427	-0.24	-0.24	-1.04549	0.13	223
P16455	MGMT	9.20506e-09	1.783	0.941156	0.145417	0.257804	-0.276	0.56	0.612188	0.48	207
P16471	PRLR	0.916128	0.293	0.929207	0.0524373	0.052317	-0.174	1.82	0.229726	0.81	622
P16671	CD36	8.31103e-46	1.995	0.257336	0.0705582	0.0346623	-0.177	-0.23	0.334191	0.15	472
P17213	BPI	8.85643e-09	1.252	0.0507119	0.108053	0.0270213	-0.25	0.1	0.241062	0.16	487
P17275	JUNB	0.585015	0.46	0.252337	0.860945	0.864278	0.04	3.66	1.83107	1	347
P17643	TYRP1	4.48056e-21	1.889	0.160952	0.115729	0.0688354	-0.168	3.32	0.286655	0.66	537
P17861	XBP1	0.203748	0.725	0.816057	0.0483488	0.0411387	-0.134	1.44	-0.663318	0.99	261
P17947	SPI1	0.897231	0.244	0.236586	0.0535901	0.150408	-0.136	1.79	0.517883	0.8	270
P18146	EGR1	0.674345	0.59	0.713313	0.869271	0.565769	0.154	4.49	0.224743	1	543
P18627	LAG3	0.109617	0.5	0.773763	0.0652966	0.0294329	-0.128	1.92	0.274942	0.89	525
P18827	SDC1	0.29047	0.956	0.871843	0.0626136	0.0414887	-0.218	2.16	0.290967	1	310
P19235	EPOR	0.0584507	0.652	0.71837	0.163095	0.0579725	-0.178	1.85	-0.182941	0.88	508
P19429	TNNI3	0.171895	0.692	0.805509	0.713928	0.930288	-0.436	-0.14	0.118841	0.71	210
P19447	ERCC3	2.05509e-05	0.786	0.200138	0.0551144	0.329494	-0.215	0.42	0.517753	0.31	782
P19526	FUT1	0.000508775	1.34	0.416061	0.15448	0.044061	-0.022	0.27	-0.294104	0.22	365
P19801	AOC1	1.24024e-08	0.969	0.165928	0.0571838	0.0865559	-0.231	0.63	0.618428	0.35	751
P19823	ITIH2	7.06618e-10	1.092	0.538423	0.123828	0.188071	0.034	0.85	0.870076	0.13	946
P19835	CEL	6.34005e-05	0.892	0.473346	0.28789	0.0895179	-0.086	5.11	1.05027	0.51	753
P19838	NFKB1	0.99426	0.138	0.964323	0.738508	0.776573	0.104	6.08	1.27967	0.63	968
P19878	NCF2	8.50962e-05	0.743	0.303727	0.0516185	0.112424	-0.147	-0.04	0.309704	0.84	526
P19883	FST	0.963797	0.29	0.966432	0.0653516	0.210211	-0.367	1.19	0.000212361	0.17	344
P20023	CR2	2.1654e-11	0.879	0.509909	0.0517924	0.105677	-0.224	2.31	0.854247	0.36	1033
P20338	RAB4A	0.0811079	0.589	0.713987	0.200711	0.145585	-0.361	-0.95	0.31467	0.12	218
P20393	NR1D1	0.946085	0.394	0.594306	0.332787	0.235134	0.071	2.81	0.509863	0.96	614
P20396	TRH	0.0108069	1.209	0.363813	0.0870622	0.216699	-0.313	-1.09	0.902632	0.99	242
P20585	MSH3	4.56586e-23	1.158	0.420939	0.0708318	0.24491	-0.09	1.22	0.606683	0.45	1137
P20742	PZP	1.35184e-21	0.975	0.306698	0.0604708	0.0706755	-0.061	1.09	0.601423	0.36	1482
P20749	BCL3	0.862173	0.221	0.766463	0.519113	0.105981	-0.015	3.41	-0.0369345	0.96	454
P20794	MAK	9.62965e-11	1.205	0.386751	0.164829	0.276186	0.061	1.28	0.816806	0.65	623
P20800	EDN2	0.0110864	1.016	0.290178	0.0579109	0.0382091	-0.351	0.54	-1.07625	0.64	178
P20827	EFNA1	0.872063	0.63	0.57983	0.0594757	0.175563	-0.376	-0.66	-0.8582	0.24	205
P20851	C4BPB	2.57854e-06	1.295	0.346553	0.062024	0.0340071	-0.333	1.89	-0.353418	0.15	252
Q86U10	ASPG	1.18217e-06	1.14	0.762087	0.104567	0.044995	-0.347	-0.18	0.490587	0.23	573
P21128	ENDOU	6.22319e-12	1.303	0.282542	0.0695574	0.054817	-0.226	0.36	0.355982	0.19	410
P21246	PTN	0.289147	0.982	0.407754	0.0625484	0.433812	-0.522	0.29	0.190815	0.78	168
P21453	S1PR1	0.484815	0.547	0.551671	0.0544509	0.103372	-0.355	0.46	-0.593631	0.21	382
P21554	CNR1	0.155072	0.602	0.132808	0.0562499	0.126683	-0.246	0.89	-0.498117	0.11	472
P21730	C5AR1	0.000416366	1.698	0.181105	0.0608509	0.0690756	-0.417	-0.88	-1.08072	0.12	350
P21754	ZP3	0.00159682	0.952	0.109905	0.0460923	0.0473024	-0.322	1.36	-0.502724	0.25	424
P21817	RYR1	1.60966e-07	0.456	0.907479	0.143553	0.175656	-0.185	3.21	1.3553	1	5038
P21854	CD72	0.956612	0.596	0.187356	0.0503979	0.128859	-0.176	0.25	-0.321727	0.42	359
P21917	DRD4	7.58379e-06	1.86	0.577346	0.172551	0.0474606	-0.195	3.18	-0.517981	0.42	419
P21918	DRD5	2.52172e-14	1.936	0.29671	0.0699348	0.031041	-0.16	0.13	-0.551387	0.18	477
P21941	MATN1	0.00527399	0.797	0.388529	0.113651	0.0483567	-0.281	1.52	0.461216	0.21	496
P22083	FUT4	0.05538	1.137	0.359524	0.0474685	0.0833491	-0.204	1.41	0.415476	0.85	530
P22301	IL10	0.0291622	1.039	0.402443	0.0527891	0.040112	-0.34	-0.93	-0.371468	0.15	178
P22459	KCNA4	0.946234	0.281	0.887386	0.0500971	0.151746	-0.122	1.68	0.690647	0.9	653
P22670	RFX1	0.998753	0.273	0.792867	0.909952	0.746682	0.3	3.67	0.604935	1	979
P22674	CCNO	0.0407101	1.174	0.697747	0.0472299	0.041054	-0.186	1.01	-0.836359	0.22	350
P22676	CALB2	0.0012389	1.02	0.446701	0.646146	0.603814	-0.429	-1.31	0.589678	0.31	271
P22735	TGM1	5.3065e-07	0.93	0.360376	0.29036	0.399448	-0.199	5.46	1.40663	0.49	817
P22749	GNLY	0.00154996	1.857	0.0565999	0.0468291	0.0661404	-0.367	-0.73	-0.967109	0.17	145
P22792	CPN2	0.000231795	0.966	0.709681	0.0853983	0.0285334	-0.189	-0.1	-0.248854	0.13	545
P22891	PROZ	3.84164e-09	1.73	0.95741	0.0528331	0.0495674	-0.394	2.35	0.111604	0.14	400
P22897	MRC1	0.975871	0.352	0.344957	0.0598907	0.087801	-0.157	2.83	1.13523	0.19	1456
P22914	CRYGS	0.18273	0.981	0.579228	0.0688355	0.536959	-0.218	1.89	0.177485	0.1	178
P23025	XPA	6.1166e-05	0.972	0.390439	0.064172	0.149862	-0.307	-0.66	-0.0543481	0.69	273
P23109	AMPD1	3.77976e-12	1.202	0.13987	0.0604001	0.0437251	-0.233	0.46	0.289089	0.21	780
P23142	FBLN1	0.852458	0.338	0.981715	0.0519599	0.107148	-0.287	2.45	0.415476	0.15	703
P23434	GCSH	0.0197283	1.423	0.850798	0.174772	0.265969	-0.438	0.04	-0.443279	0.13	173
P23467	PTPRB	0.943503	0.314	0.898974	0.050275	0.288292	-0.174	1.32	1.16264	0.28	1997
P23470	PTPRG	0.00417657	0.451	0.943681	0.204747	0.175905	-0.119	3.43	0.996333	0.89	1445
P23560	BDNF	0.946719	0.52	0.864862	0.0520075	0.104867	-0.316	0.67	0.119608	0.27	247
P23759	PAX7	0.629829	0.558	0.952514	0.131423	0.132368	0.086	2.4	0.861516	1	505
P24001	IL32	3.77039e-07	1.917	0.444217	0.0733179	0.671452	-0.439	-0.24	-0.575874	0.41	234
P24071	FCAR	0.000228787	1.632	0.095313	0.0444084	0.0366046	-0.2	0.72	-0.370227	0.16	287
P24347	MMP11	6.59355e-05	0.84	0.316883	0.0469275	0.0306657	-0.224	0.94	0.196222	0.24	488
P24385	CCND1	0.238186	0.41	0.869218	0.121184	0.201137	-0.281	-0.85	-1.37675	0.13	295
P78406	RAE1	0.991169	0.194	0.978657	0.0500049	0.109936	-0.169	1.9	0.312481	0.34	368
P24387	CRHBP	0.989594	0.582	0.375548	0.0958902	0.0327865	-0.254	0.31	0.30152	0.14	322
P24530	EDNRB	0.0193615	0.593	0.377841	0.0991011	0.219574	-0.362	0.3	-0.599806	0.17	442
P24588	AKAP5	0.84113	0.522	0.194795	0.531342	0.88337	-0.345	0.56	0.443508	0.99	427
P24863	CCNC	0.990105	0.146	0.76483	0.155843	0.177994	-0.433	-1.21	-0.953583	0.18	283
P24864	CCNE1	0.268927	0.32	0.791894	0.0489856	0.343691	-0.363	0.39	-0.477355	0.17	410
P25021	HRH2	0.835273	0.811	0.349052	0.0650956	0.0316739	-0.116	-1.08	-0.817329	0.13	359
P25025	CXCR2	0.405284	1.132	0.20777	0.0560429	0.0316793	-0.326	-0.66	-0.784674	0.3	360
P25105	PTAFR	0.118775	0.848	0.106591	0.0524138	0.0297716	-0.271	0.37	-0.933033	0.14	342
P25106	ACKR3	0.419556	0.682	0.805419	0.0910411	0.172567	-0.418	-0.69	-1.28415	0.13	362
P25208	NFYB	0.00327376	1.206	0.795843	0.0615404	0.0541032	-0.22	1.07	0.250847	0.58	207
P25440	BRD2	0.999531	0.219	0.666669	0.839858	0.900147	-0.199	2.9	0.766901	1	801
P25929	NPY1R	0.651605	0.837	0.678235	0.0564927	0.0515351	-0.338	-0.24	-0.78621	0.12	384
P26022	PTX3	0.0129819	1.202	0.610997	0.0528856	0.0616995	-0.433	0.33	0.222701	0.2	381
P26367	PAX6	0.998808	0.169	0.970576	0.486593	0.104325	0.132	3.23	0.538858	1	422
P26572	MGAT1	0.690363	0.221	0.847286	0.0550096	0.0306651	-0.276	0.62	0.0145549	0.19	445
P26842	CD27	0.266793	0.92	0.575514	0.0583301	0.048761	-0.204	0.18	-1.13311	0.85	260
P26992	CNTFR	0.906207	0.339	0.970661	0.0541744	0.0281124	-0.317	0.15	-0.700497	0.36	372
P27169	PON1	0.00220884	1.29	0.252184	0.117911	0.0509515	-0.336	-0.48	0.423644	0.1	355
P27539	GDF1	0.544924	0.917	0.155943	0.0538258	0.0326172	-0.267	0.99	-0.366078	0.92	372
P27544	CERS1	0.045457	0.692	0.0970662	0.0535162	0.0385585	-0.272	0.24	-0.473549	0.16	350
P27701	CD82	0.00496183	1.255	0.22833	0.0709442	0.0446637	-0.391	0.53	0.109954	0.13	267
P27930	IL1R2	1.95243e-07	1.69	0.121	0.0693211	0.129972	-0.401	0.18	-0.283208	0.12	398
P28039	AOAH	6.14602e-11	0.951	0.26255	0.0950887	0.0986714	-0.162	3.04	0.421831	0.28	575
P28324	ELK4	0.0845887	0.915	0.656552	0.222132	0.535502	-0.202	1.33	-0.0680209	0.98	431
P28328	PEX2	0.0555565	1.198	0.16364	0.0963845	0.0616231	-0.357	1.99	-0.16605	0.11	305
P28360	MSX1	0.275362	1.01	0.925661	0.0533716	0.0738574	-0.143	0.7	0.0803215	0.99	303
P28698	MZF1	1.81495e-06	1.082	0.505577	0.0478545	0.169742	-0.235	1.58	0.830936	0.91	734
P28702	RXRB	0.997594	0.219	0.853163	0.320184	0.108694	0.061	4.29	1.09869	0.99	533
P28749	RBL1	1.76076e-05	1.913	0.257532	0.614984	0.600572	-0.059	1.43	0.418841	0.49	1068
P28799	GRN	0.0602784	0.483	0.163728	0.17657	0.215793	-0.344	4.85	-0.617219	0.22	593
P28906	CD34	0.00344957	1.024	0.613467	0.511679	0.318355	0.01	2.56	0.43534	0.95	385
P28907	CD38	7.65671e-05	1.126	0.333471	0.0613737	0.0540812	-0.439	-0.78	-0.471311	0.15	300
P29475	NOS1	0.998695	0.19	0.993009	0.0697766	0.438856	-0.101	1.39	1.17075	0.44	1434
P29536	LMOD1	0.790873	0.407	0.879887	0.729724	0.642494	-0.142	1.59	1.50357	0.99	600
P30039	PBLD	2.81748e-05	1.57	0.365378	0.085356	0.0337647	-0.313	1.74	0.0889139	0.12	288
P30040	ERP29	0.470649	0.531	0.81572	0.331331	0.250904	-0.31	-0.66	0.710086	0.2	261
P30048	PRDX3	0.221689	0.877	0.693704	0.129985	0.10501	-0.277	-0.09	-0.105968	0.13	256
P30203	CD6	0.00430466	0.656	0.164368	0.1662	0.0968138	-0.047	1.97	0.295966	0.89	668
P30291	WEE1	0.997106	0.17	0.982149	0.864931	0.799949	-0.215	3.74	0.837944	0.88	646
P30414	NKTR	0.991878	0.308	0.971685	0.915299	0.857849	-0.033	4.74	1.71836	1	1462
P30536	TSPO	0.0217531	1.532	0.255704	0.0674688	0.0287906	-0.337	-0.26	-0.336772	0.13	169
P30556	AGTR1	0.00727625	1.347	0.195714	0.0546751	0.0489399	-0.301	-0.89	-0.820971	0.18	359
P30622	CLIP1	0.968496	0.331	0.958569	0.798937	0.890814	-0.129	3.08	0.826803	0.99	1438
P30793	GCH1	0.942486	0.398	0.928297	0.0571887	0.191772	-0.299	1.02	-0.0341411	0.18	250
P43307	SSR1	0.0322896	0.553	0.92974	0.257301	0.27179	-0.107	-0.02	0.2269	0.52	286
P30968	GNRHR	0.013968	0.75	0.080071	0.0658536	0.0273166	-0.218	-0.73	-0.958696	0.21	328
P31040	SDHA	9.38729e-06	0.859	0.796421	0.0495926	0.315446	-0.191	1.21	1.06664	0.17	664
P31314	TLX1	0.463723	0.539	0.973305	0.80789	0.635943	0.175	6.51	1.50593	1	330
P31431	SDC4	0.0118035	1.131	0.271315	0.070309	0.301166	-0.495	1.71	0.435536	1	198
P31512	FMO4	2.40849e-09	1.175	0.110437	0.0700481	0.0929879	-0.374	0.74	0.33228	0.13	558
P32242	OTX1	0.219808	0.443	0.844766	0.707038	0.172504	0.097	4.14	0.37173	1	354
P32302	CXCR5	0.160254	0.55	0.617219	0.0773282	0.0276578	-0.275	-1.73	-0.986564	0.18	372
P32314	FOXN2	0.392771	0.478	0.470135	0.19373	0.328714	-0.187	0.82	0.505893	0.94	431
P32321	DCTD	1.63561e-05	1.268	0.947254	0.12918	0.295699	-0.324	0.24	-0.311534	0.14	178
P32519	ELF1	0.54778	0.584	0.385518	0.533252	0.421102	-0.098	0.3	0.178743	0.91	619
P32942	ICAM3	2.07708e-22	1.92	0.223726	0.0625074	0.0825995	-0.199	1.49	-0.184019	0.29	547
P32970	CD70	0.0457522	1.746	0.774577	0.0792319	0.0405246	-0.261	-1.09	-0.610554	0.49	193
P33121	ACSL1	0.0918373	0.476	0.872159	0.0523574	0.299537	-0.299	0.86	0.565338	0.2	698
P34059	GALNS	0.00086204	1.013	0.422741	0.0451253	0.0630862	-0.18	1.39	0.553282	0.25	522
P34741	SDC2	0.57995	0.672	0.84576	0.349678	0.832408	-0.476	0.37	-0.392411	0.99	201
P34810	CD68	0.000599774	1.194	0.224934	0.273225	0.0602995	0.021	2.91	-0.294022	0.72	354
P34910	EVI2B	0.177044	0.761	0.0929514	0.184076	0.0771516	0.039	0.87	-0.170853	1	448
P34949	MPI	0.000142828	1.169	0.408562	0.0931492	0.096405	-0.308	-0.38	-0.332345	0.16	423
P35070	BTC	0.116139	1.005	0.0958427	0.0722078	0.261348	-0.434	0.98	-0.582882	0.3	178
P35227	PCGF2	0.553827	0.411	0.743647	0.178731	0.114629	-0.007	2.63	-0.0907108	0.95	344
P35228	NOS2	7.26085e-09	0.755	0.303593	0.0517549	0.145567	-0.179	1.13	0.555716	0.39	1153
P35247	SFTPD	0.240356	0.979	0.147429	0.408105	0.097637	0.024	4.89	2.75506	0.98	375
P35367	HRH1	0.00156117	1.156	0.429781	0.135632	0.342897	-0.284	0.55	-0.142903	0.36	487
P35398	RORA	0.953197	0.404	0.941803	0.0741276	0.0305693	-0.166	2.02	0.115851	0.53	523
P35475	IDUA	2.64182e-08	1.166	0.866099	0.0651376	0.0346123	-0.125	2.2	0.19547	0.36	653
P35556	FBN2	1	0.205	0.869407	0.614536	0.313347	0.202	5.67	1.60762	0.6	2912
P35568	IRS1	0.218507	0.502	0.808252	0.882066	0.88468	0.049	4.6	1.54231	1	1242
P35590	TIE1	8.71417e-12	0.885	0.274099	0.145017	0.233797	-0.223	3.51	0.890348	0.22	1138
P35610	SOAT1	1.665e-05	0.947	0.244749	0.0819181	0.0862182	-0.289	0.82	-0.286981	0.17	550
P35711	SOX5	0.999399	0.188	0.991238	0.811525	0.49266	0.066	2.17	0.822932	0.99	763
P35712	SOX6	0.999531	0.215	0.97094	0.497918	0.650285	0.081	2.18	0.806351	1	828
P35790	CHKA	0.787088	0.479	0.307706	0.079607	0.120387	-0.087	0.56	0.260518	0.42	457
P35869	AHR	0.999872	0.154	0.968376	0.275411	0.259281	0.088	2	0.530658	0.74	848
P36269	GGT5	1.39303e-05	1.098	0.158234	0.0776694	0.0406716	-0.223	1.02	0.680813	0.33	586
P36871	PGM1	9.9614e-06	1.319	0.592962	0.579616	0.653517	-0.21	1.32	1.07115	0.22	562
P37198	NUP62	0.804394	0.317	0.295684	0.676064	0.230689	0.039	3.54	0.439636	1	522
P37231	PPARG	0.668218	0.635	0.964202	0.0513193	0.210959	-0.421	0.51	0.0129867	0.32	505
P37275	ZEB1	0.983613	0.317	0.836533	0.855227	0.813097	0.084	2.6	1.00102	1	1124
P38117	ETFB	0.00371616	0.825	0.573683	0.101544	0.340637	-0.533	0.14	-0.0497088	0.13	255
P39210	MPV17	1.10287e-08	1.792	0.162549	0.0875862	0.0413091	-0.313	-1.29	-0.314082	0.11	176
P39880	CUX1	0.999989	0.163	0.962569	0.892966	0.674382	0.089	2.71	0.959039	1	1505
P40145	ADCY8	0.00298566	0.535	0.750769	0.184208	0.0563025	-0.1	3.57	0.847288	0.52	1251
P07202	TPO	1.35597e-07	1.107	0.625665	0.0504461	0.0930223	-0.108	1.66	0.571153	0.32	933
P40259	CD79B	0.950003	0.384	0.588667	0.0637234	0.0779372	-0.302	-0.69	-0.236113	0.24	229
P40855	PEX19	0.0429222	0.935	0.139118	0.487306	0.562646	-0.362	0.07	-0.124705	0.97	299
P40933	IL15	0.917198	0.567	0.577788	0.0587605	0.0503593	-0.524	-1.87	-1.02598	0.13	162
P41161	ETV5	0.999892	0.092	0.994807	0.209309	0.102213	0.05	2.9	0.240393	0.89	510
P41180	CASR	0.366509	0.451	0.699353	0.16565	0.162951	0.121	1.11	0.459206	0.57	1078
P41182	BCL6	0.982525	0.33	0.986859	0.228514	0.643873	-0.12	1.82	-0.0390908	0.9	706
P41212	ETV6	0.995228	0.318	0.988827	0.566513	0.92656	-0.108	0.43	-0.179951	0.78	452
P41214	EIF2D	6.59631e-06	0.796	0.416343	0.0540798	0.0402804	-0.166	-0.16	0.342277	0.34	584
P41218	MNDA	7.23077e-11	1.832	0.0166839	0.132673	0.318113	0.022	1.06	0.610865	0.64	407
P41222	PTGDS	0.00887039	0.848	0.517369	0.0598525	0.3408	-0.179	0	-0.340872	0.14	190
P41223	BUD31	0.41701	0.867	0.267366	0.0585332	0.225993	-0.627	-0.37	-0.301945	0.21	144
P41226	UBA7	2.68228e-14	0.892	0.215883	0.0451703	0.030803	-0.26	0.45	0.290363	0.36	1012
P41231	P2RY2	0.070472	0.91	0.198161	0.0580414	0.0789867	-0.317	0.47	-0.644924	0.27	377
P41235	HNF4A	0.919226	0.505	0.548094	0.571738	0.600252	-0.102	1.77	0.0643617	0.56	474
P41271	NBL1	0.108865	1.023	0.586021	0.0514767	0.0293149	-0.27	1.29	-0.544788	0.36	181
P42081	CD86	0.9627	0.345	0.311956	0.0481723	0.0439108	-0.262	-0.61	-0.475444	0.22	329
P42126	ECI1	4.20006e-10	1.837	0.45638	0.101333	0.0301677	-0.308	-0.48	-0.0448409	0.2	302
P42575	CASP2	0.423101	0.658	0.588837	0.0654928	0.0870025	-0.296	0.5	0.0895674	0.3	452
P42679	MATK	0.000234673	0.765	0.400809	0.0545067	0.146973	-0.385	0.76	0.473925	0.31	507
P42702	LIFR	0.00100684	0.706	0.778895	0.0474065	0.106182	-0.207	1.21	0.648485	0.55	1097
P43246	MSH2	0.867726	0.334	0.843599	0.0545032	0.396708	-0.225	0.88	0.810272	0.13	934
P43251	BTD	1.28845e-06	1.304	0.569902	0.109832	0.0369475	-0.302	0.42	0.231114	0.17	543
P43351	RAD52	2.38442e-07	1.109	0.941109	0.776568	0.567234	-0.127	1.54	0.660083	0.9	418
P45379	TNNT2	0.0128528	0.638	0.734017	0.331735	0.707103	-0.549	1.18	0.589253	0.99	298
P45844	ABCG1	0.358876	0.461	0.841463	0.10281	0.0286955	-0.316	0.71	0.251011	0.23	678
P46091	GPR1	1.83555e-05	1.481	0.113932	0.0581227	0.0355113	-0.363	-1.95	-1.01504	0.1	355
P46092	CCR10	0.00620605	1.361	0.308173	0.0584341	0.0532139	-0.319	1.13	-0.578913	0.5	362
P46094	XCR1	0.0978542	1.084	0.113344	0.0812633	0.0299701	-0.382	0.11	-1.41434	0.11	333
P46095	GPR6	0.74604	0.976	0.447075	0.0671444	0.0286375	-0.186	0.11	-0.707081	0.3	362
P46108	CRK	0.864536	0.329	0.973205	0.910519	0.944512	0.002	2.1	0.882687	0.9	304
P46379	BAG6	0.999988	0.174	0.888949	0.748783	0.605751	0.079	3.34	0.7431	1	1132
P46934	NEDD4	6.44185e-09	0.628	0.493743	0.20191	0.0909434	-0.038	3.65	1.04506	0.78	1319
P47756	CAPZB	0.59216	0.379	0.885301	0.617506	0.586236	-0.359	-0.32	0.512656	0.32	277
P47874	OMP	0.0455668	1.802	0.142261	0.0697166	0.103427	-0.296	-0.83	-0.359723	0.12	163
P47928	ID4	0.149455	1.833	0.83413	0.0501884	0.0379443	-0.289	-0.32	-0.99612	0.8	161
P47989	XDH	1.5576e-13	0.857	0.13043	0.0492893	0.0985268	-0.192	2.63	0.968726	0.3	1333
P48048	KCNJ1	0.00170248	1.285	0.655762	0.0741714	0.0762255	-0.42	-0.77	-0.0764336	0.12	391
P48167	GLRB	0.0269281	0.663	0.0753912	0.0673925	0.0345619	-0.26	0.8	0.166213	0.18	497
P48200	IREB2	1	0.223	0.984036	0.0456203	0.105622	-0.217	0.68	1.09851	0.15	963
P48307	TFPI2	0.237366	1.223	0.19066	0.0718875	0.170436	-0.269	2.84	-0.00344678	0.13	235
P48357	LEPR	0.999805	0.284	0.912581	0.0467474	0.105262	-0.198	0.94	0.295999	0.18	1165
P48382	RFX5	0.000136786	1.104	0.198456	0.835558	0.556493	-0.153	2.24	1.30927	1	616
P48549	KCNJ3	0.989708	0.256	0.867051	0.065604	0.0625708	-0.104	0.07	0.185391	0.25	501
P48552	NRIP1	0.991172	0.279	0.899577	0.367235	0.522937	-0.018	1.98	1.08438	1	1158
P48645	NMU	0.00893184	0.896	0.0978227	0.0516621	0.0322022	-0.336	-1.24	-0.73276	0.45	174
P48740	MASP1	9.7428e-06	0.978	0.820119	0.0506319	0.0621761	-0.28	2.34	0.614475	0.18	699
P49019	HCAR3	6.93118e-06	1.94	0.148876	0.0827177	0.0371227	-0.246	-0.04	-0.5261	0.14	387
P49069	CAMLG	0.00402054	1.019	0.185811	0.370582	0.52441	-0.286	1.12	0.51148	0.9	296
P49116	NR2C2	0.99414	0.22	0.985896	0.132336	0.156087	-0.187	0.04	0.111539	0.45	596
P49146	NPY2R	0.188395	0.876	0.214552	0.0591083	0.0386468	-0.4	-1.11	-0.659332	0.15	381
P49247	RPIA	0.00590911	0.889	0.107692	0.435445	0.306924	-0.056	4.17	1.25594	0.39	311
P49257	LMAN1	0.48607	0.546	0.8052	0.123427	0.393226	-0.03	1.34	1.13486	0.27	510
P49321	NASP	0.470216	0.276	0.912805	0.881262	0.936569	-0.341	0.83	1.17663	1	788
P49354	FNTA	0.988213	0.345	0.833568	0.469286	0.466306	-0.164	1.08	0.0582033	0.2	379
P49593	PPM1F	0.00026747	0.747	0.198929	0.115086	0.0493607	-0.269	3.06	0.328065	0.78	454
P49638	TTPA	0.00988432	1.091	0.301968	0.0640521	0.0370438	-0.381	-2.1	-0.393423	0.33	278
P49675	STAR	3.07154e-07	1.613	0.484895	0.0514599	0.0417996	-0.241	-0.97	0.24018	0.27	285
P49683	PRLHR	0.000426454	1.484	0.797262	0.080939	0.0286717	-0.171	-0.12	-1.01594	0.25	370
P49685	GPR15	0.003265	1.707	0.12409	0.0527687	0.0415836	-0.343	0.83	-0.978331	0.14	360
P49716	CEBPD	0.540718	0.984	0.383829	0.0663874	0.0879981	-0.165	2.74	0.534545	1	269
P49753	ACOT2	0.142295	1.327	0.212321	0.0459127	0.150217	-0.281	1.06	0.620633	0.2	483
P49754	VPS41	1.1635e-08	0.84	0.38523	0.0558101	0.774963	-0.401	0.95	0.482615	0.15	854
P49757	NUMB	0.0243992	0.593	0.718086	0.647538	0.707067	0.074	1.22	0.14782	0.98	651
P49758	RGS6	0.801361	0.399	0.93635	0.0680237	0.101037	-0.292	-0.47	0.142478	0.15	472
P49767	VEGFC	0.115231	0.478	0.790808	0.0482346	0.0353647	-0.241	0.71	-0.382038	0.22	419
P49848	TAF6	0.000674165	0.784	0.158192	0.696371	0.3088	0.014	2.4	0.187711	0.94	677
P49914	MTHFS	0.0406511	1.548	0.554496	0.0595244	0.79126	-0.405	0.29	0.0351049	0.29	203
P50135	HNMT	0.0967294	0.796	0.180347	0.0847951	0.409079	-0.47	1.06	0.284711	0.15	292
P50336	PPOX	0.328332	0.573	0.157772	0.0611824	0.0514661	-0.266	0.47	0.408877	0.18	477
P50458	LHX2	0.94679	0.224	0.984803	0.0492987	0.0615367	-0.128	2.02	0.123937	0.79	406
P50461	CSRP3	0.00220887	1.311	0.684989	0.642286	0.643777	-0.263	1.3	0.987675	0.23	194
P50539	MXI1	0.70774	0.772	0.669901	0.0586781	0.183341	-0.211	1.9	-0.0829515	1	228
P50542	PEX5	0.401175	0.59	0.377687	0.112046	0.214006	-0.25	-0.68	0.345887	0.71	639
P50548	ERF	0.807144	0.261	0.898701	0.777016	0.777645	-0.006	3.08	1.17594	1	548
P50616	TOB1	0.798204	0.31	0.714614	0.873247	0.832433	0.362	1.91	0.826133	0.96	345
P50895	BCAM	0.0368512	0.835	0.547196	0.0556585	0.219303	-0.245	0.84	0.71301	0.61	628
P50897	PPT1	3.75207e-05	0.885	0.259765	0.132573	0.224848	-0.032	0.63	0.084095	0.11	306
P51157	RAB28	0.000997907	0.761	0.750327	0.0837453	0.0532081	-0.313	-0.88	0.331055	0.19	221
P51511	MMP15	0.651305	0.48	0.447395	0.193478	0.13369	-0.045	3.76	1.18001	0.71	669
P51513	NOVA1	0.977722	0.182	0.919398	0.102843	0.195408	-0.047	1.2	0.788284	0.74	507
P51530	DNA2	1.94885e-08	0.927	0.130217	0.0619704	0.130793	-0.333	1.27	0.35608	0.27	1060
P51580	TPMT	7.57392e-05	1.15	0.850571	0.206887	0.300136	-0.465	-0.29	0.248234	0.22	245
P51674	GPM6A	0.952962	0.218	0.450886	0.0586218	0.0685139	-0.454	-0.91	-0.671633	0.11	278
P51685	CCR8	0.0176258	1.335	0.0727949	0.0577808	0.0386755	-0.382	-0.63	-1.12326	0.09	355
P51687	SUOX	0.00208477	1.079	0.173473	0.0461805	0.0552773	-0.216	0.86	0.365228	0.68	545
P51787	KCNQ1	2.45299e-05	0.814	0.947615	0.0900135	0.0997439	-0.183	2.04	0.589612	0.68	676
P51797	CLCN6	0.163974	0.608	0.848675	0.0600045	0.0647697	-0.174	1.34	0.432416	0.15	869
P51826	AFF3	0.998913	0.221	0.562866	0.483571	0.309313	0.039	2.09	0.957569	1	1226
P51878	CASP5	8.10675e-09	1.55	0.113639	0.0549085	0.208091	-0.306	-0.52	0.267624	0.24	434
P51884	LUM	0.101925	0.937	0.794411	0.157136	0.192586	-0.259	1.17	0.34953	0.12	338
P51888	PRELP	0.00373649	1.281	0.556818	0.0560637	0.0536609	-0.203	2.42	-0.0801255	0.2	382
P51946	CCNH	0.00472976	0.809	0.36618	0.128995	0.31428	-0.379	-0.91	-0.554393	0.21	323
P51959	CCNG1	0.359163	0.988	0.900246	0.0469083	0.082501	-0.512	-0.91	-0.805012	0.11	295
P52179	MYOM1	1.077e-21	0.953	0.866461	0.257107	0.677495	-0.097	1.13	1.29111	0.77	1685
P52630	STAT2	0.0410947	0.319	0.51866	0.137538	0.413984	-0.089	0.85	0.228468	0.34	851
P52735	VAV2	0.00251877	0.521	0.787018	0.0494677	0.634939	-0.14	1.9	0.639697	0.34	878
P52756	RBM5	0.999999	0.135	0.795749	0.929188	0.920972	0.206	3.01	1.19136	0.99	815
P52823	STC1	0.473499	0.695	0.829007	0.088419	0.0451698	-0.377	-0.37	-0.611518	0.14	247
P52849	NDST2	0.0529496	0.419	0.347327	0.0562106	0.0991392	-0.102	1.36	0.502659	0.24	883
P52954	LBX1	0.805821	0.593	0.862626	0.0552348	0.132442	-0.177	1.75	0.509716	0.91	281
P53384	NUBP1	6.6628e-08	1.613	0.431651	0.0673314	0.172263	-0.382	0.52	0.531932	0.15	320
P53567	CEBPG	0.0693755	0.875	0.409356	0.0986591	0.233149	-0.034	1.33	0.686727	0.82	150
P53804	TTC3	5.39423e-20	0.885	0.86768	0.056574	0.493575	-0.171	1.83	1.09861	0.89	2025
P53814	SMTN	0.755974	0.607	0.63317	0.791653	0.624916	-0.156	3.57	0.749389	1	917
P54259	ATN1	0.998533	0.194	0.966681	0.929138	0.795232	0.517	5.48	1.02049	1	1190
P54277	PMS1	6.56458e-14	1.015	0.624689	0.0504059	0.577613	-0.216	0.77	0.723155	0.33	932
P54278	PMS2	1.13904e-13	1.266	0.725952	0.358514	0.859369	-0.247	2.16	0.720508	0.26	862
P54756	EPHA5	0.00039007	0.521	0.293264	0.0861524	0.28867	-0.192	0.99	0.782354	0.25	1037
P54760	EPHB4	0.989869	0.422	0.560289	0.431678	0.458509	-0.223	2.69	0.691644	0.34	987
P54803	GALC	6.28347e-07	0.937	0.299087	0.0463464	0.104657	-0.168	1.28	0.949907	0.19	685
P54826	GAS1	0.616849	0.53	0.798356	0.195021	0.0792651	-0.141	5.63	1.28841	0.99	345
P54845	NRL	0.0797351	1.101	0.0769293	0.0513	0.0928226	-0.27	1.44	0.373723	0.93	237
P54851	EMP2	5.89782e-05	1.884	0.403156	0.0567305	0.0632807	-0.426	-0.25	-1.8463	0.1	167
P54922	ADPRH	8.59498e-06	1.283	0.194068	0.0486852	0.185827	-0.216	1.08	0.852319	0.22	357
P55001	MFAP2	0.000124328	1.228	0.438584	0.0593635	0.0465133	-0.065	-0.35	-1.21487	0.56	183
P55055	NR1H2	0.821873	0.473	0.597977	0.161018	0.149089	0.074	1.5	0.506644	0.76	460
P55058	PLTP	0.000142042	1.04	0.282985	0.0847699	0.0453355	-0.292	0.36	-0.164122	0.12	493
P55103	INHBC	0.0836861	1.245	0.106504	0.0686467	0.028157	-0.258	0.64	-0.158242	0.22	352
P55107	GDF10	0.308234	0.84	0.524486	0.0717734	0.0292132	-0.194	1.08	0.0740323	0.91	478
P55201	BRPF1	0.999626	0.176	0.98718	0.914617	0.892168	-0.094	2.92	0.962861	0.98	1214
P55210	CASP7	0.000373926	0.873	0.769433	0.397925	0.60031	-0.345	-0.01	0.421471	0.36	303
P55211	CASP9	0.00319396	0.974	0.841859	0.229236	0.365773	-0.345	1.15	0.316173	0.56	416
P55268	LAMB2	7.45007e-11	0.655	0.274523	0.149907	0.0904877	-0.185	4.96	0.879354	0.66	1798
P55327	TPD52	0.00511208	1.164	0.219739	0.801213	0.71006	-0.343	1.6	0.324194	0.48	224
P55895	RAG2	0.0105193	0.792	0.235299	0.0565576	0.230973	-0.247	2.38	0.684897	0.3	527
P55916	UCP3	1.07071e-05	1.737	0.195079	0.0973732	0.103993	-0.198	0.18	-0.166475	0.12	312
P56177	DLX1	0.926719	0.293	0.909378	0.718348	0.354186	0.113	3.9	0.734263	1	255
P56270	MAZ	0.95397	0.351	0.607848	0.445341	0.295144	0.046	1.79	-0.175623	0.99	477
P56545	CTBP2	0.655185	0.528	0.816871	0.0677476	0.0708215	-0.077	0.5	0.329029	0.17	445
P56589	PEX3	0.00276137	0.558	0.883832	0.0716133	0.173455	-0.266	0.01	-0.206807	0.19	373
P56645	PER3	2.19068e-10	0.841	0.778818	0.473059	0.14246	-0.003	3.12	0.478596	1	1201
P56693	SOX10	0.913098	0.209	0.952339	0.698842	0.59907	0.08	3.8	1.35527	1	466
P56962	STX17	0.084968	0.945	0.428585	0.118439	0.118425	-0.366	-0.87	0.124084	0.2	302
P56975	NRG3	0.210338	0.462	0.595999	0.0984814	0.116475	-0.103	2.2	0.0687723	1	720
P57054	PIGP	0.000394929	1.368	0.520396	0.0553414	0.0325946	-0.301	-1.78	-1.1617	0.15	158
P57078	RIPK4	0.0012066	0.594	0.917329	0.0540528	0.140255	-0.361	0.52	0.549852	0.45	832
P57081	WDR4	5.33772e-06	1.116	0.664727	0.0538515	0.033556	-0.343	-0.17	0.0388947	0.37	412
P57082	TBX4	0.407057	0.445	0.912825	0.151644	0.0502958	0.043	1.47	0.338128	0.94	545
P57087	JAM2	0.148661	0.698	0.410054	0.0464373	0.0373209	-0.222	1.05	0.185081	0.35	298
P57679	EVC	8.015e-08	1.064	0.666029	0.116515	0.356555	-0.03	1.49	0.42598	0.82	992
P57737	CORO7	7.31151e-12	1.017	0.327385	0.0476177	0.0565871	-0.179	1.14	0.379195	0.67	925
P57764	GSDMD	4.80695e-07	1.446	0.277112	0.0474744	0.0468732	-0.166	0.96	0.236243	0.52	484
P57768	SNX16	4.22458e-08	1.624	0.447588	0.75147	0.699481	0.041	2.97	-0.111294	0.69	344
P58005	SESN3	0.994296	0.409	0.842205	0.0540534	0.133891	-0.225	2.03	0.203115	0.29	492
P58340	MLF1	1.28388e-06	1.219	0.16953	0.444045	0.74728	-0.113	0.06	1.25399	0.93	268
P58417	NXPH1	0.555861	0.616	0.602388	0.0671976	0.0458841	-0.339	0.16	0.135829	0.21	271
P58418	CLRN1	0.000915822	1.805	0.164747	0.0642429	0.0412529	-0.398	-1.02	-0.24709	0.12	232
P58499	FAM3B	1.17774e-06	1.54	0.787743	0.0640006	0.0377299	-0.252	-0.25	0.24629	0.18	235
P58557	YBEY	0.000726358	1.918	0.505175	0.0998014	0.0646235	-0.413	-0.75	0.17247	0.15	167
P58658	EVA1C	0.325815	0.745	0.739912	0.0607459	0.0314325	-0.169	-0.12	-0.0908742	0.28	441
P58753	TIRAP	0.00266923	1.656	0.351785	0.153149	0.334676	-0.265	0.67	-0.566939	0.73	221
P60568	IL2	0.784778	0.81	0.355301	0.0610128	0.0416543	-0.342	-1	-1.56358	0.11	153
P60852	ZP1	4.95779e-10	1.33	0.0737467	0.0797016	0.0301037	-0.088	2.5	0.140991	0.76	638
P61009	SPCS3	0.697041	0.529	0.874807	0.114855	0.0511987	-0.391	-1.02	-0.0844707	0.14	180
P61073	CXCR4	0.427451	1.052	0.438278	0.254319	0.293116	-0.388	-0.83	-0.344548	0.19	352
P61086	UBE2K	0.962613	0.231	0.872034	0.0470683	0.0736605	-0.312	-0.76	-0.70236	0.16	200
P61221	ABCE1	0.999983	0.314	0.985217	0.0927304	0.247358	-0.251	-0.16	0.466361	0.14	599
P61244	MAX	0.951898	0.462	0.769317	0.671967	0.806709	-0.157	-1.76	0.0431746	0.98	160
P61296	HAND2	0.351298	0.941	0.962226	0.062324	0.0906536	-0.137	1.8	0.476783	0.94	217
P61599	NAA20	0.0136064	1.026	0.58179	0.0785892	0.204393	-0.372	0.2	-0.192987	0.13	178
P61812	TGFB2	0.989116	0.148	0.986929	0.0469727	0.208742	-0.352	1.48	-0.353777	0.25	414
P61962	DCAF7	0.875049	0.348	0.793389	0.122124	0.213938	-0.377	-0.22	-0.255144	0.12	342
P61966	AP1S1	0.520227	0.862	0.130697	0.0597878	0.492168	-0.688	-1.51	-0.855913	0.11	158
P62256	UBE2H	0.970972	0.355	0.949188	0.14495	0.209061	-0.356	0.45	0.187613	0.33	183
P62324	BTG1	0.483158	0.738	0.761548	0.0910336	0.501479	-0.302	0.82	-0.388539	0.14	171
P62380	TBPL1	0.879617	0.693	0.857799	0.0919916	0.0983429	-0.401	-0.97	-0.73459	0.12	186
P62502	LCN6	2.55253e-05	1.467	0.157317	0.0593282	0.0684475	-0.418	-0.79	-0.343845	0.13	163
P63316	TNNC1	0.510486	0.594	0.641233	0.0542587	0.269953	-0.637	-1.7	0.305408	0.3	161
P67936	TPM4	0.109402	0.509	0.577924	0.619767	0.554199	-0.572	-2.11	-0.00272802	0.89	248
P78325	ADAM8	1.47656e-07	0.926	0.846676	0.0532608	0.0387289	-0.129	2.34	0.662403	0.37	824
P78332	RBM6	1	0.136	0.83107	0.915847	0.883028	-0.021	6.95	2.09823	1	1123
P78337	PITX1	0.273516	0.418	0.978112	0.857457	0.778752	0.167	2.18	0.864113	1	314
P78363	ABCA4	1.26763e-28	0.91	0.16665	0.0816435	0.231996	-0.087	1.94	0.791127	0.47	2273
P78380	OLR1	0.297322	0.796	0.422896	0.0458831	0.0356284	-0.22	0.17	-0.351654	0.38	273
P78395	PRAME	0.000838035	1.246	0.158075	0.0825172	0.0338188	-0.362	-0.42	-0.772782	0.12	509
P78413	IRX4	0.253769	0.734	0.991645	0.241758	0.0856204	0.033	3.72	0.632983	0.98	519
P78545	ELF3	0.986667	0.296	0.898186	0.50509	0.555203	-0.051	3.02	0.923411	0.57	371
P78560	CRADD	0.731813	0.435	0.488532	0.0467385	0.0732767	-0.239	-1.24	-0.398716	0.19	199
P79522	PRR3	0.11432	1.099	0.246592	0.677919	0.478875	-0.177	4.47	1.28217	0.99	188
P81133	SIM1	0.996936	0.253	0.925012	0.0506566	0.188175	-0.173	1.64	0.665507	0.88	766
P84157	MXRA7	0.0137416	1.644	0.409046	0.599709	0.795974	-0.335	1.68	0.210809	0.99	204
P85037	FOXK1	0.962671	0.398	0.876335	0.720042	0.633252	0.04	2.1	0.315144	1	733
P85299	PRR5	0.972989	0.635	0.770818	0.598344	0.541184	-0.111	2.22	0.523666	0.83	388
P98082	DAB2	0.980417	0.419	0.91929	0.896986	0.831149	0.084	3.53	1.12118	1	770
P98095	FBLN2	0.629825	0.52	0.79775	0.111217	0.0436015	-0.108	3.09	0.609934	0.51	1184
P98164	LRP2	1	0.249	0.963963	0.375912	0.114732	-0.031	4.18	1.44201	0.32	4655
Q00597	FANCC	5.87975e-10	1.043	0.645665	0.0678681	0.0409862	-0.146	-0.49	-0.655836	0.21	558
Q00653	NFKB2	0.999696	0.163	0.915463	0.864296	0.781503	0.218	5.38	1.21988	0.94	900
Q00688	FKBP3	0.812902	1.007	0.42481	0.735929	0.759637	-0.53	-0.26	0.813996	0.3	224
Q008S8	ECT2L	7.34277e-32	1.5	0.119489	0.0860923	0.0569581	-0.326	0	0.171163	0.18	904
Q00978	IRF9	0.631966	0.45	0.265592	0.0500857	0.0397309	-0.242	1.76	0.312889	0.85	393
Q01118	SCN7A	1.72076e-15	0.784	0.688956	0.0620474	0.0464272	-0.223	1.31	0.509307	0.28	1682
Q01151	CD83	0.0177807	1.07	0.545084	0.0631968	0.0928946	-0.149	0.62	-0.548692	0.31	205
Q01201	RELB	0.973563	0.262	0.724324	0.0521851	0.217916	-0.171	2.19	0.987936	0.98	579
Q01344	IL5RA	0.000332265	1.055	0.16312	0.0664365	0.031462	-0.274	0.07	-0.506563	0.14	420
Q01415	GALK2	8.7412e-06	1.251	0.355598	0.0602081	0.0325951	-0.249	1.69	0.0859082	0.23	458
Q9H4E7	DEF6	0.976824	0.259	0.756967	0.535182	0.690466	-0.117	3.32	0.248822	0.91	631
Q01664	TFAP4	0.978529	0.172	0.878615	0.193516	0.813176	-0.116	0.6	-0.31253	0.84	338
Q01831	XPC	1.31713e-10	0.782	0.569748	0.809899	0.838917	-0.269	2.35	1.22743	0.98	940
Q01954	BNC1	0.886169	0.326	0.985949	0.0961474	0.15846	-0.095	1.59	0.55619	0.99	994
Q01970	PLCB3	0.968377	0.312	0.583174	0.125088	0.689595	-0.039	2.82	0.878897	0.81	1234
Q02080	MEF2B	0.590447	0.946	0.169312	0.300981	0.0485709	-0.089	3.8	0.579746	1	365
Q02083	NAAA	3.31295e-06	1.232	0.0842683	0.053914	0.0279817	-0.26	0.87	0.0911519	0.2	359
Q02224	CENPE	0.645841	0.308	0.598554	0.0565026	0.328336	-0.215	1.6	1.0555	0.68	2701
Q02446	SP4	0.951288	0.283	0.985867	0.874501	0.711483	0.357	2.84	0.717601	0.99	784
Q02447	SP3	0.992298	0.146	0.980031	0.683507	0.677185	0.212	1.77	1.22456	1	781
Q02509	OC90	8.1682e-09	1.273	0.230444	0.0449686	0.0572731	-0.338	0.83	-0.294038	0.57	477
Q02818	NUCB1	4.16611e-05	0.852	0.136568	0.804307	0.814462	-0.153	1.17	0.246715	0.88	461
Q02930	CREB5	0.989845	0.48	0.934836	0.752467	0.552645	0.206	3.04	-0.256908	1	508
Q03060	CREM	0.644423	0.475	0.310853	0.14533	0.622581	0.11	1.02	-0.100512	0.94	345
Q03112	MECOM	0.999085	0.136	0.997426	0.0836257	0.11049	-0.056	2.41	0.93514	0.99	1230
Q03113	GNA12	0.90827	0.276	0.939126	0.0506049	0.615563	-0.374	-0.51	0.472846	0.17	381
Q03135	CAV1	0.018708	1.31	0.875283	0.223894	0.285908	-0.438	-1.88	-0.510549	0.11	178
Q03154	ACY1	7.69184e-05	1.063	0.222882	0.0547211	0.0340508	-0.357	0.63	-0.0850424	0.16	408
Q03188	CENPC	0.0671174	0.547	0.597095	0.879466	0.964263	-0.225	0.85	1.2306	1	943
Q03395	ROM1	0.00326883	1.099	0.279146	0.0672454	0.043532	-0.238	1.02	0.348779	0.16	351
P0DP91	ERCC6	5.00692e-13	0.802	0.141745	0.0613398	0.117631	-0.226	1.43	1.19404	0.9	1061
Q04323	UBXN1	0.768418	0.445	0.237133	0.608955	0.716038	-0.249	5.67	0.461902	0.99	297
Q04609	FOLH1	0.253397	0.741	0.266862	0.0661654	0.0626525	-0.101	2.04	1.19456	0.23	750
Q04771	ACVR1	0.956448	0.454	0.883225	0.0456792	0.0319328	-0.244	0.73	0.253314	0.22	509
Q05215	EGR4	0.00626678	1.021	0.489331	0.070163	0.0379244	-0.186	2.13	0.655869	0.99	589
Q06136	KDSR	0.472	0.578	0.780349	0.0698075	0.0645132	-0.288	-0.12	-0.0961505	0.14	332
Q06141	REG3A	0.00142861	1.301	0.133468	0.0575982	0.0408423	-0.295	2.84	-0.487303	0.28	175
Q06481	APLP2	0.521618	0.393	0.978571	0.0611957	0.371375	-0.363	2.31	0.313037	0.83	763
Q06546	GABPA	0.973789	0.232	0.985343	0.0668684	0.153796	-0.164	-0.81	-0.118269	0.19	454
Q06710	PAX8	0.902124	0.2	0.943205	0.338523	0.0932906	0.015	2.99	0.677562	1	450
Q06945	SOX4	0.384006	0.359	0.928012	0.879507	0.833144	0.147	5.73	2.09055	1	474
Q07108	CD69	0.0188834	0.917	0.346023	0.051352	0.0288383	-0.278	-0.89	-0.162734	0.25	199
Q07617	SPAG1	2.32517e-07	0.761	0.437815	0.41689	0.778577	-0.043	0.96	1.09384	0.65	926
Q07687	DLX2	0.887611	0.254	0.768423	0.910263	0.623858	0.231	4.66	1.26773	1	328
Q07699	SCN1B	0.205167	1.265	0.365388	0.0589509	0.0620242	-0.488	-2.15	-0.61111	0.12	218
Q07812	BAX	0.167939	0.751	0.344886	0.33012	0.267289	-0.325	-1.48	0.135748	0.23	192
Q07820	MCL1	0.950093	0.29	0.54221	0.479485	0.312717	-0.273	1.99	0.996676	0.96	350
Q07890	SOS2	0.999428	0.256	0.955146	0.214398	0.622865	-0.122	3.55	0.412618	0.54	1332
Q08050	FOXM1	0.80259	0.591	0.938042	0.620286	0.350191	-0.126	1.67	0.282113	0.99	763
Q08116	RGS1	0.635711	0.505	0.462677	0.0622981	0.334351	-0.343	-0.11	-0.422778	0.45	209
Q08188	TGM3	9.8675e-06	0.686	0.747745	0.0706049	0.337775	-0.093	1.3	1.04531	0.57	693
Q08345	DDR1	0.0264779	0.584	0.536061	0.0908756	0.301885	-0.08	2.32	0.837634	0.81	913
Q08462	ADCY2	0.999995	0.261	0.99276	0.0622131	0.0327245	-0.255	0.47	0.322446	0.16	1091
Q08499	PDE4D	0.9832	0.206	0.974786	0.759766	0.761754	0.053	1.33	0.301438	0.96	809
Q08722	CD47	0.886114	0.373	0.750038	0.0793923	0.0429385	-0.407	-0.6	-0.338471	0.12	323
Q08828	ADCY1	0.99991	0.272	0.89181	0.0810262	0.0641281	-0.104	1.09	0.523078	0.52	1119
Q09013	DMPK	0.0330812	0.512	0.233955	0.0571885	0.0489933	-0.311	2.54	0.351212	0.6	629
Q09327	MGAT3	0.46018	0.631	0.336809	0.0619137	0.120115	-0.228	0.99	0.715771	0.53	533
Q09428	ABCC8	3.93872e-15	0.765	0.590897	0.0645558	0.0274159	-0.239	0.51	0.19828	0.17	1581
Q0D2I5	IFFO1	0.0207323	0.695	0.314751	0.418007	0.338993	-0.036	3.61	0.405316	0.88	559
Q0JRZ9	FCHO2	0.999038	0.222	0.863928	0.765776	0.793786	-0.106	1.81	0.61227	0.78	810
Q0P5N6	ARL16	0.0215721	1.867	0.449055	0.195071	0.0547098	-0.384	1.1	-0.0541194	0.28	197
Q0PNE2	ELP6	0.0035079	1.061	0.164815	0.0679636	0.052333	-0.347	0.07	-0.111392	0.17	266
Q0VD83	APOBR	6.29744e-06	0.767	0.238129	0.188518	0.3079	-0.28	3.01	2.11734	1	1097
Q0VD86	INCA1	8.26124e-09	1.799	0.639176	0.0484275	0.0492536	-0.247	0.95	-0.352536	0.71	236
Q0VF96	CGNL1	9.04937e-14	1.242	0.711057	0.686481	0.819902	-0.117	1.75	1.08064	1	1302
Q0VG99	MESP2	0.0114096	1.277	0.35451	0.855611	0.368656	0.251	4.49	0.584434	1	397
Q10469	MGAT2	0.955032	0.716	0.334075	0.0503491	0.0471675	-0.226	0.03	0.0786553	0.17	447
Q10587	TEF	0.421036	0.636	0.469856	0.0563666	0.403509	-0.435	0.62	0.399206	0.93	303
Q10588	BST1	2.81284e-08	1.358	0.252604	0.0684214	0.0317722	-0.335	-0.21	-0.15192	0.16	318
Q10589	BST2	0.000608699	1.409	0.445978	0.0639754	0.0735758	-0.442	-2.09	-0.856893	0.17	180
Q12770	SCAP	0.0225548	0.522	0.322285	0.0659436	0.109775	-0.191	2.04	0.553168	0.81	1279
Q12797	ASPH	1.01766e-08	0.821	0.376375	0.845187	0.829726	-0.096	1.67	1.11331	0.79	758
Q12830	BPTF	1	0.099	0.998653	0.931956	0.765295	0.271	3.73	1.2569	1	3046
Q12841	FSTL1	0.959342	0.379	0.780991	0.0561236	0.248301	-0.444	0.73	-0.0769564	0.18	308
Q12857	NFIA	0.999555	0.202	0.997213	0.84233	0.804249	-0.057	2.86	0.299641	0.99	509
Q12882	DPYD	4.18972e-09	1.005	0.401024	0.061012	0.377423	-0.29	1.26	0.696659	0.21	1025
Q12887	COX10	0.646573	0.611	0.585544	0.0589848	0.0341231	-0.269	0.71	-0.191582	0.17	443
Q12889	OVGP1	0.000935884	0.723	0.0925147	0.0461823	0.0502986	-0.117	0.85	0.498411	0.7	678
Q12891	HYAL2	0.0206315	0.535	0.259978	0.0495375	0.0332252	-0.236	1	-0.142119	0.15	473
Q12894	IFRD2	5.5261e-06	1.106	0.175779	0.049367	0.0485674	-0.137	2.05	0.343943	0.39	506
Q12907	LMAN2	0.0500443	0.928	0.653867	0.07025	0.381301	-0.357	1.5	0.854459	0.44	356
Q12913	PTPRJ	2.38654e-05	0.634	0.34162	0.0565032	0.19251	-0.127	2.44	1.04534	0.73	1337
Q12929	EPS8	0.947393	0.311	0.961476	0.916233	0.831719	-0.046	2.21	0.703895	0.9	822
Q12952	FOXL1	0.0639302	1.216	0.920715	0.202234	0.112278	-0.104	3.36	0.925224	1	345
Q12962	TAF10	0.776131	0.432	0.773435	0.590824	0.265232	-0.061	1.57	0.351719	1	218
Q12983	BNIP3	0.0487268	1.462	0.947773	0.748873	0.88148	-0.027	0.96	0.541504	0.99	259
Q12996	CSTF3	0.996434	0.303	0.972985	0.0875262	0.670985	-0.3	0.44	0.377415	0.26	717
Q13009	TIAM1	0.999932	0.304	0.978575	0.786471	0.7395	-0.088	2.66	1.00368	0.98	1591
Q13011	ECH1	0.00416643	1.13	0.19919	0.319539	0.202885	-0.252	-0.05	-0.0575335	0.18	328
Q13023	AKAP6	0.999937	0.253	0.870528	0.066812	0.316707	-0.109	1.35	1.1616	1	2319
Q13029	PRDM2	0.995041	0.222	0.982321	0.423576	0.577212	-0.052	2.52	0.843808	1	1718
Q13033	STRN3	0.44704	0.352	0.884214	0.77309	0.810502	0.179	3.74	1.40462	0.92	797
Q13061	TRDN	1.81678e-10	1.016	0.131841	0.126746	0.37874	-0.113	2.49	1.40273	1	729
Q13064	MKRN3	0.0235775	0.634	0.12667	0.102329	0.0588359	-0.264	3.03	0.648616	0.98	507
Q13077	TRAF1	0.0567443	0.757	0.754342	0.0572409	0.0543009	-0.302	1.06	-0.0101933	0.24	416
Q13114	TRAF3	0.998406	0.224	0.954963	0.0736845	0.22401	-0.32	0.81	0.159026	0.29	568
Q13118	KLF10	0.00342177	0.865	0.745405	0.273414	0.413902	-0.114	1.09	-0.56011	0.89	480
Q13126	MTAP	0.000179316	1.39	0.529923	0.0795713	0.177669	-0.488	-0.57	-0.244803	0.15	283
Q13129	RLF	1	0.04	0.98812	0.0859774	0.508304	-0.073	1.39	0.802692	0.99	1914
Q13145	BAMBI	0.00217666	1.241	0.780172	0.0464431	0.0498641	-0.267	-0.26	-0.457262	0.43	260
Q13158	FADD	0.665953	1.277	0.371816	0.347098	0.457475	-0.285	-1.71	-0.363431	0.3	208
Q13191	CBLB	0.913125	0.266	0.960746	0.656876	0.493476	-0.209	2.97	0.730832	0.92	982
Q13201	MMRN1	9.35082e-17	1.195	0.0723463	0.0936722	0.214705	-0.049	2.24	0.759844	0.38	1228
Q13241	KLRD1	0.0156578	1.213	0.136523	0.0583513	0.0849001	-0.27	-0.86	-0.716359	0.11	179
Q13277	STX3	0.630609	0.604	0.17434	0.0522857	0.23538	-0.535	-0.62	-0.0811709	0.24	289
Q13286	CLN3	9.99316e-07	0.906	0.181527	0.0643191	0.0345116	-0.226	0.11	-0.212198	0.65	438
Q13287	NMI	6.22629e-09	1.119	0.108648	0.386102	0.574972	-0.424	-0.92	0.462081	0.22	307
Q13316	DMP1	0.000223014	1.143	0.0796326	0.362279	0.249769	-0.21	4.5	1.8914	1	513
Q13323	BIK	2.53749e-05	1.914	0.665439	0.0654473	0.11744	-0.466	-0.97	-1.50673	0.15	160
Q13330	MTA1	0.999748	0.111	0.834087	0.723582	0.884345	0.065	3.6	0.49485	0.69	715
Q13351	KLF1	0.000201077	1.128	0.10301	0.172104	0.215186	0.089	1.96	0.725964	0.99	362
Q13356	PPIL2	0.027493	0.548	0.257439	0.0533858	0.402096	-0.161	1.62	0.960019	0.72	520
Q13361	MFAP5	0.348684	0.849	0.199178	0.0722082	0.0833894	-0.487	-0.64	-1.3251	0.18	173
Q13393	PLD1	7.20705e-16	0.876	0.868161	0.06489	0.528858	-0.247	0.23	0.909967	0.19	1074
Q13421	MSLN	2.47688e-15	1.476	0.173045	0.0471677	0.0304149	-0.195	1.12	0.0579256	0.31	630
Q13426	XRCC4	0.00125064	1.094	0.252418	0.763589	0.813658	-0.34	0.81	0.15027	0.62	336
Q13438	OS9	1.13151e-07	0.782	0.165631	0.058384	0.451015	-0.335	0.87	0.979573	0.91	667
Q13451	FKBP5	0.498849	0.418	0.649291	0.112104	0.39561	-0.436	0.28	1.49958	0.77	457
Q13454	TUSC3	0.00189876	0.926	0.15427	0.0754172	0.0432249	-0.104	1.18	0.234724	0.16	348
Q13472	TOP3A	2.6363e-08	0.683	0.641416	0.429568	0.344053	0.064	3.99	0.780558	0.58	1001
Q13480	GAB1	0.686084	0.439	0.905551	0.726683	0.894075	-0.006	2.57	0.423677	1	694
Q13485	SMAD4	0.967433	0.222	0.995705	0.652939	0.599256	0.191	1.91	0.306094	0.71	552
Q13490	BIRC2	0.404456	0.435	0.668319	0.0692707	0.0667379	-0.101	0.61	0.180311	0.55	618
Q13506	NAB1	0.848508	0.591	0.683221	0.0980369	0.510689	-0.103	1.17	0.322282	0.9	487
Q13519	PNOC	0.151495	1.104	0.272808	0.0474337	0.0595714	-0.217	-0.03	-1.22843	0.47	176
Q13520	AQP6	0.211428	1.087	0.133255	0.063503	0.0290723	-0.301	-0.81	-0.208343	0.31	282
Q13546	RIPK1	0.418177	0.554	0.818341	0.820695	0.86897	0.107	3.63	0.824451	0.6	671
Q13563	PKD2	0.995278	0.497	0.887876	0.0528914	0.292577	-0.174	1.85	0.876055	0.82	968
Q13568	IRF5	0.288476	0.595	0.544327	0.0605448	0.17744	-0.206	1.64	-0.0186224	0.83	498
Q13569	TDG	0.000922352	0.739	0.749036	0.0586793	0.191122	-0.121	2.68	0.8245	0.78	410
Q13588	GRAP	0.217064	1.217	0.181362	0.0653673	0.153785	-0.373	-1.02	0.285544	0.12	217
Q13595	TRA2A	0.212372	0.591	0.67181	0.909634	0.95569	-0.029	6.16	2.13519	1	282
Q13615	MTMR3	0.994952	0.258	0.968475	0.204072	0.752335	-0.145	1.67	0.443769	0.95	1198
Q13617	CUL2	0.999998	0.093	0.959056	0.0610977	0.128516	-0.237	-0.42	0.147738	0.24	745
Q13619	CUL4A	0.999413	0.124	0.994805	0.0502555	0.839468	-0.334	-0.04	0.594856	0.3	759
Q13637	RAB32	0.00877092	1.291	0.310996	0.167731	0.119188	-0.39	-0.8	0.386089	0.32	225
Q13641	TPBG	0.123234	1.16	0.528693	0.0574527	0.0313165	-0.256	0	-0.346279	0.38	420
Q13685	AAMP	0.531201	0.411	0.639869	0.0546008	0.0395521	-0.336	0.98	0.529792	0.43	434
Q13702	RAPSN	0.0326445	0.741	0.117176	0.0649395	0.0758536	-0.341	0.47	0.100006	0.11	412
Q13751	LAMB3	1.36402e-09	0.738	0.651799	0.138107	0.052167	-0.122	3.75	0.558068	0.41	1172
Q13753	LAMC2	7.933e-05	0.648	0.430241	0.167377	0.221887	-0.127	4.34	1.0759	0.46	1193
Q13769	THOC5	0.000462815	0.435	0.333078	0.0507449	0.366832	-0.242	0.91	0.275367	0.4	683
Q13790	APOF	0.019338	1.23	0.15762	0.121398	0.0316711	-0.199	0.16	0.0320502	0.34	326
Q13867	BLMH	0.00956069	0.482	0.613282	0.0723755	0.0462872	-0.299	-0.45	0.329584	0.2	455
Q13875	MOBP	0.59201	1.203	0.33443	0.310365	0.652477	-0.089	2.31	-0.257578	1	183
Q13887	KLF5	0.871983	0.437	0.983462	0.3508	0.180002	0.032	0.5	-0.570565	0.88	457
Q13907	IDI1	0.00205001	1.077	0.946925	0.161062	0.547688	-0.464	-1.06	-0.220725	0.14	227
Q13952	NFYC	0.631959	0.491	0.734983	0.813547	0.270153	0.323	1.42	-0.0472912	0.98	458
Q14003	KCNC3	0.850943	0.587	0.640037	0.163789	0.193216	0.125	2.87	0.993507	1	757
Q14005	IL16	3.12224e-05	0.687	0.704336	0.724443	0.392389	-0.154	2.16	1.07435	1	1332
Q14019	COTL1	0.0667592	1.18	0.222938	0.582804	0.729512	-0.417	0.5	0.167079	0.12	142
Q14093	CYLC2	5.14082e-07	1.461	0.02493	0.239463	0.363254	-0.238	-0.41	2.45901	1	348
Q14112	NID2	6.95347e-07	0.559	0.501947	0.224582	0.203737	-0.072	4.73	1.04769	0.49	1375
Q14118	DAG1	0.940922	0.301	0.598793	0.104273	0.154358	-0.112	2.52	0.213259	0.92	895
Q14119	VEZF1	0.943032	0.24	0.991149	0.581575	0.474272	0.212	1.25	-0.549509	0.97	521
Q14123	PDE1C	0.000270704	0.699	0.418417	0.0529037	0.393266	-0.229	1.66	0.560682	0.63	709
Q14126	DSG2	0.000747067	0.79	0.674501	0.633615	0.683545	-0.101	0.84	0.821282	0.69	1118
Q14129	DGCR6	7.62102e-07	1.835	0.20206	0.0487615	0.0334351	-0.292	-0.45	-0.491485	0.21	220
Q14147	DHX34	2.87825e-08	0.768	0.338973	0.0490393	0.0744537	-0.244	2.28	0.413647	0.77	1143
Q14161	GIT2	0.970633	0.266	0.91655	0.743516	0.928611	-0.06	2.03	0.414627	0.94	759
Q14165	MLEC	0.470921	0.545	0.79603	0.0690628	0.190705	-0.402	-0.36	0.777013	0.35	292
Q14188	TFDP2	0.975088	0.181	0.844965	0.057142	0.0856595	-0.138	0.64	0.610326	0.81	446
Q14244	MAP7	0.929881	0.378	0.839743	0.760242	0.787647	-0.144	7.3	0.706803	1	749
Q14257	RCN2	0.449458	0.737	0.520019	0.0827813	0.596982	-0.477	0.05	0.486029	0.4	317
Q14314	FGL2	0.0949977	1.008	0.162464	0.230652	0.190596	-0.221	3.42	1.1746	0.15	439
Q14330	GPR18	9.91796e-07	1.798	0.289987	0.0564241	0.0365298	-0.291	-0.8	-1.17396	0.12	331
Q14353	GAMT	2.64994e-05	1.26	0.282325	0.0471397	0.0572951	-0.378	-0.53	-0.569324	0.12	236
Q14442	PIGH	0.0698816	0.867	0.520091	0.0593624	0.0644106	-0.496	-1.84	-1.31543	0.14	188
Q14457	BECN1	0.998698	0.347	0.702892	0.759257	0.695644	-0.255	0.74	0.341575	0.53	450
Q14469	HES1	0.644079	0.568	0.781635	0.786069	0.716219	0.078	2.9	0.104825	0.9	280
Q14517	FAT1	1.77906e-10	0.431	0.960778	0.406583	0.203791	-0.044	3.43	1.43525	0.77	4588
Q14520	HABP2	1.17395e-14	1.204	0.790232	0.065374	0.157283	-0.217	1.86	0.585022	0.48	560
Q14524	SCN5A	0.995748	0.308	0.982188	0.195161	0.104022	-0.209	3.69	0.506105	0.8	2016
Q14549	GBX1	0.269608	0.668	0.947584	0.140147	0.0805677	0.008	2.76	1.16776	1	363
Q14554	PDIA5	1.00406e-06	0.837	0.323589	0.0755523	0.0660408	-0.316	0.01	0.22324	0.13	519
Q14565	DMC1	0.18076	0.771	0.152304	0.0911497	0.178113	-0.279	0.99	0.567902	0.14	340
Q14624	ITIH4	4.63111e-05	0.768	0.291879	0.0476371	0.127896	-0.122	1.03	0.619768	0.47	930
Q14643	ITPR1	1	0.134	0.997966	0.0894869	0.24518	-0.068	2.92	1.06208	0.9	2758
Q14653	IRF3	0.00321742	0.917	0.335189	0.595715	0.790203	-0.284	1.09	0.754061	0.68	427
Q14680	MELK	1.86652e-08	1.255	0.173737	0.600197	0.880742	-0.334	0.99	0.405479	0.21	651
Q14686	NCOA6	0.990815	0.266	0.836939	0.910249	0.566056	0.806	4.34	1.21397	1	2063
Q14689	DIP2A	0.726099	0.354	0.94684	0.0769758	0.20916	-0.179	2.23	0.470265	0.74	1571
Q14749	GNMT	0.667934	0.951	0.318648	0.199919	0.13697	-0.257	-0.31	0.392999	0.21	295
Q14766	LTBP1	0.526235	0.474	0.801978	0.351308	0.253925	0.007	3.23	1.03877	0.79	1721
Q14767	LTBP2	0.0187347	0.383	0.877893	0.236378	0.161503	0.044	3.91	1.00604	0.98	1821
Q14773	ICAM4	1.53445e-05	1.693	0.38397	0.0646217	0.029517	-0.147	0.73	-0.564831	0.3	271
Q14774	HLX	0.56122	0.399	0.913206	0.778602	0.671146	0.254	3.78	0.816005	1	488
Q14790	CASP8	0.00484502	0.811	0.300066	0.518108	0.723804	-0.319	0.13	0.242565	0.25	479
Q147U7	SMCO1	4.62968e-05	1.678	0.577033	0.047115	0.392678	-0.431	-1.32	-0.896605	0.13	214
Q147X3	NAA30	0.973715	0.228	0.877427	0.537365	0.690161	-0.242	2.05	0.0417698	0.85	362
Q14807	KIF22	4.39968e-06	0.851	0.150432	0.292041	0.78452	-0.195	0.35	0.644663	0.87	665
Q14814	MEF2D	0.998547	0.243	0.641618	0.929661	0.855449	0.533	3.04	0.46164	0.99	521
Q14872	MTF1	0.991395	0.321	0.919985	0.185531	0.117106	0.014	1.75	0.295264	0.99	753
Q14914	PTGR1	0.0442771	1.301	0.467534	0.0746611	0.237045	-0.317	1.06	0.855096	0.13	329
Q14956	GPNMB	1.12477e-12	1.678	0.509095	0.0513332	0.169448	-0.158	1.83	0.456658	0.5	572
Q14997	PSME4	1	0.177	0.996883	0.0460579	0.100491	-0.205	1.48	0.41301	0.2	1843
Q14999	CUL7	2.23526e-11	0.731	0.351171	0.0494724	0.0993415	-0.124	1.72	0.611469	0.84	1698
Q149M9	NWD1	1.37145e-19	0.985	0.0683681	0.0478533	0.101106	-0.286	0.73	0.406851	0.16	1564
Q15022	SUZ12	0.999271	0.134	0.9334	0.515282	0.705472	0.122	2.74	1.21157	0.99	739
Q15025	TNIP1	0.929689	0.395	0.713757	0.654802	0.889401	-0.188	3.81	0.566334	0.97	636
Q15036	SNX17	0.68618	0.579	0.493032	0.562114	0.45919	-0.328	0.39	0.33852	0.29	470
Q15049	MLC1	5.02796e-05	1.162	0.60981	0.0581799	0.0412453	-0.328	0.2	-0.80034	0.23	377
Q15063	POSTN	5.52339e-05	0.725	0.081554	0.0480834	0.269774	-0.156	0.3	1.07901	0.13	836
Q15118	PDK1	0.00465669	0.812	0.499368	0.0474386	0.274669	-0.174	1.49	0.529155	0.23	436
Q15262	PTPRK	0.980389	0.309	0.969991	0.113755	0.224419	-0.015	1.97	0.630941	0.51	1439
Q15306	IRF4	0.922221	0.382	0.99765	0.423367	0.841726	-0.061	3.1	0.405561	0.62	451
Q15363	TMED2	0.79768	0.414	0.975807	0.0588631	0.0495385	-0.363	0.86	-0.352764	0.17	201
Q15382	RHEB	0.95442	0.247	0.934708	0.139757	0.0816254	-0.328	-1.5	0.0428479	0.16	184
Q15390	MTFR1	2.18013e-05	1.452	0.247437	0.394999	0.731743	-0.219	1.52	-0.165576	0.9	333
Q15404	RSU1	0.0477657	0.953	0.678445	0.0674074	0.210936	-0.267	0.29	0.340839	0.25	277
Q15406	NR6A1	0.99232	0.305	0.993983	0.139327	0.0534003	-0.007	2.7	0.337817	0.86	480
Q15427	SF3B4	0.918007	0.208	0.869927	0.903741	0.757102	0.18	7.18	1.22866	1	424
Q15431	SYCP1	0.949998	0.22	0.246805	0.0607221	0.467481	-0.378	1.24	0.744734	0.38	976
Q15465	SHH	0.912961	0.242	0.99859	0.0713706	0.0866582	-0.211	0.84	0.946836	0.67	462
Q15466	NR0B2	5.8348e-08	1.638	0.311897	0.0814809	0.0297299	-0.392	-0.65	-1.05627	0.24	257
Q15526	SURF1	1.02064e-13	1.724	0.429262	0.0682727	0.0293499	-0.289	0.17	0.0344025	0.5	300
Q15528	MED22	0.00632214	1.175	0.364741	0.0492498	0.311509	-0.307	0.7	-0.486977	0.6	200
Q15542	TAF5	0.999555	0.211	0.816089	0.300025	0.195298	0.034	5.48	1.19814	0.88	800
Q15544	TAF11	0.875432	0.832	0.434939	0.236507	0.54797	-0.331	3.38	0.389911	0.94	211
Q15562	TEAD2	0.00204732	0.796	0.796108	0.0753579	0.155591	-0.166	2.99	0.746531	0.82	447
Q15569	TESK1	0.999004	0.278	0.521079	0.109101	0.089089	-0.091	2.87	0.50524	0.98	626
Q15572	TAF1C	3.23272e-11	1.29	0.177851	0.0552161	0.0427336	-0.139	2.18	0.313102	0.84	869
Q15573	TAF1A	6.60088e-07	0.999	0.455994	0.0502701	0.126965	-0.291	-0.15	0.396102	0.14	450
Q15596	NCOA2	0.999997	0.121	0.993972	0.844855	0.762474	0.427	4	1.20979	1	1464
Q15628	TRADD	0.680265	0.687	0.524214	0.0531355	0.0472247	-0.186	0.96	-0.0708796	0.41	312
Q15629	TRAM1	0.676697	0.361	0.881573	0.0619997	0.0676674	-0.354	-1.21	-0.319489	0.19	374
Q15631	TSN	0.945966	0.454	0.519321	0.0521656	0.343036	-0.487	-0.56	-0.127433	0.13	228
Q15650	TRIP4	3.04197e-07	0.668	0.274133	0.313727	0.8042	-0.16	0.06	0.899022	0.24	581
Q15669	RHOH	0.123279	1.061	0.165805	0.0529535	0.0310244	-0.294	-0.22	-0.279402	0.12	191
Q15744	CEBPE	0.00239238	0.995	0.13439	0.218473	0.50892	-0.148	1.19	0.525055	0.97	281
Q15746	MYLK	9.3792e-06	0.528	0.711646	0.579718	0.735179	-0.198	1.82	1.21368	0.88	1914
Q15750	TAB1	0.00399581	0.932	0.299511	0.707076	0.819795	-0.008	2.4	0.54139	0.83	504
Q15751	HERC1	1	0.24	0.979482	0.222834	0.217435	-0.073	2.95	1.35441	1	4861
Q15760	GPR19	0.34859	0.681	0.288757	0.0562738	0.0389466	-0.244	-0.64	-0.689144	0.11	415
Q15761	NPY5R	0.491801	1.02	0.32592	0.110891	0.0343357	-0.378	-0.51	-0.520807	0.13	445
Q15762	CD226	0.505154	0.698	0.586823	0.0472478	0.0624569	-0.163	0.17	-0.544314	0.17	336
Q15772	SPEG	0.99979	0.293	0.94294	0.233664	0.314408	-0.077	2.94	1.14835	1	3267
Q15788	NCOA1	0.999077	0.247	0.992597	0.931169	0.859733	0.397	3.89	0.966847	1	1441
Q15800	MSMO1	0.137137	0.703	0.805699	0.0844781	0.0331312	-0.235	0.24	-0.495242	0.11	293
Q15813	TBCE	6.28707e-07	0.805	0.343832	0.106646	0.516071	-0.373	2.33	0.587374	0.21	527
Q15846	CLUL1	3.21488e-06	1.31	0.447403	0.0502012	0.263069	-0.265	0.32	-0.237648	0.13	466
Q15853	USF2	0.99252	0.249	0.469701	0.122191	0.363772	-0.015	1.27	0.775624	0.94	346
Q15906	VPS72	0.249429	0.847	0.0957211	0.171975	0.543911	-0.354	1.93	0.586264	1	364
Q15916	ZBTB6	0.357933	0.641	0.485472	0.0574287	0.0463249	-0.219	0.96	0.122108	0.33	424
Q15942	ZYX	7.73889e-06	1.039	0.208504	0.889881	0.851231	0.179	3.1	0.0546585	1	572
Q16204	CCDC6	0.9678	0.43	0.862246	0.817775	0.90732	0.077	4.69	0.438558	1	474
Q16281	CNGA3	1.18045e-08	1.486	0.0972938	0.0670596	0.0977295	-0.206	0.38	0.654072	0.25	694
Q16342	PDCD2	0.000192309	1.372	0.970039	0.0563765	0.0482164	-0.397	1.27	-0.153488	0.27	344
Q16401	PSMD5	1.2658e-05	1.037	0.660141	0.0628799	0.066591	-0.239	-0.45	-0.176015	0.13	504
Q16478	GRIK5	0.91778	0.285	0.679328	0.0512329	0.0637136	-0.126	2.88	0.37681	0.54	980
Q16514	TAF12	0.892665	0.317	0.584666	0.0919531	0.17724	-0.096	-0.84	-0.423693	0.38	161
Q16563	SYPL1	0.289132	0.818	0.595391	0.155466	0.153984	-0.214	1.26	-0.259963	0.13	259
Q16587	ZNF74	0.000355878	0.89	0.200612	0.0509473	0.110692	-0.323	0.57	0.657257	0.39	644
Q16594	TAF9	5.73991e-05	1.834	0.400127	0.454244	0.827227	-0.035	0.48	-0.522523	0.98	264
Q16610	ECM1	7.32851e-08	1.126	0.221281	0.112622	0.0905506	-0.048	2.75	0.1085	0.82	540
Q16617	NKG7	0.00400666	1.693	0.263951	0.0666073	0.0280882	-0.298	-1.52	-1.11712	0.2	165
Q16619	CTF1	0.138255	1.744	0.156747	0.048322	0.0307626	-0.31	1.04	-0.715755	0.9	201
Q16621	NFE2	0.688914	0.515	0.17918	0.0605645	0.0854592	-0.155	1.93	-0.254474	0.97	373
Q16625	OCLN	0.491025	0.951	0.299393	0.876144	0.898025	0.013	3.68	0.731845	0.83	522
Q16626	MEA1	0.0434012	1.591	0.112696	0.321165	0.362402	-0.324	0.93	0.232715	0.97	185
Q16649	NFIL3	0.9486	0.437	0.878025	0.0977263	0.616636	-0.09	2.09	0.458259	0.91	462
Q16650	TBR1	0.993588	0.194	0.987121	0.860833	0.716554	0.215	2.5	0.96884	0.97	682
Q16651	PRSS8	0.00338431	0.686	0.385232	0.0814935	0.0325117	-0.208	1.3	0.22623	0.25	343
Q16656	NRF1	0.99697	0.189	0.942907	0.0491312	0.0991277	-0.116	0.71	-0.286932	0.35	503
Q16719	KYNU	1.82769e-09	1.353	0.229844	0.0552658	0.210069	-0.366	0.09	0.393864	0.11	465
Q16763	UBE2S	0.801672	0.637	0.378197	0.14156	0.409878	-0.292	0.28	0.952537	0.67	222
Q16819	MEP1A	5.76709e-07	0.919	0.205601	0.0502748	0.099694	-0.228	2.81	0.806841	0.44	746
Q16832	DDR2	0.990992	0.376	0.824673	0.0499538	0.111677	-0.209	1.28	0.511741	0.44	855
Q16849	PTPRN	0.0217482	0.584	0.498412	0.0466197	0.121425	-0.198	1.97	0.580677	0.99	979
Q16873	LTC4S	0.00216911	1.626	0.283316	0.0655825	0.0434217	-0.394	-0.87	-1.77981	0.19	150
Q16878	CDO1	0.0200728	0.927	0.427637	0.100063	0.132564	-0.311	0.13	-0.0111245	0.31	200
Q17RP2	TIGD6	4.86407e-06	1.21	0.208419	0.0683458	0.118231	-0.352	-0.27	0.201269	0.15	521
Q17RQ9	NKPD1	1.88742e-09	0.972	0.327608	0.0463091	0.0612565	-0.198	1.77	0.457916	0.51	610
Q17RY6	LY6K	0.000583632	1.634	0.259424	0.0693805	0.0577735	-0.56	-0.13	-1.26389	0.26	165
Q1MX18	INSC	1.34273e-09	1.315	0.485159	0.085397	0.0340168	-0.357	-0.72	-0.427091	0.2	579
Q2I0M5	RSPO4	0.000413043	1.593	0.773836	0.0796883	0.13448	-0.434	2.47	0.591769	0.28	234
Q2KHR2	RFX7	0.999681	0.132	0.955923	0.874181	0.843174	0.079	3.39	0.782403	1	1363
Q2KHR3	QSER1	0.999936	0.208	0.969303	0.855064	0.905228	0.15	1.35	0.898238	1	1735
Q2M1P5	KIF7	4.15765e-08	0.926	0.512399	0.0582222	0.621983	-0.265	1.25	1.02361	0.97	1343
Q2M3G0	ABCB5	1.16624e-23	1.127	0.0586715	0.0607964	0.0737449	-0.196	0.87	0.844642	0.22	1257
Q2NKJ3	CTC1	3.51223e-07	0.628	0.366825	0.0685022	0.0284754	-0.168	0.63	0.00271169	0.64	1217
Q2NL98	VMAC	0.0234647	1.749	0.28617	0.0513839	0.235693	-0.394	-0.89	-0.970327	0.57	169
Q2TAA2	IAH1	0.000119135	0.914	0.598797	0.112631	0.174758	-0.386	0.26	-0.231686	0.14	248
Q2TAA5	ALG11	0.000122135	1.328	0.104137	0.168263	0.0392683	-0.206	0.21	0.36678	0.11	492
Q2TAM9	TUSC1	0.324672	1.736	0.179764	0.346405	0.360591	-0.088	3.9	1.93912	1	212
Q2TAZ0	ATG2A	0.999923	0.346	0.10804	0.086422	0.116248	-0.104	2.8	0.625746	0.97	1938
Q2TB18	ASTE1	3.39139e-12	1.138	0.32936	0.0691543	0.0278531	-0.233	0.81	-0.0182467	0.22	679
Q2VIQ3	KIF4B	3.11373e-19	1.273	0.0585334	0.233961	0.703152	-0.192	1.11	0.762098	0.81	1234
Q2VPB7	AP5B1	6.97158e-06	1.239	0.0852377	0.0732738	0.0289155	-0.335	1.51	-0.151185	0.71	878
Q2VPK5	CTU2	3.21677e-14	1.496	0.687135	0.0694486	0.0603289	-0.093	0.86	-0.0673511	0.67	515
Q2VWP7	PRTG	0.0195291	0.562	0.676597	0.0492122	0.0831233	-0.18	2.23	0.443949	0.88	1150
Q2VYF4	LETM2	1.34236e-10	1.541	0.13444	0.0467026	0.0503601	-0.273	1.15	-0.333113	0.74	491
Q33E94	RFX4	0.999663	0.147	0.974784	0.522724	0.383438	0.132	3.05	-0.0424722	0.83	735
Q3KNW1	SNAI3	0.00830566	1.144	0.705058	0.047556	0.121655	-0.456	0.7	-0.44457	0.24	292
Q3L8U1	CHD9	1	0.17	0.993775	0.851906	0.771267	0.398	3.85	1.51833	1	2897
Q3LIE5	ADPRM	0.0655968	1.107	0.710804	0.0634887	0.0428508	-0.206	2.26	0.346802	0.14	342
Q3MJ13	WDR72	1.62244e-16	1.074	0.0823441	0.0475635	0.0404148	-0.32	0.73	0.35265	0.35	1102
Q3SXY7	LRIT3	2.23302e-08	1.421	0.0955131	0.0521292	0.0382199	-0.113	1.83	-0.235312	0.46	679
Q3SXZ7	TTLL9	4.48655e-10	1.285	0.265761	0.0649202	0.354601	-0.379	0.39	0.555226	0.16	439
Q3YEC7	RABL6	0.970513	0.245	0.714871	0.822239	0.73589	0.068	3.57	1.0884	1	729
Q400G9	AMZ1	5.11963e-18	1.939	0.136516	0.0500856	0.0359931	-0.392	1.93	-0.323034	0.59	498
Q495T6	MMEL1	8.87674e-13	0.997	0.372285	0.0673635	0.279926	-0.091	0.86	0.75888	0.2	779
Q496H8	NRN1L	0.000386711	1.778	0.108963	0.0737556	0.0301262	-0.274	-0.29	-1.63722	0.4	165
Q496J9	SV2C	6.35694e-05	0.628	0.241373	0.0626248	0.0429158	-0.295	1.59	0.67503	0.17	727
Q49AH0	CDNF	0.000111034	1.791	0.774687	0.0625235	0.708981	-0.526	-0.86	-0.820236	0.13	187
Q49AM3	TTC31	2.61842e-15	1.312	0.182067	0.0508978	0.151152	-0.16	2.5	0.686776	0.97	519
Q49AN0	CRY2	0.993283	0.59	0.455205	0.0522964	0.0364793	-0.252	0.32	0.100839	0.73	593
Q4AE62	GTDC1	2.40903e-10	1.285	0.119547	0.0534583	0.0424095	-0.334	-0.47	0.131811	0.14	458
Q4G176	ACSF3	1.37226e-15	1.772	0.515493	0.0563961	0.0580567	-0.367	-0.03	0.11229	0.15	576
Q4KMG0	CDON	3.04907e-12	0.779	0.780446	0.152188	0.0863414	0.101	2.82	1.0117	0.98	1287
Q4KMZ1	IQCC	2.25736e-07	1.227	0.0955656	0.0660852	0.595823	-0.209	1.49	0.582408	0.99	466
Q4KWH8	PLCH1	0.425541	0.338	0.861916	0.812437	0.809701	-0.036	2.35	1.2971	0.78	1693
Q4LDG9	DNAL1	0.00640147	0.945	0.2123	0.069538	0.342904	-0.433	-1.34	0.00439424	0.17	190
Q4V339	CBWD6	0.267441	1.725	0.0856835	0.0507463	0.356312	-0.381	-0.59	0.417861	0.18	395
Q4VC05	BCL7A	0.215729	0.725	0.595467	0.896632	0.938088	-0.129	1	0.617219	0.99	210
Q4VC12	MSS51	4.16498e-05	1.38	0.270341	0.0611649	0.0288991	-0.271	0.9	-0.0143752	0.18	460
Q4VX76	SYTL3	2.13951e-17	1.226	0.519954	0.0779963	0.637199	-0.235	0.44	0.49521	0.65	610
Q4VXA5	KHDC1	6.80135e-05	1.785	0.061839	0.0739468	0.0411232	-0.306	-0.53	-0.641445	0.27	237
Q4W5G0	TIGD2	7.02045e-06	0.875	0.0798205	0.0553209	0.395621	-0.33	-0.1	0.712553	0.39	525
Q4ZG55	GREB1	0.0254855	0.476	0.941244	0.0656869	0.0851212	-0.044	2.1	0.710005	0.91	1949
Q4ZHG4	FNDC1	3.07461e-07	0.589	0.734674	0.487337	0.411029	0.097	3.13	1.29975	1	1894
Q504T8	MIDN	0.0490627	0.606	0.355964	0.0591344	0.203078	-0.125	2.53	0.128152	0.99	468
Q504Y2	PKDCC	5.41258e-05	0.99	0.683066	0.0678456	0.0523601	-0.093	2.33	0.532536	0.31	493
Q52LD8	RFTN2	0.00207696	0.841	0.324414	0.0975214	0.571414	-0.28	1.22	0.822768	0.9	501
Q52WX2	SBK1	0.437577	0.702	0.489303	0.173681	0.0721748	-0.275	4.72	0.385615	0.28	424
Q53EL6	PDCD4	0.000577684	0.928	0.887634	0.706003	0.952379	-0.324	1.1	1.15203	0.52	469
Q53EQ6	TIGD5	0.000172429	0.908	0.134843	0.0518329	0.10176	-0.194	2.88	0.729117	0.99	642
Q53ET0	CRTC2	0.996362	0.235	0.683916	0.909561	0.943307	0.181	3.46	0.762654	1	693
Q53F39	MPPE1	8.34191e-06	1.207	0.40237	0.0574079	0.0365588	-0.364	0.04	0.00754698	0.2	396
Q53FZ2	ACSM3	4.97906e-09	1.055	0.486593	0.139394	0.0727252	-0.216	3.13	0.670979	0.19	586
Q53H76	PLA1A	0.00169015	1.237	0.472571	0.0610642	0.060563	-0.227	1.06	0.397426	0.13	456
Q53HV7	SMUG1	0.00123009	1.08	0.0680744	0.0908781	0.0273325	-0.254	0.68	0.000473728	0.18	270
Q53RD9	FBLN7	1.57848e-05	0.958	0.0894659	0.0458738	0.124956	-0.165	1.88	0.40084	0.29	439
Q53T94	TAF1B	4.28699e-06	1.025	0.744711	0.0561409	0.0705149	-0.377	0.89	0.255421	0.27	588
Q56NI9	ESCO2	0.178964	0.833	0.238845	0.197854	0.441791	-0.206	0.61	0.701233	0.85	601
Q56P03	EAPP	2.71833e-05	1.51	0.0510106	0.831735	0.9393	-0.165	0.86	0.0677922	0.98	285
Q58F21	BRDT	2.47163e-06	0.657	0.0792635	0.12654	0.648725	-0.157	1.07	0.753081	0.95	947
Q58WW2	DCAF6	0.996909	0.384	0.76066	0.110677	0.376144	-0.068	1.78	0.743247	0.93	860
Q5BIV9	SPRN	0.386597	1.887	0.600764	0.499436	0.166773	-0.073	3.15	2.18791	0.99	151
Q5BJH7	YIF1B	0.0375242	1.101	0.0849949	0.18387	0.128359	0.001	1.23	-0.460938	0.24	314
Q5BKU9	OXLD1	0.0414232	1.282	0.396536	0.0644935	0.0404168	-0.212	2.18	0.36745	0.53	147
Q5EB52	MEST	0.997527	0.467	0.789411	0.0660436	0.0393732	-0.358	0.29	0.244379	0.12	335
Q5EBM0	CMPK2	0.00180797	1.439	0.748527	0.0636209	0.0389269	-0.284	0.63	-0.137643	0.28	449
Q5FWF5	ESCO1	0.998809	0.17	0.886389	0.125857	0.564752	-0.198	1.65	0.764091	0.99	840
Q5FYB0	ARSJ	0.0034558	1.037	0.353885	0.0991416	0.102784	-0.077	1.83	1.07995	0.45	599
Q5GFL6	VWA2	2.57814e-13	1.386	0.521047	0.100347	0.0399324	-0.205	1.66	0.536457	0.2	755
Q5GH70	XKR9	3.60973e-08	1.559	0.0441717	0.056751	0.0500988	-0.419	-1.39	-0.803264	0.09	373
Q5GH76	XKR4	0.977592	0.192	0.599073	0.186118	0.0461051	-0.052	3.05	0.156967	0.63	650
Q5GH77	XKR3	0.00085456	0.93	0.165755	0.0991872	0.0330785	-0.251	0.26	-0.375389	0.19	459
Q5GLZ8	HERC4	0.992707	0.246	0.930536	0.130881	0.0746753	-0.092	3.26	1.0882	0.34	1057
Q5H8A4	PIGG	8.77511e-07	0.988	0.707545	0.0670978	0.0331283	-0.303	1.05	0.203132	0.48	983
Q5HYJ1	TECRL	6.39982e-10	1.313	0.143665	0.147019	0.0411785	-0.033	-0.19	-0.652177	0.15	363
Q5HYK3	COQ5	7.95018e-05	0.951	0.36589	0.0513706	0.114579	-0.283	-0.53	0.607712	0.13	327
Q5JR59	MTUS2	0.330673	0.344	0.808415	0.0620751	0.483424	-0.126	2.58	0.97245	1	1369
P48147	PREP	0.991044	0.434	0.68942	0.0678911	0.516503	-0.22	0.74	1.01543	0.14	710
Q5JT82	KLF17	4.24588e-09	1.357	0.106239	0.100686	0.0531892	-0.032	1.82	0.359462	1	389
Q5JTD0	TJAP1	0.00105939	0.873	0.243443	0.834406	0.483444	-0.179	1.89	0.0249606	1	557
Q5JXC2	MIIP	1.96192e-15	1.737	0.158998	0.523229	0.509468	-0.206	2.38	-0.266235	1	388
Q5K651	SAMD9	1.28543e-23	1.243	0.078093	0.0531573	0.302988	-0.231	0.73	1.06076	0.25	1589
Q5M7Z0	RNFT1	0.0112057	0.926	0.353989	0.0604898	0.0657584	-0.243	1.18	-0.290755	0.29	435
Q5MJ68	SPDYC	0.00185515	1.045	0.0813267	0.054733	0.0819494	-0.284	1.05	-0.338977	0.21	293
Q5MJ70	SPDYA	0.166884	0.506	0.705993	0.0541599	0.14691	-0.222	-0.38	0.0211381	0.72	313
Q5NDL2	EOGT	9.7855e-06	0.985	0.434873	0.0972761	0.0421088	-0.289	0.51	0.26965	0.13	527
Q5NUL3	FFAR4	0.00557249	1.259	0.291045	0.0570487	0.0544074	-0.484	-0.3	-1.22723	0.13	361
Q5QJ74	TBCEL	0.971498	0.313	0.977815	0.0534491	0.0500809	-0.24	0.88	-0.0271169	0.18	424
Q5QJU3	ACER2	0.146647	0.695	0.494024	0.111667	0.0510871	-0.415	-0.69	-1.36695	0.09	275
Q5R3I4	TTC38	5.69519e-10	1.101	0.706062	0.0584926	0.0670671	-0.337	-1.02	-0.371011	0.12	469
Q5SQQ9	VAX1	0.534984	0.515	0.982905	0.145717	0.339887	0.01	1.5	0.620764	1	334
Q5SRI9	MANEA	0.000414997	0.865	0.167892	0.167781	0.530802	-0.174	1.14	0.658466	0.43	462
Q5SVZ6	ZMYM1	0.001729	0.663	0.410295	0.0540074	0.0497491	-0.184	0.7	0.19926	0.39	1142
Q5SXM8	DNLZ	0.00894156	1.873	0.170397	0.140549	0.141887	-0.344	-0.32	0.300066	0.65	178
Q5SZJ8	BEND6	0.135146	0.979	0.201928	0.0558343	0.081926	-0.177	1.47	0.283714	0.94	279
Q5T011	SZT2	1.51747e-07	0.405	0.687918	0.132066	0.17765	-0.118	3.29	0.922153	1	3432
Q5T089	MORN1	7.87931e-07	1.116	0.560651	0.110228	0.0616317	-0.179	2.36	1.8946	0.79	497
Q5T0J7	TEX35	0.00166477	1.362	0.20516	0.0767549	0.152707	-0.362	2.47	0.400317	0.97	233
Q5T197	DCST1	3.88696e-15	1.113	0.104582	0.0834577	0.0299289	-0.335	2.03	-0.0571741	0.25	706
Q5T1C6	THEM4	0.000241348	1.612	0.0734655	0.0730716	0.0633713	-0.211	-0.33	-0.180262	0.14	240
Q5T1H1	EYS	8.21411e-09	0.834	0.138682	0.113036	0.0660641	-0.112	3.04	1.05238	0.2	3165
Q5T1V6	DDX59	0.00107791	0.876	0.381684	0.0485322	0.189875	-0.263	0.86	0.439538	0.3	619
Q5T230	UTF1	0.150834	1.343	0.945792	0.511896	0.606246	-0.204	3.74	-0.164956	1	341
Q5T2D3	OTUD3	2.62537e-05	0.922	0.516602	0.0733627	0.352078	-0.219	-0.31	1.36009	0.92	398
Q5T2S8	ARMC4	3.9623e-15	1.153	0.269891	0.0771814	0.476857	-0.328	0.91	0.745289	0.29	1044
Q5T3J3	LRIF1	0.000245001	0.68	0.0859638	0.490957	0.670856	-0.094	1.32	0.75563	0.95	769
Q5T4D3	TMTC4	3.90855e-06	0.782	0.794087	0.0708095	0.0893029	-0.195	0.33	0.422729	0.13	741
Q5T4F7	SFRP5	1.17132e-05	1.434	0.642581	0.0475067	0.0813227	-0.432	0.73	-0.469792	0.2	317
Q5T5J6	SWT1	0.117422	0.268	0.883222	0.0512038	0.22452	-0.249	-0.36	0.651507	0.91	900
Q5T5M9	CCNJ	0.98394	0.165	0.834804	0.140479	0.0893722	0.114	-0.46	-0.96407	0.27	372
Q5T686	AVPI1	1.0745e-05	1.893	0.284264	0.0480757	0.112107	-0.358	-1.82	-0.733642	0.85	147
Q5T749	KPRP	7.82565e-14	1.78	0.0957536	0.559149	0.25522	0.147	5.72	-0.590576	0.99	579
Q5T7B8	KIF24	7.56461e-14	0.885	0.0934627	0.57367	0.679343	-0.178	2.29	1.03296	1	1368
Q5T7V8	GORAB	6.82629e-06	0.987	0.340617	0.0558311	0.165771	-0.18	2.08	0.0977351	0.68	394
Q5T7W7	TSTD2	1.62946e-06	1.193	0.651562	0.0546411	0.388903	-0.436	0.25	0.381956	0.25	516
Q5T953	IER5L	0.829267	0.718	0.490476	0.623268	0.0687495	0.08	3.39	0.216968	1	404
Q5T9L3	WLS	0.344541	0.545	0.689228	0.0749531	0.0382547	-0.251	0.49	-0.0657829	0.19	541
Q5TC63	GRTP1	4.7883e-06	1.633	0.925002	0.0835393	0.0644264	-0.221	0.36	-0.0996627	0.13	336
Q5TCQ9	MAGI3	0.57058	0.387	0.720398	0.0779808	0.294473	-0.121	1.69	1.85806	0.98	1481
Q5TD97	FHL5	1.67709e-08	1.613	0.107471	0.079401	0.130246	-0.494	0.29	-0.350869	0.12	284
Q5TDP6	LGSN	2.58999e-07	1.557	0.106065	0.0630895	0.040593	-0.254	0.39	0.200371	0.23	509
Q5TGI0	FAXC	0.872413	0.36	0.562315	0.111137	0.0847512	-0.285	3.16	0.557399	0.47	409
Q5TGI4	SAMD5	0.000898004	1.695	0.770242	0.512051	0.545994	-0.21	1.7	0.0374246	0.77	173
Q5TGP6	MROH9	2.46859e-06	0.98	0.0782475	0.0616876	0.034273	-0.31	-1.28	-0.544788	0.13	573
Q5TGS1	HES3	0.268869	1.246	0.938623	0.054951	0.0406846	-0.244	1.22	-0.0762049	0.98	186
Q5TGY1	TMCO4	9.98392e-13	1.305	0.548284	0.0885505	0.053833	-0.105	2.85	0.331545	0.34	634
Q5TH74	STPG1	0.000106434	1.339	0.477452	0.0571021	0.149568	-0.139	1.17	0.563639	0.73	334
Q5UCC4	EMC10	1.56498e-07	1.605	0.173763	0.0704964	0.143109	-0.193	0.19	1.32499	0.67	262
Q5VST9	OBSCN	5.35739e-91	0.873	0.152839	0.471171	0.289315	-0.049	4.86	1.39654	0.99	7968
Q5VT52	RPRD2	0.999977	0.064	0.873326	0.899191	0.778909	-0.034	3.63	1.18359	1	1461
Q5VT97	SYDE2	3.19709e-12	0.997	0.303101	0.493761	0.61963	-0.071	3.47	1.16661	0.88	1194
Q5VTD9	GFI1B	0.0128388	0.865	0.789193	0.053446	0.0398934	-0.164	0.93	-0.198002	0.67	330
Q5VTH9	WDR78	7.87926e-11	0.933	0.17775	0.0759186	0.20711	-0.072	2.01	0.766231	0.76	848
Q5VTL7	FNDC7	0.000318365	0.963	0.0860289	0.0667452	0.0333293	-0.215	1.38	-0.0147836	0.17	733
Q5VTY9	HHAT	0.000341684	0.837	0.573358	0.0631553	0.027934	-0.279	0.58	-0.727369	0.11	493
Q5VVJ2	MYSM1	0.0202316	0.408	0.807611	0.0524326	0.631248	-0.127	0.68	0.705545	0.7	828
Q5VVX9	UBE2U	7.80931e-08	1.317	0.174321	0.0613933	0.162435	-0.301	0.71	-0.5812	0.27	321
Q5VW32	BROX	2.47554e-05	1.058	0.757066	0.0544449	0.0467781	-0.274	-0.13	-0.00200926	0.28	411
Q5VWG9	TAF3	0.995125	0.138	0.982003	0.784604	0.768583	-0.108	4.44	0.753245	1	929
Q5VWJ9	SNX30	0.970627	0.454	0.717344	0.175308	0.671448	-0.261	0.53	0.146758	0.35	437
Q5VWK0	NBPF6	0.0874539	1.614	0.0528586	0.0564784	0.182076	-0.187	0.81	0.185489	0.96	638
Q5VWP3	MLIP	1.01588e-11	1.389	0.240933	0.232413	0.455034	-0.218	0.75	0.00869047	0.96	458
Q5VX71	SUSD4	0.00457175	0.77	0.742114	0.07519	0.0511218	-0.1	2.83	0.262952	0.65	490
Q5VXM1	CDCP2	6.92291e-10	1.794	0.0904153	0.0709993	0.0408004	-0.159	1.37	0.57888	0.35	449
Q5VXT5	SYPL2	0.0167711	1.202	0.244943	0.0786013	0.0297046	-0.153	0.62	0.0810076	0.37	272
Q5VY09	IER5	0.666268	0.451	0.271702	0.0524346	0.138422	-0.157	1.97	0.815989	1	327
Q5VY43	PEAR1	1.18896e-14	0.888	0.425105	0.589422	0.181458	0.017	5.37	0.733038	0.63	1037
Q5VYS4	MEDAG	0.000667054	1.23	0.342065	0.0585711	0.0365876	-0.302	-0.48	0.11211	0.24	303
Q5VYV0	FOXB2	2.39248e-06	1.516	0.773808	0.832424	0.388634	0.291	2.69	-0.0317561	0.99	432
Q5VYX0	RNLS	1.0436e-06	1.06	0.217506	0.0706767	0.0640922	-0.209	-0.32	-0.081563	0.14	342
Q5VYY2	LIPM	0.169254	1.203	0.585017	0.0668416	0.0401152	-0.153	0.21	0.147264	0.13	423
Q5VZ03	NXNL2	0.477417	0.808	0.314256	0.125368	0.0698893	-0.494	-0.88	-0.934356	0.12	156
Q5VZ18	SHE	0.72162	0.283	0.622267	0.845567	0.578682	-0.199	1.24	1.33577	1	495
Q5VZ52	MORN5	0.00166334	1.47	0.594728	0.124643	0.458952	-0.307	0.84	1.20218	0.17	161
Q5VZE5	NAA35	0.999995	0.136	0.966778	0.0752899	0.0614747	-0.224	0.36	-0.0290445	0.39	725
Q5W041	ARMC3	4.53373e-08	0.906	0.29927	0.0479071	0.564444	-0.211	1.37	0.687102	0.28	872
Q5W0U4	BSPRY	9.78556e-05	1.201	0.609862	0.0577081	0.0398352	-0.187	1.57	0.294136	0.27	402
Q5W186	CST9	0.0951093	1.887	0.112169	0.053124	0.0401234	-0.381	-0.53	-0.401591	0.19	159
Q5W5X9	TTC23	4.35102e-16	1.754	0.873855	0.0521677	0.0422626	-0.266	-0.78	0.0167765	0.23	447
Q5XKR4	OTP	0.848003	0.54	0.943984	0.376595	0.330226	0.134	1.47	0.485196	0.99	325
Q5ZPR3	CD276	2.02203e-05	1.149	0.479684	0.0501897	0.033423	-0.174	0.2	0.315634	0.43	534
Q63HQ0	AP1AR	0.511167	0.559	0.440264	0.814325	0.910688	-0.238	3.06	0.7505	0.98	302
Q658N2	WSCD1	2.91262e-06	0.679	0.418396	0.0535103	0.244481	-0.296	0.86	0.436222	0.24	575
Q66K89	E4F1	0.434844	0.476	0.159559	0.0546503	0.0374218	-0.295	0.08	0.320142	0.94	784
Q674R7	ATG9B	1.85393e-11	1.107	0.392733	0.564491	0.0432984	0.006	3.25	0.0480753	0.76	924
Q68CL5	TPGS2	0.000133032	1.063	0.293349	0.050786	0.0340163	-0.234	-0.42	0.171784	0.73	300
Q68CP9	ARID2	0.999999	0.096	0.99715	0.886041	0.54211	0.386	3.34	0.964152	1	1835
Q68CQ1	MROH7	6.65108e-19	0.979	0.21225	0.0456864	0.0318659	-0.2	1.36	0.276886	0.92	1323
Q68CZ6	HAUS3	8.89917e-07	1.093	0.693191	0.0528437	0.258518	-0.271	1.01	0.253183	0.16	603
Q68DA7	FMN1	1.72654e-13	0.934	0.222296	0.399958	0.476191	0.113	4.22	1.07948	1	1419
Q68DC2	ANKS6	0.000273308	0.694	0.450139	0.380045	0.198287	-0.023	4.53	1.19955	1	871
Q68DV7	RNF43	0.324238	0.374	0.96464	0.255512	0.0449548	-0.036	2.99	0.213635	0.98	783
Q68G75	LEMD1	0.00457261	1.79	0.284321	0.0672702	0.367355	-0.464	-0.24	-0.224939	0.25	181
Q69YH5	CDCA2	1.61085e-05	1.04	0.578106	0.908337	0.618734	-0.157	1.61	1.1013	1	1023
Q6B0B8	TIGD3	7.77841e-11	1.492	0.118795	0.0573898	0.0439251	-0.339	0.82	0.172078	0.43	471
Q6BAA4	FCRLB	1.19993e-08	1.497	0.109473	0.0487352	0.0939154	-0.187	1.34	-0.44243	0.49	426
Q6BDI9	REP15	0.00139895	1.777	0.112793	0.0951782	0.0745857	-0.451	-0.99	-0.227831	0.16	236
Q6BEB4	SP5	0.432721	0.595	0.817142	0.230061	0.0982066	-0.023	2.19	-0.220643	0.99	398
Q6DHV7	ADAL	8.52496e-09	1.174	0.334104	0.0632121	0.12135	-0.306	-0.52	0.160186	0.25	355
Q6DJT9	PLAG1	0.829917	0.188	0.904471	0.090668	0.110751	-0.063	0.79	0.39259	0.94	500
Q6DKI7	PVRIG	0.00100189	1.136	0.0954546	0.168187	0.116868	-0.156	2.28	-0.218977	0.98	326
Q6DKJ4	NXN	0.860637	0.218	0.996014	0.0477868	0.124939	-0.279	1.5	0.345544	0.25	435
Q6DN14	MCTP1	0.00988912	0.493	0.393081	0.192227	0.255728	-0.06	3.99	0.983477	0.56	999
Q6DN72	FCRL6	5.08221e-14	1.786	0.0654538	0.0729271	0.0458857	-0.137	0.58	-0.0486307	0.37	434
Q6EBC2	IL31	0.150887	1.715	0.31913	0.0720562	0.0636308	-0.425	-1.12	-1.22929	0.25	164
Q6EMB2	TTLL5	1.97991e-09	0.757	0.573388	0.214966	0.222984	0.021	2.31	0.685387	0.99	1281
Q6FHJ7	SFRP4	4.45783e-05	0.948	0.44225	0.0471218	0.275985	-0.385	-0.77	-1.03088	0.22	346
Q6GPH4	XAF1	2.07209e-08	1.702	0.283309	0.128595	0.606242	-0.362	0.36	-0.467423	0.56	301
Q6GTX8	LAIR1	2.06316e-05	1.208	0.0981401	0.239661	0.730191	-0.311	1.73	-0.265288	0.95	287
Q6H9L7	ISM2	1.26339e-05	1.18	0.238542	0.0627123	0.0917689	-0.301	2.67	-0.12	0.99	571
Q6I9Y2	THOC7	0.97832	0.821	0.306412	0.0791584	0.38276	-0.403	-0.03	-0.102979	0.24	204
Q6ICB0	DESI1	0.0937225	1.047	0.543196	0.0512476	0.0588653	-0.206	-0.55	0.419266	0.33	168
Q6IPM2	IQCE	1.34473e-25	1.577	0.494699	0.21313	0.635993	-0.217	2.18	0.351163	1	695
Q6IPR3	TYW3	0.431872	1.055	0.316899	0.0532955	0.343399	-0.39	-1.33	0.21308	0.25	259
Q6IQ22	RAB12	0.718357	0.836	0.754968	0.446685	0.821208	-0.222	-0.05	0.544951	0.21	244
Q6IQ49	SDE2	5.17002e-07	0.913	0.414926	0.221738	0.895187	-0.245	2.01	0.76829	0.79	451
Q6IQ55	TTBK2	0.996929	0.261	0.775349	0.506119	0.524114	-0.048	2.42	1.13131	0.99	1244
Q6IWH7	ANO7	1.87089e-30	1.371	0.217735	0.106304	0.0293435	-0.306	0.13	0.0974247	0.63	933
Q6JVE9	LCN8	0.0426758	1.213	0.17399	0.200406	0.081004	-0.41	-0.68	-0.013101	0.12	175
Q6L8Q7	PDE12	0.0235724	0.598	0.400643	0.0502561	0.0435983	-0.259	0.7	0.209208	0.53	609
Q6MZP7	LIN54	0.999434	0.172	0.948309	0.31206	0.338039	0.05	1.21	0.209747	0.93	749
Q6N021	TET2	7.05368e-26	1.38	0.388519	0.753718	0.678917	0.411	4.46	1.14113	1	2002
Q6N075	MFSD5	0.102466	0.809	0.118116	0.0576779	0.0298882	-0.317	-0.8	-0.796828	0.13	450
Q6NT04	TIGD7	1.86841e-07	1.345	0.0839604	0.053283	0.625062	-0.359	-0.09	0.878979	0.23	549
Q6NUI6	CHADL	0.0808135	1.174	0.538558	0.0593351	0.037405	-0.19	0.66	0.531164	0.33	762
Q6NVU6	UFSP1	0.00559927	1.864	0.222086	0.0510339	0.0927587	-0.277	0.62	0.862202	0.22	142
Q6NW29	RWDD4	0.482984	0.817	0.858505	0.0572531	0.156028	-0.249	0.03	-0.0359544	0.67	188
Q6NXR4	TTI2	0.00188634	1.045	0.35963	0.0531468	0.0520203	-0.376	0.28	0.0434033	0.24	508
Q6NXT6	TAPT1	0.563962	0.564	0.841565	0.0650968	0.0486049	-0.209	1.32	0.229954	0.42	567
Q6NY19	KANK3	8.53382e-06	1.053	0.416833	0.255003	0.298613	-0.163	4.05	0.814111	1	840
Q6NZ67	MZT2B	0.575112	1.565	0.11641	0.434141	0.43357	-0.204	0.26	0.294904	0.99	158
Q6P179	ERAP2	3.18437e-22	1.191	0.148803	0.055949	0.032639	-0.284	0.49	0.297256	0.13	960
Q6P1J6	PLB1	1.99315e-56	1.226	0.145379	0.0458025	0.189732	-0.161	1.21	0.736697	0.28	1458
Q6P1K2	PMF1	1.71367e-05	1.439	0.0536954	0.25574	0.430317	-0.221	-0.49	-0.478923	0.36	205
Q6P1R4	DUS1L	1.53464e-06	0.965	0.458589	0.0517589	0.280494	-0.377	0.47	0.217409	0.51	473
Q6P1X5	TAF2	0.566087	0.421	0.853056	0.049821	0.0895829	-0.181	0.39	0.366633	0.22	1199
Q6P2C0	WDR93	6.27429e-15	1.067	0.214667	0.0557526	0.132005	-0.206	1.03	0.223861	0.42	686
Q6P2C8	MED27	0.00360425	1.016	0.682194	0.226453	0.226498	-0.117	-0.82	-0.133689	0.31	311
Q6P3R8	NEK5	5.03283e-20	1.171	0.0409194	0.0938555	0.170089	-0.21	1.01	0.768502	0.71	708
Q6P3X3	TTC27	6.54258e-09	0.784	0.391984	0.0775698	0.0462887	-0.375	-0.31	0.0618951	0.12	843
Q6P444	MTFR2	0.000151538	1.107	0.249552	0.628513	0.704476	0.022	1.09	0.148146	0.87	385
Q6P4F1	FUT10	3.07919e-07	1.084	0.134343	0.0663005	0.218917	-0.416	-0.58	-0.174757	0.26	479
Q6P4I2	WDR73	7.90218e-06	1.259	0.512758	0.0517145	0.0334173	-0.343	1.75	0.256826	0.32	378
Q6P4R8	NFRKB	0.752745	0.368	0.972473	0.417142	0.297663	0.059	1.51	0.451463	1	1299
Q6P531	GGT6	2.45819e-06	1.513	0.704013	0.118425	0.0294422	-0.121	0.91	-0.00408387	0.95	493
Q6P5Q4	LMOD2	0.0049963	0.857	0.510175	0.198621	0.372667	-0.134	3.33	0.54268	0.95	547
Q6P5Z2	PKN3	1.47314e-09	0.95	0.447413	0.121524	0.107083	-0.26	1.61	0.316957	0.65	889
Q6P988	NOTUM	0.0008604	0.58	0.655972	0.0465846	0.0330824	-0.15	1.94	0.341656	0.41	496
Q6PD74	AAGAB	0.00810207	1.037	0.4482	0.0525942	0.114245	-0.195	0.83	0.0192595	0.45	315
Q6PF18	MORN3	1.82555e-06	1.301	0.166713	0.174552	0.319043	-0.216	2.68	2.35693	0.31	240
Q6PGN9	PSRC1	1.74718e-06	1.295	0.104638	0.849786	0.755331	-0.068	1.96	0.265386	1	363
Q6PGQ7	BORA	0.000692705	0.701	0.795862	0.683352	0.531713	-0.143	2.07	0.213962	0.95	559
Q6PI25	CNIH2	0.89454	0.314	0.222046	0.0649124	0.0388123	-0.44	-0.74	-1.86375	0.1	160
Q6PIF2	SYCE2	0.419256	0.631	0.235828	0.0767464	0.323081	-0.31	1.86	0.0525839	0.66	218
Q6PII5	HAGHL	0.00014893	1.461	0.326678	0.0667956	0.0308247	-0.35	1.84	0.193396	0.42	290
Q6PIU2	NCEH1	0.00107451	0.72	0.284239	0.066629	0.0654589	-0.129	0.61	-0.156445	0.11	408
Q6PIZ9	TRAT1	0.486402	0.782	0.076839	0.406664	0.836284	-0.318	-0.18	-0.268784	0.83	186
Q6PJ21	SPSB3	0.514185	0.709	0.136142	0.380153	0.647111	-0.321	1.24	0.247139	0.62	355
Q6PJI9	WDR59	3.44164e-11	0.723	0.296149	0.674647	0.847591	-0.059	4.21	0.467064	0.81	974
Q6PJW8	CNST	0.925063	0.737	0.871584	0.0608085	0.160299	-0.324	2.03	0.443067	0.98	725
Q6PKX4	DOK6	0.45884	0.551	0.821174	0.120175	0.132297	-0.072	1.77	-0.0566677	0.25	331
Q6PL24	TMED8	0.084325	0.711	0.417973	0.788781	0.558684	-0.313	0.87	0.473647	0.96	325
Q6Q0C0	TRAF7	0.460647	0.456	0.388491	0.280946	0.296775	-0.231	2.58	0.128037	0.27	670
Q6Q6R5	CRIP3	0.0339026	1.01	0.183529	0.311484	0.0795557	-0.09	3.63	0.380878	0.85	217
Q6Q788	APOA5	1.37735e-06	1.596	0.688747	0.0752168	0.0381407	-0.249	0.13	-0.0300736	0.6	366
Q6QHF9	PAOX	0.000435556	1.353	0.819577	0.0779177	0.0388293	-0.235	0.63	0.507886	0.2	511
Q6QHK4	FIGLA	0.731738	1.316	0.338596	0.0657756	0.125616	-0.243	0.98	-0.00888649	0.87	219
Q6S5L8	SHC4	1.1697e-05	0.943	0.372241	0.653671	0.876586	-0.085	1.79	0.671731	0.82	630
Q6SJ96	TBPL2	4.93487e-08	1.387	0.232378	0.0493012	0.0354402	-0.127	1.36	-0.234496	0.77	375
Q6SZW1	SARM1	9.18623e-09	1.143	0.17107	0.0483205	0.0460117	-0.291	1.87	0.52396	0.38	724
Q6TCH4	PAQR6	0.000721604	1.523	0.0611154	0.0768225	0.0331286	-0.238	0.27	-0.605817	0.16	344
Q6U736	OPN5	0.948753	0.395	0.54415	0.0559456	0.0549974	-0.416	-0.18	-0.527652	0.1	354
Q6URK8	TEPP	6.7957e-05	0.985	0.186517	0.0555486	0.0574248	-0.255	0.33	-0.536081	0.21	271
Q6UUV7	CRTC3	0.98393	0.359	0.89853	0.825859	0.892379	0.044	2.39	0.704647	1	619
Q6UUV9	CRTC1	0.980548	0.418	0.260517	0.873889	0.836416	0.17	2.76	0.447347	1	634
Q6UVK1	CSPG4	8.89722e-05	0.459	0.744812	0.0639054	0.0873259	-0.06	1.45	1.04137	0.66	2322
Q6UVY6	MOXD1	8.99118e-11	1.453	0.393737	0.045139	0.0338206	-0.159	0.94	0.369998	0.28	613
Q6UW88	EPGN	0.00349255	1.569	0.141032	0.0684375	0.0387531	-0.427	-0.17	-0.834481	0.11	154
Q6UWF3	SCIMP	0.0125753	1.408	0.36814	0.115105	0.247315	-0.313	-1.5	-1.01894	0.54	145
Q6UWI2	PARM1	0.00606336	1.215	0.279483	0.055615	0.0580683	-0.151	1.57	-0.72518	1	310
Q6UWJ1	TMCO3	6.68498e-10	1.197	0.926367	0.0809725	0.0288177	-0.36	0.35	-0.0708306	0.19	677
Q6UWL2	SUSD1	8.56399e-09	0.932	0.1729	0.111832	0.0948167	-0.23	3.81	0.467211	0.24	747
Q6UWM7	LCTL	4.65245e-08	1.231	0.19154	0.0481193	0.106092	-0.264	2.58	0.715951	0.16	567
Q6UWN0	LYPD4	3.41494e-05	1.622	0.192333	0.0807037	0.0320841	-0.303	-0.49	-0.757181	0.13	246
Q6UWN5	LYPD5	9.44505e-05	1.38	0.25961	0.0755726	0.02859	-0.222	1.31	-0.944076	0.43	251
Q6UWV2	MPZL3	6.5217e-09	1.948	0.243655	0.0513668	0.0356108	-0.222	0.87	-0.173679	0.27	235
Q6UWW0	LCN15	0.0068806	1.129	0.265783	0.129732	0.0409216	-0.33	0.14	-0.606176	0.14	184
Q6UX04	CWC27	1.01532e-05	0.899	0.238101	0.711122	0.786097	-0.195	1.35	1.23493	0.98	472
Q6UX15	LAYN	2.17831e-06	1.428	0.606502	0.048081	0.121427	-0.243	1.64	0.194686	0.48	382
Q6UX27	VSTM1	4.39176e-09	1.412	0.129264	0.056876	0.0811181	-0.407	-1.35	-0.853316	0.84	236
Q6UX39	AMTN	1.12207e-06	1.808	0.0379614	0.238644	0.0463562	0.001	1.38	-0.159189	0.93	209
Q6UX41	BTNL8	0.000235088	1.044	0.351577	0.0484364	0.0492287	-0.3	0.86	0.357061	0.28	500
Q6UXH8	CCBE1	1.66522e-06	1.006	0.739965	0.415608	0.304604	0.121	4.35	1.35589	0.95	406
Q6UXH9	PAMR1	4.62836e-21	1.429	0.648562	0.0676469	0.0660494	-0.162	2.11	0.464499	0.16	720
Q6UXI9	NPNT	7.28478e-06	0.933	0.45332	0.0942265	0.128929	-0.23	3.34	0.924636	0.39	565
Q6UXM1	LRIG3	0.426288	0.644	0.614337	0.0476233	0.15466	-0.15	1.27	0.677383	0.73	1119
Q6UXN9	WDR82	0.923062	0.396	0.847161	0.0534581	0.161306	-0.388	-0.32	0.512868	0.11	313
Q6UXY8	TMC5	0.000196303	0.604	0.320726	0.676729	0.455631	0.067	4.23	0.715346	0.48	1006
Q6UXZ4	UNC5D	0.849202	0.33	0.886049	0.0622233	0.0644455	-0.117	2.8	0.474317	0.43	953
Q6UY11	DLK2	0.685774	0.458	0.43646	0.129286	0.0435093	-0.215	3.59	-0.0602289	0.27	383
Q6V1X1	DPP8	0.999271	0.269	0.640457	0.0467977	0.325882	-0.186	1.13	0.696953	0.18	898
Q6VAB6	KSR2	0.999947	0.131	0.993889	0.30145	0.385557	0.064	1.81	0.355051	0.83	950
Q6W0C5	DPPA3	0.165194	0.892	0.0855453	0.094151	0.191032	-0.265	0.76	-0.0931448	0.97	159
Q6W3E5	GDPD4	9.33226e-09	1.109	0.0713966	0.0788878	0.0290733	-0.325	0.8	-0.427466	0.24	623
Q6W4X9	MUC6	1.08684e-32	0.971	0.695924	0.675928	0.0637849	0.024	4.08	-0.000147019	1	2439
Q6W5P4	NPSR1	8.1777e-07	1.164	0.0949115	0.0586955	0.0331868	-0.308	-0.3	-0.781472	0.15	371
Q6WCQ1	MPRIP	0.870658	0.302	0.959838	0.839553	0.910235	-0.194	0.98	0.638455	0.97	1025
Q6X4W1	NSMF	0.0465462	0.443	0.339362	0.0539447	0.190769	-0.201	1.68	0.450744	0.93	530
Q6X784	ZPBP2	0.000986594	1.259	0.0594751	0.0821023	0.0359847	-0.298	-0.46	-0.210564	0.11	338
Q6XE24	RBMS3	0.741403	0.455	0.892625	0.72746	0.513908	0.206	1.6	0.0653419	0.99	437
Q6XPR3	RPTN	3.17532e-18	1.151	0.0434662	0.860074	0.771982	0.329	7.16	2.44648	1	784
Q6XZF7	DNMBP	1.15012e-09	0.721	0.742839	0.873665	0.800657	-0.033	3.05	0.858004	0.99	1577
Q6YHK3	CD109	2.28792e-32	1.189	0.0973871	0.0458887	0.281871	-0.214	0.89	0.770201	0.17	1445
Q6YHU6	THADA	1.24008e-28	0.968	0.209903	0.0663928	0.0872384	-0.27	0.18	0.0160741	0.29	1953
Q6ZMI3	GLDN	1.79271e-11	1.273	0.341288	0.303605	0.16361	-0.033	3.18	1.77475	0.97	551
Q6ZMJ4	IL34	0.114216	0.574	0.57392	0.0512653	0.0291312	-0.202	-0.1	-0.780541	0.2	242
Q6ZMK1	CYHR1	0.0538308	0.528	0.168569	0.0607267	0.0750823	-0.433	-0.39	-0.730342	0.17	362
Q6ZMN8	CCNI2	4.53255e-05	1.606	0.332121	0.120453	0.051255	-0.16	2.98	-0.450058	0.36	369
Q6ZMP0	THSD4	0.00181827	0.572	0.780523	0.269824	0.0739398	0.024	3.35	0.960934	0.92	1018
Q6ZMT1	STAC2	1.6604e-05	0.953	0.389113	0.710538	0.585444	-0.309	0.94	0.415427	0.98	411
Q6ZMV9	KIF6	1.03952e-16	1.105	0.320134	0.0492654	0.359093	-0.256	1.96	0.576381	0.47	814
Q6ZMZ3	SYNE3	2.94575e-15	1.08	0.519319	0.0724559	0.168636	-0.208	0.22	0.176652	0.42	975
Q6ZN28	MACC1	7.56012e-17	1.288	0.201472	0.107053	0.155522	-0.245	0.04	0.435651	0.15	852
Q6ZN30	BNC2	0.999466	0.34	0.995579	0.0519339	0.184431	-0.169	2.01	0.686596	1	1099
Q6ZN44	UNC5A	0.99626	0.204	0.978188	0.0468553	0.0394264	-0.176	1.66	0.147885	0.43	842
Q6ZNB6	NFXL1	0.00788898	0.506	0.166962	0.153128	0.607542	-0.077	2.94	0.216004	0.73	911
Q6ZNE9	RUFY4	4.87589e-09	1.193	0.398065	0.205316	0.14537	-0.131	4.16	0.576087	0.96	571
Q6ZNK6	TIFAB	1.15428e-06	1.945	0.0800144	0.0526026	0.0305567	-0.345	0.21	-0.67851	0.19	161
Q6ZRP7	QSOX2	0.00783061	0.838	0.618483	0.0479781	0.0475518	-0.278	0.95	0.547352	0.6	698
Q6ZRS2	SRCAP	1	0.096	0.993052	0.389612	0.324371	0.043	3.68	0.705578	1	3230
Q6ZS11	RINL	0.0301105	0.768	0.259267	0.0524186	0.06529	-0.283	0.52	0.331185	0.98	566
Q6ZSC3	RBM43	0.0518668	1.119	0.186476	0.0695152	0.253636	-0.386	-0.66	0.335057	0.15	357
Q6ZSS7	MFSD6	0.00184669	0.822	0.530859	0.09644	0.0423626	-0.066	0.35	0.0788186	0.68	791
Q6ZT12	UBR3	0.999549	0.13	0.914736	0.0478132	0.04902	-0.239	2.35	0.571513	0.92	1888
Q6ZT98	TTLL7	0.268072	0.426	0.488857	0.111663	0.470745	-0.036	0.59	0.712079	0.74	887
Q6ZTQ4	CDHR3	6.98636e-13	1.273	0.18669	0.067044	0.0473071	-0.177	1.05	0.843041	0.38	885
Q6ZU65	UBN2	0.998643	0.213	0.962	0.616424	0.684342	0.027	3.2	0.800291	1	1347
Q6ZU67	BEND4	0.986765	0.292	0.517076	0.291793	0.184961	0.106	2.54	0.388245	0.99	534
Q6ZUI0	TPRG1	4.87826e-05	1.72	0.850469	0.0559618	0.0454246	-0.285	0.65	0.121634	0.41	275
Q6ZV73	FGD6	0.995228	0.538	0.897153	0.762513	0.760017	-0.239	1.53	0.828175	1	1430
Q6ZV89	SH2D5	0.00265362	1.094	0.364851	0.073977	0.0817518	-0.366	-0.01	0.128299	0.63	423
Q6ZVC0	NYAP1	0.990932	0.19	0.416989	0.23298	0.098152	-0.135	3.85	1.30999	1	841
Q6ZVD7	STOX1	2.34465e-07	1.124	0.136796	0.0542794	0.202385	-0.125	0.5	0.962094	0.96	989
Q6ZVZ8	ASB18	0.00457337	1.641	0.733062	0.0765364	0.0291632	-0.244	-0.32	-0.0709449	0.43	466
Q6ZW31	SYDE1	0.946543	0.393	0.409577	0.221573	0.341665	-0.151	4.63	0.743819	1	735
Q6ZW61	BBS12	3.92875e-07	0.963	0.110822	0.11568	0.0321086	-0.149	-0.31	0.115426	0.13	710
Q6ZW76	ANKS3	0.0123556	0.726	0.415693	0.137924	0.448784	-0.248	1.35	0.312187	0.75	656
Q6ZWH5	NEK10	0.000236569	0.74	0.279465	0.0655781	0.0579883	-0.222	1.24	0.578864	0.67	1172
Q717R9	CYS1	0.00331532	1.854	0.802983	0.0760211	0.177902	-0.313	1.07	0.132366	0.99	158
Q71RG4	TMUB2	0.00130114	1.532	0.185625	0.0606429	0.0466274	-0.252	1.01	0.439832	0.76	321
Q71SY5	MED25	0.00112988	0.652	0.438183	0.783803	0.38063	0.295	2.69	0.866188	0.99	747
Q75T13	PGAP1	0.00878588	0.6	0.437196	0.05891	0.0354945	-0.288	0.55	-0.109023	0.17	922
Q76L83	ASXL2	0.992739	0.146	0.97334	0.890435	0.76333	-0.003	4.22	1.01089	1	1435
Q76NI1	KNDC1	4.44328e-05	0.398	0.893518	0.325024	0.279517	-0.011	3.9	0.704924	0.98	1749
Q7L0Q8	RHOU	0.531957	0.934	0.516905	0.0743292	0.155776	-0.284	2.3	0.435324	0.35	258
Q7L1S5	CHST9	5.84291e-07	1.178	0.0848899	0.0714398	0.306777	-0.355	-1.23	0.589367	0.35	443
Q7L273	KCTD9	0.0733968	0.523	0.760179	0.0589623	0.184943	-0.372	0.24	0.873392	0.23	389
Q7L2J0	MEPCE	0.996809	0.21	0.794501	0.906709	0.713469	0.006	4.84	1.77795	1	689
Q7L2Z9	CENPQ	6.26745e-07	1.349	0.173633	0.679545	0.705158	-0.341	-0.57	0.0542501	0.67	268
Q7L4I2	RSRC2	0.992877	0.217	0.974841	0.907986	0.923224	-0.115	0.43	1.31894	1	434
Q7L4P6	BEND5	0.114991	0.658	0.718687	0.0578331	0.357721	-0.407	1.42	0.312873	0.61	421
Q7L590	MCM10	5.09301e-11	0.838	0.402227	0.873569	0.850226	-0.177	3.21	0.736876	0.91	875
Q7L5D6	GET4	0.972149	0.502	0.557033	0.0463597	0.0953392	-0.24	1.04	0.417485	0.77	327
Q7L5L3	GDPD3	1.05165e-07	1.507	0.131408	0.0629147	0.29181	-0.324	0.27	-0.29149	0.13	318
Q7L5Y6	DET1	0.542031	0.432	0.769553	0.0549472	0.0520869	-0.2	1.01	0.174528	0.14	550
Q7L7V1	DHX32	6.96916e-07	0.888	0.9226	0.0561308	0.0343545	-0.281	-0.5	0.0132971	0.22	743
Q7L8A9	VASH1	0.730608	0.604	0.546436	0.0577547	0.454952	-0.294	0.68	0.825888	0.82	365
Q7L8C5	SYT13	0.220166	0.459	0.327002	0.0956424	0.0663474	-0.285	0.2	-0.0519794	0.47	426
Q7L8W6	DPH6	0.00246863	1.079	0.105235	0.0503688	0.107548	-0.263	0.93	-0.127351	0.11	267
Q7L9B9	EEPD1	0.0026572	0.581	0.659137	0.667857	0.697343	-0.25	1.58	0.818407	0.85	569
Q7LC44	ARC	0.920766	0.491	0.671466	0.0988361	0.141235	-0.215	1.13	0.556762	0.79	396
Q7LFL8	CXXC5	0.795355	0.42	0.702748	0.0778016	0.319203	-0.086	1.91	0.854198	1	322
Q7LGC8	CHST3	0.165929	0.795	0.310471	0.0710563	0.119321	-0.259	0.86	-0.013101	0.2	479
Q7M4L6	SHF	0.0280833	0.548	0.209287	0.0482533	0.157056	-0.153	1	0.49913	1	423
Q7RTM1	OTOP1	7.31471e-16	1.883	0.688189	0.073216	0.0387848	-0.121	0.65	0.122222	0.4	612
Q7RTU1	TCF23	0.000503312	1.614	0.301569	0.0684593	0.0359105	-0.284	0.9	-0.0222489	0.99	214
Q7RTU9	STRC	0.00532184	0.878	0.291299	0.0826279	0.0294504	-0.185	1.85	0.292176	0.7	1775
Q7Z2W7	TRPM8	4.7368e-15	1.039	0.195207	0.0952482	0.0660283	-0.318	0.26	0.48402	0.22	1104
Q7Z2Z1	TICRR	9.15261e-12	0.599	0.417221	0.809475	0.825344	-0.158	3.3	0.714693	1	1910
Q7Z333	SETX	0.20025	0.296	0.968491	0.0583978	0.608605	-0.141	1.8	1.08191	1	2677
Q7Z3B4	NUP54	0.960173	0.454	0.307411	0.700649	0.724776	0.141	4.31	1.11298	0.75	507
Q7Z3E5	ARMC9	1.03024e-08	1.053	0.481302	0.0601978	0.228235	-0.113	1.76	0.418286	0.58	818
Q7Z3H4	SAMD7	6.78008e-06	1.055	0.345174	0.0624678	0.0419202	-0.146	1.81	0.26238	0.74	446
Q7Z3K3	POGZ	0.999999	0.119	0.978433	0.750211	0.735868	0.078	1.51	0.394959	0.95	1410
Q7Z3K6	MIER3	0.999216	0.226	0.888813	0.162331	0.26012	-0.256	0.31	0.364036	0.93	550
Q7Z3V4	UBE3B	0.00938771	0.545	0.678279	0.0542908	0.0399602	-0.288	-0.2	0.199374	0.16	1068
Q7Z3Z2	RD3	0.0975162	1.726	0.278297	0.0497575	0.571276	-0.447	0.08	-1.37515	0.33	195
Q7Z402	TMC7	4.32158e-06	0.825	0.171024	0.0547374	0.0528412	-0.232	0.91	-0.404401	0.28	723
Q7Z403	TMC6	5.07749e-08	0.753	0.780462	0.0869927	0.0388296	-0.146	1.72	-0.0719577	0.28	805
Q7Z404	TMC4	9.28943e-09	1.005	0.513038	0.061138	0.0299058	-0.179	0.68	-0.130863	0.46	712
Q7Z407	CSMD3	1	0.299	0.729469	0.360791	0.0639716	-0.055	3.78	1.83529	0.87	3707
Q7Z412	PEX26	0.435973	0.366	0.234705	0.059292	0.0379678	-0.385	-0.9	-0.871889	0.5	305
Q7Z422	SZRD1	0.719866	0.672	0.627619	0.722876	0.919177	-0.328	0.59	-0.0604739	0.99	152
Q7Z465	BNIPL	1.02796e-09	1.203	0.1159	0.0504418	0.178374	-0.233	0.6	0.407799	0.9	357
Q7Z494	NPHP3	1.41115e-09	0.649	0.280174	0.133382	0.357455	-0.207	3.25	0.726977	0.79	1330
Q7Z4F1	LRP10	0.000211411	0.892	0.215421	0.272512	0.182048	-0.066	3.17	0.499195	0.75	713
Q7Z4H3	HDDC2	0.00127336	1.19	0.389519	0.369982	0.844693	-0.298	3.24	-0.664674	0.63	204
Q7Z4H7	HAUS6	6.60893e-10	0.963	0.485349	0.623655	0.687553	-0.228	-0.01	0.506889	0.7	955
Q7Z4I7	LIMS2	1.1399e-05	0.88	0.160802	0.0549442	0.134184	-0.392	0.51	-0.0343862	0.12	341
Q7Z4N2	TRPM1	1.16832e-31	1.068	0.15981	0.0450618	0.278607	-0.263	0.9	0.940906	0.81	1603
Q7Z4W1	DCXR	3.46545e-05	1.488	0.508714	0.186285	0.0969145	-0.292	-0.18	-0.0673021	0.12	244
Q7Z569	BRAP	0.0157033	0.674	0.60181	0.205032	0.400119	-0.249	-0.21	0.0359707	0.36	592
Q7Z591	AKNA	0.0285257	0.454	0.792591	0.847648	0.584771	-0.043	2.7	0.848072	1	1439
Q7Z5B4	RIC3	0.0122614	1.136	0.663223	0.128045	0.724424	-0.059	2.03	0.674067	0.99	369
Q7Z5J4	RAI1	0.999136	0.116	0.947481	0.928588	0.815536	0.408	3.95	1.4219	1	1906
Q7Z5J8	ANKAR	6.61242e-24	1.072	0.240231	0.0983994	0.0525069	-0.191	0.43	0.451855	0.12	1434
Q7Z5L0	VMO1	0.000437154	1.845	0.387125	0.0520726	0.0741134	-0.385	2.67	1.00586	0.25	202
Q7Z5L3	C1QL2	0.396068	1.218	0.613144	0.174854	0.0558708	-0.082	2.78	1.93786	0.65	287
Q7Z5M5	TMC3	9.78337e-16	1.034	0.183465	0.0626981	0.113625	-0.042	2	0.399582	0.85	1100
Q7Z5N4	SDK1	0.005016	0.398	0.60948	0.163134	0.0861072	-0.013	3.6	0.998407	0.94	2213
Q7Z5U6	WDR53	0.000341189	0.974	0.587845	0.0478149	0.189745	-0.35	0.7	0.799801	0.47	358
Q7Z614	SNX20	4.12728e-05	1.552	0.114976	0.0540791	0.274294	-0.101	-1	-0.4883	0.21	316
Q7Z6A9	BTLA	0.430977	0.787	0.0973288	0.0589448	0.0794553	-0.301	-0.25	-0.271773	0.25	289
Q7Z6J2	GRASP	0.930937	0.387	0.605407	0.224021	0.469427	-0.114	4.56	0.788056	0.81	395
Q7Z6J8	UBE3D	9.57947e-08	0.99	0.0885056	0.0883745	0.0426647	-0.355	0.14	-0.640236	0.18	389
Q7Z6K1	THAP5	0.00279204	1.121	0.278116	0.0460454	0.0613957	-0.253	0.69	0.140485	0.71	395
Q7Z6K3	PTAR1	0.731558	0.393	0.639446	0.061485	0.210116	-0.325	-0.99	-0.352732	0.25	402
Q7Z6V5	ADAT2	2.09084e-08	1.57	0.672123	0.0520553	0.0493357	-0.327	-0.03	-0.472814	0.5	191
Q7Z7A3	CTU1	0.134628	1.513	0.263721	0.0733064	0.0474607	-0.296	0.6	0.242484	0.61	348
Q7Z7A4	PXK	0.932144	0.479	0.399143	0.208727	0.147146	0.052	2.63	0.19583	0.35	578
Q7Z7B1	PIGW	5.93369e-07	1.075	0.107751	0.0539344	0.0428014	-0.315	0.31	-0.523078	0.13	504
Q7Z7C7	STRA8	0.00268491	0.845	0.416778	0.0506999	0.0465319	-0.178	0.23	-0.389307	0.75	330
Q7Z7C8	TAF8	3.04224e-09	1.575	0.17821	0.483591	0.382654	-0.18	0.18	-0.298482	0.96	310
Q7Z7G1	CLNK	1.34591e-20	1.766	0.365978	0.153338	0.350793	-0.092	1.24	0.361831	0.95	428
Q86SE9	PCGF5	0.996022	0.303	0.816211	0.0709463	0.119246	-0.321	0.54	0.0881298	0.28	256
Q86SG7	LYG2	5.77012e-06	1.833	0.017573	0.0644358	0.0331898	-0.287	-0.29	0.25485	0.13	212
Q86SJ6	DSG4	6.32077e-05	0.821	0.0493649	0.0499044	0.0625255	-0.122	2.31	0.654595	0.63	1040
Q86SU0	ILDR1	7.93588e-07	1.065	0.297258	0.148231	0.101087	0.012	0.67	-0.160137	0.98	546
Q86SX6	GLRX5	0.626214	0.661	0.751382	0.109315	0.174	-0.295	-0.13	1.63312	0.49	157
Q86TC9	MYPN	0.0652214	0.506	0.527542	0.831144	0.749842	-0.061	2.07	0.688409	1	1320
Q86TE4	LUZP2	8.71328e-05	1.222	0.319591	0.0546474	0.108961	-0.167	1.01	-0.0923607	0.76	346
Q8NHH9	ATL2	0.980197	0.502	0.724081	0.0523096	0.378293	-0.299	0.9	0.550113	0.22	583
Q86TI4	WDR86	3.30809e-11	1.51	0.760058	0.0512564	0.0384251	-0.293	0.06	0.217703	0.17	376
Q86TL0	ATG4D	0.000323904	0.717	0.31762	0.0602648	0.0951537	-0.113	1.23	0.398308	0.62	474
Q86TM6	SYVN1	0.99665	0.171	0.515569	0.4175	0.097795	-0.014	3.19	-0.863607	0.73	617
Q86TN4	TRPT1	0.00867585	0.997	0.103256	0.0478433	0.0871299	-0.266	0.09	0.600639	0.59	253
Q86TZ1	TTC6	8.74475e-09	0.847	0.132884	0.100856	0.0340157	-0.167	-0.2	0.0983395	0.1	520
Q86U28	ISCA2	6.27266e-05	1.914	0.290855	0.113228	0.0921859	-0.268	-0.05	0.119706	0.47	154
Q86U70	LDB1	0.879454	0.291	0.939773	0.79081	0.587714	-0.076	1.84	0.345315	0.89	411
Q86U90	YRDC	0.133396	1.324	0.707169	0.0816005	0.062978	-0.206	1.37	-0.0912336	0.41	279
Q86UB2	BIVM	6.43353e-06	0.672	0.91323	0.0551265	0.0946669	-0.177	1.79	1.09572	0.93	503
Q86UD1	OAF	0.00616888	1.181	0.789049	0.056161	0.032002	-0.307	0.22	-0.517083	0.16	273
Q86UP6	CUZD1	5.27752e-06	1.181	0.779288	0.0472364	0.0324213	-0.17	1.42	0.186714	0.2	607
Q86UU5	GGN	0.134074	0.839	0.311404	0.356226	0.0976642	-0.097	3.18	0.697034	1	652
Q9BXY5	CAPS2	2.6507e-09	1.297	0.170593	0.0639449	0.213941	-0.238	0.6	0.746547	0.28	557
Q86UW9	DTX2	0.106758	0.571	0.254289	0.445959	0.297117	0.005	2.75	0.362141	0.9	622
Q86UY6	NAA40	0.00544668	1.281	0.13555	0.0554772	0.265144	-0.36	0.02	0.180425	0.21	237
Q86V15	CASZ1	0.999938	0.152	0.98793	0.0702521	0.42551	-0.107	1.85	1.16106	1	1759
Q86V21	AACS	4.24569e-12	1.088	0.737604	0.0480411	0.226849	-0.252	0.96	0.723089	0.19	672
Q86VE0	MYPOP	0.810391	0.602	0.34011	0.179672	0.286568	-0.119	3.13	-0.268457	1	399
Q86VF2	IGFN1	2.50313e-18	0.94	0.67221	0.0479099	0.186207	-0.246	1.66	0.902289	0.62	1251
Q86VF7	NRAP	2.58649e-31	0.999	0.669074	0.0956221	0.216342	-0.168	0.26	1.25643	0.52	1730
Q86VH2	KIF27	1.34969e-09	0.895	0.216767	0.0552715	0.597966	-0.273	1.45	1.09841	0.75	1401
Q86VN1	VPS36	0.100608	0.502	0.464329	0.04993	0.114213	-0.228	0.83	0.275465	0.34	386
Q86VP3	PACS2	0.999325	0.279	0.77124	0.256359	0.369586	-0.127	1.45	0.466214	0.97	889
Q86VR8	FJX1	0.823951	0.328	0.689245	0.0560406	0.0296995	-0.306	0.67	0.240425	0.6	437
Q86VV8	RTTN	2.40394e-13	0.739	0.610195	0.158299	0.0515729	-0.039	2.98	0.0603922	0.49	2226
Q86VX9	MON1A	0.00636811	1.049	0.140812	0.0556881	0.0429107	-0.219	1.96	0.310259	0.73	652
Q86VZ2	WDR5B	5.46914e-05	1.481	0.115374	0.0485717	0.0743695	-0.405	0.34	0.322805	0.18	330
Q86VZ6	JAZF1	0.958302	0.405	0.930563	0.484682	0.521728	-0.284	1.52	0.012856	0.44	243
Q86W33	TPRA1	0.058358	0.706	0.0847961	0.0513107	0.030536	-0.24	0.6	-0.688393	0.17	373
Q86W34	AMZ2	1.54653e-08	1.445	0.512304	0.0518087	0.0336298	-0.272	-0.1	0.0969346	0.21	360
Q86WA6	BPHL	0.000194971	1.349	0.889206	0.0488694	0.06646	-0.233	-0.38	0.663743	0.16	291
Q86WC4	OSTM1	0.0604714	0.737	0.190321	0.0477732	0.0355621	-0.246	-0.06	-0.658058	0.26	334
Q86WJ1	CHD1L	1.05042e-20	1.299	0.0583796	0.0487219	0.816521	-0.208	1	1.04923	0.29	897
Q86WP2	GPBP1	0.975851	0.437	0.595948	0.923848	0.866159	-0.072	4.13	1.64573	1	473
Q86X02	CDR2L	0.00132718	0.832	0.584691	0.554769	0.893349	-0.279	0.83	0.198345	0.62	465
Q86X76	NIT1	0.000861525	1.085	0.236544	0.0958136	0.123249	-0.316	-0.24	-0.441695	0.58	327
Q86X95	CIR1	0.0121191	0.991	0.442062	0.909175	0.921386	-0.248	1.78	1.80187	0.99	450
Q86XE0	SNX32	2.72867e-13	1.399	0.0708722	0.0606296	0.444526	-0.445	0.19	-0.0179853	0.22	403
Q86XE3	MICU3	3.12317e-06	1.017	0.316254	0.0548955	0.475506	-0.323	-0.17	0.45308	0.23	530
Q86XE5	HOGA1	7.32777e-06	1.771	0.430211	0.0807832	0.0287861	-0.286	0.53	0.335775	0.18	327
Q86XK3	SFR1	0.000222755	1.811	0.462704	0.101523	0.448737	-0.164	0.6	-0.136581	0.62	245
Q86XP1	DGKH	0.818124	0.374	0.657687	0.0549662	0.312937	-0.156	0.5	0.720149	0.43	1220
Q86XP6	GKN2	0.00014306	1.223	0.0946018	0.0627092	0.0293895	-0.229	0.49	0.161639	0.12	184
Q86Y07	VRK2	1.21621e-08	1.038	0.344699	0.0543513	0.396538	-0.198	1.86	0.789918	0.24	508
Q86Y78	LYPD6	0.000624826	1.481	0.135773	0.0484309	0.0432773	-0.447	0.41	-1.43523	0.13	171
Q86YI8	PHF13	0.931111	0.249	0.946587	0.278901	0.739804	-0.359	2.03	0.127743	0.98	300
Q86YL5	TDRP	0.00132193	1.863	0.933652	0.0582529	0.606984	-0.434	0.08	0.750484	0.85	185
Q86YV9	HPS6	0.301742	0.714	0.10129	0.0681006	0.0461278	-0.325	1.66	0.472307	0.74	775
Q8HWS3	RFX6	0.0300465	0.474	0.54512	0.547578	0.508391	0.22	3.01	0.66353	0.99	928
Q8IU54	IFNL1	2.82388e-05	1.521	0.0920172	0.046939	0.0505353	-0.406	-0.9	-0.874829	0.23	200
Q8IU68	TMC8	5.57197e-12	1.124	0.544862	0.245926	0.105377	-0.066	2.06	0.0113858	0.2	726
Q8IUA0	WFDC8	4.97251e-06	1.416	0.123846	0.0471869	0.377667	-0.389	1.54	-1.05143	0.19	241
Q8IUB2	WFDC3	0.0192375	1.585	0.193804	0.0572555	0.0565968	-0.587	1.04	-0.177567	0.22	231
Q8IUC4	RHPN2	0.000336631	0.759	0.281756	0.145341	0.15198	-0.245	0.4	0.0869537	0.22	686
Q8IUI8	CRLF3	0.975929	0.673	0.141378	0.0587931	0.0680533	-0.256	0.44	0.564456	0.13	442
Q8IUK8	CBLN2	0.318303	1.165	0.795142	0.0748892	0.0275	-0.177	-0.09	0.219287	0.2	224
Q8IUM7	NPAS4	0.424264	0.318	0.331604	0.0600619	0.0293992	-0.179	2.44	0.205157	0.82	802
Q8IUR5	TMTC1	3.06492e-07	0.715	0.501752	0.0851333	0.0653744	-0.081	1.59	0.402735	0.29	882
Q8IUR7	ARMC8	0.999884	0.172	0.943027	0.0912518	0.052498	-0.338	-1.06	-0.487581	0.11	673
Q8IUS5	EPHX4	0.0335439	0.907	0.119254	0.0588489	0.0494832	-0.371	-1.05	-0.415656	0.12	362
Q8IUW5	RELL1	0.88355	0.3	0.571674	0.702911	0.382029	-0.213	2.13	0.570222	0.95	271
Q8IUX7	AEBP1	0.000218799	0.64	0.406375	0.139725	0.415602	-0.151	3	0.935369	0.83	1158
Q8IV01	SYT12	1.02517e-05	1.018	0.117705	0.0519483	0.0339855	-0.276	0.08	0.204357	0.48	421
Q8IV13	CCNJL	1.9475e-05	1.325	0.591151	0.0650434	0.0302788	-0.096	1.36	-1.09729	0.44	435
Q8IV20	LACC1	4.63539e-06	1.076	0.228691	0.0881624	0.0334056	-0.327	-0.19	0.163338	0.11	430
Q8IV35	WDR49	2.29867e-12	1.227	0.177968	0.0965508	0.0625636	-0.288	0.21	0.592863	0.2	697
Q8IV36	HID1	0.465505	0.471	0.650189	0.11016	0.379823	-0.233	0.98	0.0250913	0.76	788
Q8IVB5	LIX1L	0.11663	0.922	0.192068	0.0675592	0.0762231	-0.103	1.04	0.261939	0.59	337
Q8IVF5	TIAM2	0.12483	0.433	0.87308	0.0707336	0.223991	-0.161	2.62	1.19651	0.99	1701
Q8IVH4	MMAA	0.00318181	1.29	0.525852	0.0563674	0.0979183	-0.385	0.03	0.390679	0.37	418
Q8IVL0	NAV3	0.999999	0.185	0.96782	0.88148	0.657298	0.117	3.45	1.55025	1	2385
Q8IVT2	MISP	1.94871e-10	1.292	0.377536	0.856061	0.937836	-0.132	3.39	0.711557	1	679
Q8IVU3	HERC6	3.19039e-09	0.887	0.153165	0.0515108	0.0889924	-0.112	1.19	0.653631	0.27	1022
Q8IVW4	CDKL3	4.32899e-07	1.148	0.337924	0.101288	0.248403	-0.09	1.21	1.05635	0.59	592
Q8IVW8	SPNS2	0.00382444	0.8	0.748024	0.0861672	0.0722719	-0.111	0.91	0.509977	0.53	549
Q8IW19	APLF	1.1361e-17	1.528	0.0959807	0.148168	0.263266	-0.171	3.97	0.988165	0.98	511
Q8IW35	CEP97	1.3265e-06	0.812	0.116313	0.273443	0.556034	-0.214	0.24	0.369345	0.51	865
Q8IWA4	MFN1	0.0190382	0.796	0.543613	0.0776222	0.071102	-0.326	0.14	0.147722	0.15	741
Q8IWB7	WDFY1	1.68817e-05	0.752	0.618344	0.0769661	0.0654161	-0.181	0.39	-0.0241111	0.13	410
Q8IWB9	TEX2	0.44098	0.5	0.665454	0.818155	0.737558	-0.178	1.89	0.802071	1	1127
Q8IWG1	WDR63	0.000118222	0.757	0.0998634	0.0652686	0.194668	-0.322	0.69	0.36629	0.28	891
Q8IWT1	SCN4B	0.00153523	1.784	0.314405	0.0841161	0.0904099	-0.525	-0.62	0.497725	0.27	228
Q8IWU6	SULF1	0.879275	0.461	0.660436	0.0769941	0.309277	-0.066	2.27	1.0769	0.47	871
Q8IWV1	LAX1	4.68313e-07	1.169	0.196828	0.125769	0.136931	-0.194	0.76	0.207983	0.93	398
Q8IWV8	UBR2	1	0.213	0.969677	0.0482805	0.0760738	-0.223	1.56	0.373739	0.47	1755
Q8IWX5	SGPP2	0.0122738	0.95	0.757368	0.0632483	0.0294195	-0.23	0.4	-0.695923	0.17	399
Q8IWX8	CHERP	0.999988	0.062	0.920842	0.893026	0.86766	0.168	5.02	0.939845	1	916
Q8IWY9	CDAN1	0.928144	0.675	0.167329	0.0569398	0.143001	-0.115	2.7	0.47613	0.87	1227
Q8IWZ8	SUGP1	0.999636	0.271	0.803492	0.886825	0.883891	-0.038	1.34	0.973512	1	645
Q8IX04	UEVLD	1.09268e-07	0.918	0.36213	0.105395	0.0556179	-0.263	-0.27	0.369345	0.13	471
Q8IX05	CD302	0.00938529	1.494	0.46008	0.0628331	0.0636021	-0.472	0.28	-0.670342	0.11	232
Q8IX18	DHX40	0.996354	0.362	0.759663	0.05408	0.33491	-0.225	0.34	0.35925	0.31	779
Q8IX90	SKA3	2.99579e-07	1.141	0.122392	0.430912	0.90597	-0.269	0.33	-0.087117	0.61	412
Q8IXF0	NPAS3	0.980549	0.211	0.97905	0.604665	0.211409	-0.009	4.21	1.38964	0.99	933
Q8IXJ9	ASXL1	1.3737e-18	0.794	0.341257	0.538157	0.332675	-0.071	4.71	1.32633	1	1541
Q8IXL7	MSRB3	0.0070268	1.157	0.215885	0.0531555	0.0313349	-0.279	1.36	-0.00171522	0.66	192
Q8IXM6	NRM	0.142577	0.995	0.19583	0.0564443	0.0532638	-0.465	-1.67	-1.07603	0.17	262
Q8IXQ5	KLHL7	0.000319112	0.643	0.893118	0.0487141	0.0590332	-0.327	0.98	0.321547	0.17	586
Q8IXQ6	PARP9	5.14044e-06	0.814	0.340318	0.0467863	0.0611892	-0.186	0.3	0.490701	0.22	854
Q8IXQ8	PDZD9	0.545261	1.244	0.292589	0.0736896	0.0693408	-0.312	-0.53	0.400546	0.77	264
Q8IXW5	RPAP2	0.00208553	0.77	0.354198	0.0556461	0.658561	-0.206	-0.26	0.440273	0.86	612
Q8IXZ2	ZC3H3	0.964539	0.41	0.370677	0.796993	0.576004	-0.04	3.38	0.871954	1	948
Q8IY21	DDX60	3.67466e-10	0.586	0.76588	0.060064	0.430703	-0.231	0.88	0.73423	0.21	1712
Q8IY22	CMIP	0.999887	0.152	0.988512	0.121222	0.129174	-0.292	-0.12	-0.0223796	0.42	773
Q8IY45	AMN1	0.0201027	0.604	0.125723	0.0925139	0.333107	-0.456	-1.02	-0.69032	0.11	258
Q8IY51	TIGD4	0.0019245	1.256	0.278001	0.0553961	0.17516	-0.297	0.8	0.449977	0.22	512
Q8IY92	SLX4	8.9032e-08	0.872	0.260627	0.761535	0.494004	-0.057	2.42	1.04186	1	1834
Q8IYA7	MKX	0.88232	0.398	0.58663	0.0501872	0.153301	-0.235	1.72	1.08742	0.94	352
Q8IYB5	SMAP1	0.983689	0.264	0.555975	0.622816	0.384263	0.293	2.69	0.573064	0.98	467
Q8IYD8	FANCM	6.24486e-12	0.593	0.453886	0.0520674	0.29699	-0.15	0.63	1.01125	0.93	2048
Q8IYJ3	SYTL1	1.08223e-07	1.056	0.318069	0.351081	0.442962	-0.136	0.78	0.558591	0.9	562
Q8IYK8	REM2	0.000502406	1.304	0.248696	0.208822	0.359899	-0.216	0.51	0.683754	0.97	340
Q8IYR2	SMYD4	2.00564e-11	1.076	0.562348	0.07392	0.0322562	-0.233	1.47	0.0782959	0.26	804
Q8IYU2	HACE1	0.00159566	0.524	0.401647	0.0686309	0.105663	-0.078	1	0.454159	0.3	909
Q8IYX4	DND1	0.709666	0.55	0.300492	0.045848	0.0305581	-0.228	0.94	0.285299	0.23	353
Q8IZ40	RCOR2	0.115754	0.456	0.297693	0.342995	0.573732	-0.067	1.16	0.406018	1	523
Q8IZ41	RASEF	3.27123e-05	0.74	0.389154	0.308913	0.696979	-0.148	1.09	0.770985	0.79	740
Q8IZ57	NRSN1	0.00430725	1.499	0.142931	0.0718127	0.0274324	-0.263	-1.13	-0.188021	0.16	195
Q8IZ63	PRR22	0.0206406	1.633	0.61011	0.122502	0.0922568	-0.036	1.86	0.472863	1	422
Q8IZC4	RTKN2	1.30977e-14	1.04	0.217405	0.0723602	0.203661	-0.345	0.14	0.0443998	0.33	609
Q8IZF0	NALCN	0.000169004	0.522	0.900563	0.0811483	0.0472389	-0.051	0.85	0.299935	0.36	1738
Q8IZQ1	WDFY3	1	0.071	0.996502	0.0514473	0.223474	-0.147	1.65	0.888176	0.88	3526
Q8IZU2	WDR17	7.02409e-16	0.85	0.233609	0.0571589	0.0546956	-0.211	0.94	0.559359	0.21	1322
Q8IZV5	RDH10	0.93432	0.231	0.961497	0.0597108	0.0412337	-0.372	-1.25	-0.335383	0.13	341
Q8N0S6	CENPL	0.513926	0.628	0.188706	0.0952028	0.11668	-0.369	-1.3	-0.671861	0.16	344
Q8N0V3	RBFA	0.000358068	1.143	0.9611	0.0691895	0.213289	-0.294	0.71	0.303742	0.45	343
Q8N0X4	CLYBL	8.3242e-06	1.309	0.489123	0.0778793	0.0418256	-0.348	-0.55	0.143752	0.2	340
Q8N0Z8	PUSL1	6.58682e-12	1.977	0.32884	0.0501313	0.0360232	-0.269	0.14	-0.260061	0.38	303
Q8N100	ATOH7	0.04302	1.661	0.200258	0.112581	0.0873672	-0.336	-0.75	-0.0268228	0.34	152
Q8N103	TAGAP	0.927103	0.422	0.651951	0.0621545	0.322767	-0.165	1.75	0.430129	0.99	731
Q8N119	MMP21	3.21016e-07	1.2	0.512762	0.112748	0.215669	-0.086	1.7	0.545082	0.61	569
Q8N139	ABCA6	1.83136e-16	0.864	0.479843	0.062989	0.0656547	-0.117	0.31	0.494017	0.17	1617
Q8N145	LGI3	1.94564e-05	0.77	0.469888	0.0593032	0.0290437	-0.292	0.59	-0.007645	0.12	548
Q8N158	GPC2	0.307395	0.565	0.231766	0.308789	0.0582225	0.042	4.54	0.64249	0.91	579
Q8N159	NAGS	4.88884e-05	1.141	0.530351	0.0450848	0.0381622	-0.24	1.3	0.233646	0.39	534
Q8N196	SIX5	0.310829	0.802	0.672243	0.0840775	0.0841398	-0.123	2.36	0.611534	1	739
Q8N1B4	VPS52	0.0159633	0.495	0.50841	0.0515463	0.0473129	-0.239	-0.54	0.0853201	0.25	723
Q8N1G1	REXO1	0.567928	0.3	0.69871	0.763739	0.644176	-0.149	6.95	1.33663	1	1221
Q8N1G2	CMTR1	0.999295	0.289	0.84904	0.471974	0.85714	-0.307	1.99	0.933098	0.49	835
Q8N1I0	DOCK4	0.998536	0.301	0.856988	0.099987	0.60419	-0.04	2.24	0.79887	0.52	1966
Q8N1L9	BATF2	0.0295319	1.068	0.0364972	0.0776855	0.0309738	-0.155	0.97	-0.359821	0.99	274
Q8N1M1	BEST3	3.69442e-17	1.431	0.408122	0.0463032	0.0350056	-0.169	0.71	0.0777078	0.9	668
Q8N1N2	DYNAP	0.409403	1.728	0.166246	0.0518614	0.0287563	-0.261	0.51	-1.14513	0.7	210
Q8N205	SYNE4	5.95759e-11	1.294	0.423216	0.046137	0.0969355	-0.243	2.05	0.687707	0.99	404
Q8N228	SCML4	0.268213	0.971	0.339281	0.180766	0.18957	-0.01	2.8	0.473581	0.98	414
Q8N271	PROM2	7.89703e-08	0.855	0.309989	0.0678592	0.0429219	-0.199	0.21	-0.127743	0.16	834
Q8N292	GAPT	0.00163093	1.873	0.119356	0.0539509	0.0389235	-0.25	0.06	0.337164	0.5	157
Q8N2A8	PLD6	0.0754626	1.758	0.136098	0.0477228	0.0339159	-0.282	-1.22	-0.486062	0.16	252
Q8N2C7	UNC80	0.139839	0.307	0.840628	0.247537	0.0939478	-0.037	6.76	1.05735	1	3258
Q8N2G4	LYPD1	0.000238591	1.738	0.324827	0.0634683	0.0276551	-0.28	0.42	-1.27196	0.18	141
Q8N2G8	GHDC	2.12125e-05	0.995	0.0969121	0.0470959	0.0319505	-0.156	0.73	0.0914623	0.43	530
Q8N2H4	SYS1	0.474141	0.963	0.162081	0.111667	0.0349065	-0.366	-1.24	-1.47828	0.11	156
Q8N2H9	PELI3	0.0273434	0.658	0.0578444	0.0475435	0.162891	-0.251	1.64	0.795897	0.77	469
Q8N2R0	OSR2	0.566682	0.794	0.965054	0.0500538	0.0480279	-0.132	0.31	-0.233826	0.33	312
Q8N2S1	LTBP4	0.990359	0.327	0.741807	0.242291	0.142678	-0.09	5.05	0.939779	0.95	1624
Q8N2Y8	RUSC2	0.999977	0.253	0.712363	0.710489	0.305065	-0.088	4.34	1.40309	1	1516
Q8N302	AGGF1	6.09963e-05	0.583	0.216887	0.0632852	0.453648	-0.174	1.92	1.21075	0.98	714
Q8N335	GPD1L	0.00953783	0.701	0.483572	0.269737	0.0552873	-0.424	-0.75	0.387477	0.11	351
Q8N344	MIER2	0.977263	0.358	0.716586	0.056295	0.311747	-0.296	2.37	0.490456	0.92	545
Q8N371	KDM8	0.00726458	0.836	0.620591	0.068778	0.0424029	-0.164	-0.48	-0.204112	0.15	416
Q8N387	MUC15	3.93192e-05	1.268	0.21585	0.0594619	0.0374619	-0.196	1	0.0610946	0.94	334
Q8N3A8	PARP8	0.119243	0.391	0.594183	0.136919	0.697136	-0.006	1.21	0.6231	0.82	854
Q8N3K9	CMYA5	3.80676e-43	0.904	0.54749	0.0586302	0.396987	-0.254	1.52	1.1385	1	4069
Q8N3L3	TXLNB	1.64578e-16	1.106	0.608314	0.0558637	0.191121	-0.255	1.33	0.419642	1	684
Q8N3R3	TCAIM	4.45859e-05	0.752	0.411909	0.137722	0.0349906	-0.354	-0.13	-0.0622055	0.2	496
Q8N3S3	PHTF2	0.0249464	0.545	0.359866	0.046953	0.0509754	-0.269	0.92	0.330074	0.44	785
Q8N3X1	FNBP4	0.999993	0.142	0.962844	0.87517	0.703818	0.051	2.47	0.60861	1	1017
Q8N3X6	LCORL	0.963115	0.354	0.956439	0.0490391	0.181465	-0.163	1.01	0.647129	0.72	602
Q8N3Y1	FBXW8	8.69107e-13	1.269	0.731264	0.0500974	0.0456855	-0.237	-0.26	0.32501	0.18	598
Q8N414	PGBD5	0.0280632	0.708	0.551885	0.0589943	0.036991	-0.193	2.92	0.499718	0.34	524
Q8N434	SVOPL	0.00113327	0.982	0.396358	0.110431	0.0327776	-0.281	0.07	-0.409073	0.16	492
Q8N442	GUF1	2.3678e-11	1.137	0.294823	0.0547639	0.0798611	-0.323	0.02	0.575841	0.11	669
Q8N475	FSTL5	0.00256261	0.63	0.229472	0.0658549	0.116855	-0.256	1.85	0.851339	0.14	847
Q8N4B5	PRR18	0.488138	1.518	0.944078	0.19352	0.0395478	-0.031	2.45	-0.0289138	1	295
Q8N4C7	STX19	1.15387e-05	1.677	0.0581139	0.0519836	0.306529	-0.364	-1.93	-0.17278	0.14	294
Q8N4E7	FTMT	0.081624	1.459	0.0483427	0.0655883	0.0333604	-0.148	0.35	-0.25975	0.41	242
Q8N4L4	SPEM1	0.0234531	1.264	0.152728	0.050628	0.042095	-0.207	2.35	-0.506857	0.98	309
Q8N4S7	PAQR4	6.76133e-05	1.697	0.234407	0.102373	0.0274333	-0.284	-0.8	0.0146202	0.3	273
Q8N4Z0	RAB42	0.00255498	1.935	0.238396	0.0589351	0.0401667	-0.371	-0.25	-0.0594774	0.12	218
Q8N565	MREG	5.96361e-06	1.491	0.54589	0.239871	0.805952	-0.447	0.19	-0.719773	0.31	214
Q8N594	MPND	0.015725	0.875	0.327655	0.053906	0.289051	-0.155	2.19	1.0327	0.81	471
Q8N5C6	SRBD1	1.67463e-14	0.977	0.185687	0.0494468	0.491291	-0.258	0.24	0.798412	0.34	995
Q8N5C7	DTWD1	1.40544e-05	1.677	0.30829	0.0704109	0.150196	-0.344	-0.07	0.105805	0.34	304
Q8N5D0	WDTC1	0.999308	0.23	0.764238	0.0543781	0.188703	-0.135	0.65	0.869864	0.41	677
Q8N5I3	KCNRG	0.000520289	1.63	0.0661879	0.0486755	0.0414309	-0.155	1.22	-0.261237	0.16	272
Q8N5J4	SPIC	0.118412	0.615	0.328745	0.0650396	0.0463348	-0.179	1.05	0.534562	0.11	248
Q8N5U6	RNF10	0.502963	0.411	0.827559	0.164031	0.559885	0.01	2.03	0.68671	0.99	811
Q8N5Z0	AADAT	0.250802	0.508	0.888561	0.06472	0.0671289	-0.232	-0.13	0.192742	0.23	425
Q8N608	DPP10	0.999989	0.178	0.735499	0.0473722	0.116381	-0.286	0.56	0.370962	0.16	796
Q8N635	MEIOB	9.4511e-07	1.417	0.629982	0.0878503	0.0361003	-0.389	0.11	0.169873	0.14	442
Q8N653	LZTR1	3.38323e-52	1.994	0.160801	0.0492973	0.0904141	-0.115	1.53	0.468877	0.4	840
Q8N680	ZBTB2	0.979835	0.162	0.983157	0.194861	0.520899	-0.138	0.37	-0.122875	0.66	514
Q8N6F7	GCSAM	0.0985013	0.996	0.413369	0.440068	0.82341	-0.378	0.33	-0.864702	0.98	178
Q8N6G2	TEX26	8.72442e-09	1.399	0.0341538	0.0739262	0.287869	-0.192	0.5	-0.177632	0.19	289
Q8WXF7	ATL1	0.992118	0.308	0.698241	0.0560053	0.113858	-0.299	-0.34	0.535901	0.21	558
Q8N6I1	EID2	0.750053	1.185	0.176544	0.052603	0.168181	-0.224	1.52	0.0294692	0.99	236
Q8N6K0	TEX29	0.00145167	1.651	0.561096	0.0515344	0.243785	-0.476	-0.74	-0.769711	0.38	151
Q8N6K7	SAMD3	1.09708e-06	1.215	0.412758	0.0527411	0.277941	-0.291	-0.65	-0.131762	0.16	520
Q8N6M3	FITM2	0.000110417	1.553	0.128527	0.06863	0.0303017	-0.366	-0.67	-0.750419	0.13	262
Q8N6M5	ALLC	4.60881e-11	1.483	0.61375	0.110315	0.0460303	-0.292	1.07	0.564015	0.26	391
Q8N6M8	IQCF1	0.0468541	1.15	0.0769265	0.06196	0.285165	-0.361	-0.7	-1.04323	0.31	205
Q8N6N2	TTC9B	0.0271798	0.893	0.611872	0.173697	0.111897	-0.129	1.83	0.182157	0.97	239
Q8N6V9	TEX9	2.58827e-17	1.573	0.135233	0.0515943	0.184284	-0.266	-0.86	0.502087	0.36	391
Q8N7F7	UBL4B	0.000847798	1.843	0.0971976	0.0553392	0.0731993	-0.378	-0.35	-0.932608	0.21	174
Q8N807	PDILT	9.26418e-06	0.802	0.117796	0.0513409	0.281806	-0.355	-0.18	0.537241	0.18	584
Q8N878	FRMD1	5.14902e-13	1.296	0.786	0.0553978	0.0643319	-0.226	2.19	0.1036	0.83	549
Q8N8D1	PDCD7	0.0453748	1.122	0.250573	0.377021	0.32612	0.021	4.66	0.0704059	0.92	485
Q8N8F6	YIPF7	2.38128e-05	1.351	0.0339056	0.619156	0.473111	0.185	1.6	-0.0899594	0.44	280
Q8N8G2	VGLL2	0.860675	0.57	0.976119	0.365674	0.175895	-0.011	2.27	-0.0899757	1	317
Q8N8L6	ARL10	4.90395e-05	1.229	0.503555	0.0772807	0.213025	-0.481	-0.53	0.0424069	0.23	244
Q8N8M0	NAT16	5.90939e-05	1.496	0.507189	0.0465915	0.0554391	-0.275	1.19	0.436043	0.29	369
Q8N8N7	PTGR2	7.20253e-07	1.077	0.144023	0.0477472	0.196851	-0.244	0.27	1.09528	0.12	351
Q8N8Q3	ENDOV	2.62833e-06	1.355	0.694662	0.142961	0.185621	-0.452	0.54	0.0355133	0.34	282
Q8N8S7	ENAH	0.9957	0.173	0.982353	0.898665	0.870101	0.064	3.99	0.589106	1	591
Q8N907	DAND5	1.68332e-05	1.787	0.103165	0.0520462	0.035188	-0.173	0.7	-0.732466	0.18	189
Q8N944	AMER3	0.000112023	0.539	0.176473	0.0747199	0.125388	-0.112	2.31	1.15363	1	861
Q8N9F0	NAT8L	0.324678	0.457	0.908823	0.0816153	0.0416051	-0.172	-0.13	-0.242484	0.26	302
Q8N9I0	SYT2	0.887811	0.287	0.921759	0.0507982	0.825372	-0.427	0.29	0.966145	0.69	419
Q8N9I9	DTX3	0.921137	0.413	0.595703	0.0611548	0.0441846	-0.139	0.92	0.343796	0.5	347
Q8N9N5	BANP	0.958648	0.273	0.974169	0.128998	0.273779	0.027	0.11	0.174838	0.89	519
Q8N9R6	CDRT4	0.244291	1.884	0.107316	0.0548687	0.130005	-0.36	0.99	-1.01394	0.58	152
Q8N9S9	SNX31	1.95703e-10	1.095	0.319612	0.0756437	0.0698899	-0.287	-0.19	-0.0541194	0.17	440
Q8N9W6	BOLL	0.00790218	0.576	0.480753	0.139176	0.0421361	-0.021	2.43	-0.291016	0.34	283
Q8NA03	FSIP1	4.51253e-07	1.252	0.109017	0.127002	0.439015	-0.273	2.21	0.658107	0.97	581
Q8NA54	IQUB	3.23577e-13	0.993	0.232332	0.0758628	0.0746905	-0.17	-0.5	0.108304	0.2	791
Q8NAT2	TDRD5	0.975819	0.307	0.635158	0.0506843	0.0979987	-0.147	0.84	0.529416	0.65	981
Q8NB12	SMYD1	0.00024789	0.972	0.253714	0.131714	0.106106	-0.101	0.13	0.297207	0.12	490
Q8NB78	KDM1B	0.815088	0.527	0.794096	0.0500318	0.194418	-0.127	1.75	0.624668	0.17	822
Q8NBA8	DTWD2	2.16049e-05	1.605	0.112764	0.0717719	0.237832	-0.343	0.48	-0.60304	0.36	298
Q8NBF6	AVL9	0.000325495	0.533	0.461253	0.0697199	0.220291	-0.087	1.48	0.703683	0.48	648
Q8NBJ4	GOLM1	0.00261254	1.034	0.514801	0.153983	0.730518	-0.099	-0.17	1.09505	0.99	401
Q8NBJ9	SIDT2	0.0025724	0.667	0.370553	0.065592	0.0481565	-0.166	2.76	0.234545	0.16	832
Q8NBK3	SUMF1	0.0425777	1.07	0.912857	0.0600761	0.171192	-0.085	1.69	0.833337	0.82	374
Q8NBM4	UBAC2	0.111492	0.696	0.653381	0.180841	0.0662318	0.092	-0.2	-0.395906	0.25	344
Q8NBP0	TTC13	0.673224	0.517	0.879425	0.0473607	0.0556321	-0.241	0.52	0.673103	0.23	860
Q8NBP5	MFSD9	7.7206e-06	1.535	0.135376	0.139684	0.0701489	-0.327	-0.23	0.130945	0.21	474
Q8NBP7	PCSK9	1.02508e-10	1.341	0.373411	0.0458202	0.0317285	-0.27	1.02	0.319669	0.42	692
Q8NBZ7	UXS1	0.0661553	0.612	0.128461	0.128901	0.546001	-0.083	0.26	0.738804	0.17	420
Q8NC06	ACBD4	1.82643e-05	0.926	0.075438	0.0532629	0.0607269	-0.254	1.64	-0.20978	0.44	268
Q8NC24	RELL2	0.800132	0.714	0.121247	0.253386	0.0719721	-0.019	3.27	1.21657	1	303
Q8NCD3	HJURP	1.26222e-05	0.786	0.432778	0.922075	0.841158	-0.111	2.08	0.888796	0.97	748
Q8NCN5	PDPR	4.85026e-08	0.676	0.339282	0.0499313	0.428631	-0.178	0.66	0.737808	0.12	879
Q8NCV1	ADAD2	6.70177e-05	1.144	0.180082	0.056275	0.0279812	-0.161	1.93	0.234202	0.77	583
Q8ND04	SMG8	0.0219391	0.471	0.30376	0.188429	0.572152	-0.073	2.17	0.950757	0.96	991
Q8NDA8	MROH1	0.587142	0.486	0.702517	0.0728972	0.0334251	-0.31	-0.04	-0.0735259	0.26	1641
Q8NDB2	BANK1	1.76433e-10	0.829	0.140984	0.0525785	0.23056	-0.156	1.83	0.677432	0.54	785
Q8NDG6	TDRD9	3.82299e-07	0.649	0.789818	0.048408	0.0506479	-0.218	0.74	0.543399	0.23	1382
Q8NDI1	EHBP1	0.999749	0.348	0.943473	0.787278	0.9466	-0.248	2.09	0.858723	0.99	1231
Q8NDX1	PSD4	0.805496	0.37	0.470293	0.75337	0.611255	-0.116	3.17	0.820841	1	1056
Q8NDZ2	SIMC1	0.000207487	0.913	0.72194	0.191298	0.0600928	-0.033	3.02	-0.0170869	0.94	872
Q8NE09	RGS22	1.1891e-20	0.956	0.403527	0.0551507	0.364191	-0.209	0.17	0.608937	0.37	1264
Q8NE18	NSUN7	0.0485519	0.791	0.279003	0.0487562	0.0406884	-0.267	0.59	0.205467	0.56	718
Q8NE62	CHDH	0.00530866	0.883	0.455716	0.0460384	0.0938427	-0.181	1.29	0.799033	0.25	594
Q8NEA6	GLIS3	0.000100597	0.736	0.927695	0.646569	0.159825	0.052	3.47	0.622659	0.99	775
Q8NEB7	ACRBP	1.8809e-07	0.934	0.280968	0.0524807	0.0329746	-0.288	1.09	-0.0311681	0.73	543
Q8NEC7	GSTCD	1.33357e-07	0.811	0.163555	0.0534738	0.0415136	-0.304	-0.08	-0.191256	0.24	633
Q8NEE8	TTC16	5.08133e-12	1.146	0.259301	0.172755	0.140561	-0.009	1.43	0.519468	0.81	873
Q8NEH6	MNS1	5.52556e-14	1.325	0.213294	0.077384	0.115066	-0.265	-1.28	0.387151	0.39	495
Q8NEL9	DDHD1	0.968458	0.338	0.755873	0.520519	0.390295	-0.093	3.4	1.23359	0.98	900
Q8NEN0	ARMC2	2.20161e-08	0.79	0.224882	0.0460711	0.0751865	-0.236	1.86	0.454012	0.31	867
Q8NEN9	PDZD8	0.997264	0.203	0.974759	0.0895446	0.576349	-0.249	2.78	0.704712	0.58	1154
Q8NET5	NFAM1	0.0260796	1.223	0.368774	0.0500858	0.0306208	-0.245	0.44	0.00267902	0.77	270
Q8NEV4	MYO3A	6.58595e-30	1.04	0.11889	0.0542905	0.202326	-0.223	0.86	1.05824	0.52	1616
Q8NEW7	TMIE	0.000366606	1.812	0.0937019	0.0620081	0.440105	-0.545	0.6	-0.260061	0.76	156
Q8NEY1	NAV1	1	0.08	0.990261	0.800334	0.724718	-0.137	2.21	1.21601	1	1877
Q8NEZ3	WDR19	1.73111e-07	0.561	0.520981	0.060763	0.122387	-0.287	0.57	0.717813	0.13	1342
Q8NEZ4	KMT2C	1	0.122	0.996827	0.807526	0.709115	0.242	4.64	1.37138	1	4911
Q8NF50	DOCK8	0.000135434	0.477	0.989439	0.0475207	0.238042	-0.158	0.7	0.572297	0.71	2099
Q8NFA2	NOXO1	3.17356e-11	1.619	0.168357	0.0563455	0.146436	-0.289	1.48	0.170608	0.84	376
Q8NFG4	FLCN	0.95849	0.388	0.634944	0.0499333	0.0798885	-0.309	0.59	0.189557	0.55	579
Q8NFH3	NUP43	3.54206e-06	0.84	0.698474	0.0650992	0.0666495	-0.149	0.73	0.197153	0.27	380
Q8NFH4	NUP37	0.000998328	0.928	0.404604	0.0720423	0.0530724	-0.217	0.92	0.157752	0.13	326
Q8NFQ6	BPIFC	3.12823e-06	0.89	0.398421	0.149364	0.0320307	-0.191	0.71	0.11626	0.14	507
Q8NFT6	DBF4B	4.43214e-08	1.171	0.182456	0.046461	0.0337734	-0.261	1.29	0.173499	0.99	615
Q8NFT8	DNER	0.785502	0.439	0.756214	0.194313	0.0633255	-0.163	3.74	0.234169	0.67	737
Q8NFW5	DMBX1	0.915996	0.369	0.737349	0.0736167	0.0685699	-0.049	0.94	0.220251	0.93	382
Q8NFZ8	CADM4	0.979492	0.169	0.858158	0.050713	0.128523	-0.169	-0.36	0.415101	0.15	388
Q8NH09	OR8S1	3.08155e-06	1.88	0.0208065	0.0792784	0.0271983	-0.292	-0.8	-0.746106	0.17	359
Q8NHP7	EXD1	2.03332e-13	1.263	0.0915801	0.0549128	0.135876	-0.383	0.25	-0.12049	0.27	514
Q8NHY6	ZFP28	2.48873e-06	0.569	0.165261	0.063995	0.242759	-0.164	1.4	1.0628	0.5	868
Q8NI08	NCOA7	0.960908	0.521	0.702833	0.865715	0.842235	-0.278	1.42	1.02675	0.79	942
Q8TA86	RP9	0.174163	0.803	0.54034	0.0638586	0.273349	-0.41	1.12	1.13389	0.99	221
Q8TAC1	RFESD	0.000253688	1.387	0.0771079	0.427875	0.646037	-0.434	0.35	0.370113	0.15	157
Q8TAD2	IL17D	0.15881	1.545	0.138419	0.0489617	0.0339234	-0.232	0.79	-0.282914	0.69	202
Q8TAM1	BBS10	6.78247e-09	1.357	0.261637	0.0722791	0.0412455	-0.116	-0.13	0.126731	0.39	723
Q8TAQ9	SUN3	3.79822e-05	1.445	0.174837	0.0519658	0.0844925	-0.366	1.89	0.415754	0.71	357
Q8TAS1	UHMK1	0.729319	0.406	0.571915	0.046462	0.0358103	-0.215	1.31	0.0856468	0.19	419
Q8TAT5	NEIL3	3.54835e-07	1.081	0.300015	0.0622841	0.18104	-0.143	0.49	0.601946	0.23	605
Q8TAX7	MUC7	9.13858e-05	1.935	0.0586826	0.150187	0.0442196	-0.052	2.3	-1.5693	1	377
Q8TB37	NUBPL	0.00200988	0.929	0.119307	0.0675458	0.0395322	-0.26	-0.48	0.561581	0.2	319
Q8TBB0	THAP6	0.00144042	1.334	0.221211	0.0825001	0.169091	-0.407	-0.28	-0.176031	0.11	222
Q8TBB1	LNX1	0.00724363	0.708	0.361042	0.0507953	0.224025	-0.236	1.45	0.661407	0.81	728
Q8TBC4	UBA3	0.967547	0.405	0.669135	0.0504695	0.0646928	-0.292	-0.04	0.201073	0.13	463
Q8TBE0	BAHD1	0.99193	0.3	0.835388	0.336392	0.339287	-0.17	3.32	0.763422	1	780
Q8TBK2	SETD6	1.02143e-09	1.633	0.443244	0.0513281	0.0403557	-0.127	0.97	-0.0317561	0.29	473
Q8TBZ3	WDR20	0.939273	0.367	0.971218	0.661986	0.840437	0.039	1.34	0.858608	0.56	569
Q8TC05	MDM1	5.78288e-08	0.892	0.172165	0.582827	0.829347	-0.116	0.88	1.03265	0.94	714
Q8TC20	CAGE1	2.62441e-06	0.977	0.393891	0.0549656	0.197831	-0.219	0.08	0.222375	0.56	777
Q8TC29	ENKUR	9.60808e-06	1.2	0.201833	0.184659	0.397486	-0.417	0.15	0.410314	0.42	256
Q8TC36	SUN5	6.52857e-11	1.252	0.0446067	0.0609573	0.0466519	-0.119	1.26	0.0488757	0.18	379
Q8TC57	M1AP	5.83275e-12	1.405	0.26419	0.0462884	0.0359502	-0.237	-0.55	-0.366797	0.45	530
Q8TC84	FANK1	0.000115654	1.18	0.670219	0.10964	0.0765603	-0.366	-0.52	0.645251	0.16	345
Q8TC90	CCER1	4.84731e-07	1.068	0.354213	0.22443	0.607388	-0.114	5.02	0.659005	1	406
Q8TC99	FNDC8	1.90286e-05	1.294	0.187328	0.0693229	0.0371222	-0.327	0.75	-0.24464	0.31	324
Q8TCG5	CPT1C	0.000284628	0.694	0.196192	0.0518968	0.0350023	-0.118	1.04	0.156673	0.47	803
Q8TCI5	PIFO	7.54735e-05	1.587	0.0683442	0.063172	0.0823597	-0.177	1.46	0.402882	0.57	191
Q8TCJ2	STT3B	0.980028	0.251	0.993763	0.141298	0.269817	-0.072	0.66	0.504472	0.39	826
Q8TCT6	SPPL3	0.907786	0.179	0.777063	0.0662943	0.0302354	-0.17	0.11	-0.487009	0.49	384
Q8TCV5	WFDC5	5.60174e-05	1.241	0.270602	0.0492384	0.0301838	-0.205	1.49	-0.323622	0.49	224
Q8TCW7	ZPLD1	0.000311007	1.007	0.0743674	0.0809719	0.0298902	-0.137	1.53	0.193265	0.35	415
Q8TCY5	MRAP	0.0106384	1.782	0.184003	0.0548374	0.0320249	-0.25	0.4	-0.932559	0.99	172
Q8TCY9	URGCP	0.20722	0.395	0.501894	0.046521	0.0967973	-0.244	0.46	0.503949	0.37	931
Q8TD19	NEK9	1.19202e-06	0.86	0.791099	0.775394	0.617285	-0.154	4.41	1.27472	0.93	979
Q8TD43	TRPM4	6.36302e-19	1.099	0.608057	0.0600178	0.0758906	-0.265	1.13	0.754584	0.68	1214
Q8TD94	KLF14	0.218114	1.585	0.391404	0.0860918	0.0606497	-0.11	2.68	0.254114	1	323
Q8TDC0	MYOZ3	0.346673	1.389	0.16771	0.194514	0.256742	-0.147	4.18	0.695025	0.98	251
Q8TDF5	NETO1	0.949403	0.496	0.866179	0.0494882	0.0400262	-0.261	1.5	0.338291	0.29	533
Q8TDI7	TMC2	7.88652e-16	1.151	0.278813	0.306185	0.18351	-0.054	3.82	0.929553	0.54	906
Q8TDM0	BCAS4	0.0466393	1.557	0.592349	0.0778667	0.0456961	-0.317	0.77	-0.232878	0.54	211
Q8TDM6	DLG5	0.999999	0.262	0.984567	0.756116	0.714308	-0.131	2.68	1.08353	0.99	1919
Q8TDN1	KCNG4	3.97042e-17	1.893	0.128856	0.0695821	0.029472	-0.309	0.61	-0.383573	0.46	519
Q8TDN7	ACER1	0.335357	1.002	0.237555	0.104142	0.032578	-0.291	-1.02	-1.13945	0.1	264
Q8TDR2	STK35	0.9182	0.532	0.68965	0.234591	0.366283	-0.132	0.93	0.747854	0.89	534
Q8TDS5	OXER1	4.76881e-07	1.975	0.17133	0.0619169	0.0327298	-0.111	0.63	-0.290347	0.38	423
Q8TDW4	ST7L	1.94397e-06	0.868	0.210541	0.0494193	0.0376727	-0.316	0.34	-0.153619	0.4	575
Q8TDX5	ACMSD	1.98872e-07	1.116	0.168958	0.130328	0.0396292	-0.332	0.39	0.316075	0.13	336
Q8TE02	ELP5	6.47714e-06	1.698	0.590768	0.0597058	0.0676718	-0.297	0.51	-0.0360524	0.54	316
Q8TE77	SSH3	1.31857e-07	1.018	0.098775	0.807332	0.701746	-0.021	2.05	0.495373	0.94	659
Q8TE85	GRHL3	0.995584	0.277	0.989694	0.0521185	0.328093	-0.247	2.54	0.759599	0.73	626
Q8TEA1	NSUN6	1.72775e-14	1.479	0.711871	0.0810393	0.0472864	-0.334	-0.22	0.374017	0.15	469
Q8TEA7	TBCK	3.21548e-06	0.871	0.140611	0.048995	0.0368805	-0.294	0.77	0.222669	0.23	893
Q8TEA8	DTD1	0.290213	1.041	0.274103	0.630983	0.709007	-0.352	-0.18	0.440649	0.37	209
Q8TED1	GPX8	0.0190662	1.061	0.464716	0.0604673	0.266753	-0.474	-0.78	-0.0684619	0.13	209
Q8TEK3	DOT1L	0.999989	0.118	0.980552	0.796639	0.540511	-0.019	2	1.23459	1	1537
Q8TEQ8	PIGO	1.12529e-06	0.812	0.263887	0.0715334	0.0312328	-0.134	1.14	-0.0291588	0.43	1089
Q8TER0	SNED1	0.983763	0.332	0.985177	0.183928	0.115751	-0.12	4.94	1.1246	0.68	1413
Q8TES7	FBF1	1.13971e-19	0.872	0.620771	0.0801921	0.72971	-0.11	2.86	0.652994	1	1133
Q8TEV9	SMCR8	0.31942	0.654	0.257517	0.370649	0.711305	-0.216	1.27	0.360654	0.82	937
Q8TEW0	PARD3	0.938527	0.306	0.974354	0.943814	0.957928	0.105	2.22	1.68339	1	1356
Q8TEZ7	PAQR8	0.177869	0.759	0.191694	0.0770298	0.0371541	-0.366	1.17	-1.12185	0.11	354
Q8TF30	WHAMM	1.03625e-05	1.153	0.564175	0.129252	0.554528	-0.1	2.74	0.434948	0.92	809
Q8WTR4	GDPD5	0.0699851	0.602	0.251302	0.0566649	0.0319143	-0.216	-0.21	-0.459811	0.25	605
Q8WTS1	ABHD5	3.45366e-05	0.982	0.327798	0.0646013	0.0432706	-0.275	0.93	0.428087	0.33	349
Q8WTS6	SETD7	0.29326	0.737	0.771927	0.0943833	0.176372	-0.278	0.1	1.24713	0.17	366
Q8WTV1	THAP3	0.00148422	1.358	0.420503	0.0514602	0.0656177	-0.228	-0.04	0.343061	0.91	239
Q8WTW3	COG1	0.102528	0.649	0.784297	0.062968	0.0431096	-0.172	0.23	-0.0371632	0.54	980
Q8WTW4	NPRL2	0.345175	0.47	0.311579	0.0601152	0.0546691	-0.359	-0.69	-0.430603	0.12	380
Q8WU67	ABHD3	1.33741e-06	1.181	0.150141	0.0875556	0.0280357	-0.308	0.05	0.0562103	0.11	409
Q8WUA2	PPIL4	1.68093e-05	0.887	0.74008	0.0855778	0.53138	-0.283	1.1	1.14288	0.63	492
Q8WUB8	PHF10	0.0838842	0.644	0.983187	0.902664	0.901327	-0.19	3.07	0.782126	0.84	498
Q8WUN7	UBTD2	0.748759	0.954	0.910456	0.0806476	0.349192	-0.432	0.24	0.293548	0.44	234
Q8WUT4	LRRN4	1.45171e-08	1.338	0.77324	0.0983184	0.0384493	-0.064	1.34	-0.0426029	0.93	740
Q8WUX9	CHMP7	0.98074	0.38	0.803574	0.161781	0.529349	-0.374	0.19	0.188952	0.28	453
Q8WUY8	NAT14	0.143168	1.796	0.354741	0.117005	0.0681014	-0.377	0.02	0.417894	0.33	206
Q8WUZ0	BCL7C	0.150444	0.723	0.096719	0.812397	0.907942	-0.139	1.92	0.799588	1	217
Q8WV16	DCAF4	0.00364518	0.741	0.367814	0.0583335	0.0629997	-0.212	2.45	0.486372	0.23	495
Q8WV74	NUDT8	0.00328817	1.805	0.298604	0.0489111	0.0334441	-0.282	1.02	-0.259865	0.4	236
Q8WV92	MITD1	0.00170794	1.078	0.0872159	0.0710787	0.258366	-0.404	-0.12	0.148636	0.12	249
Q8WVC0	LEO1	0.999606	0.35	0.727215	0.786768	0.78461	-0.251	2.87	1.76773	1	666
Q8WVF1	OSCP1	0.000148147	1.14	0.241421	0.0707514	0.146196	-0.262	0.24	0.360328	0.19	389
Q8WVF5	KCTD4	0.0407045	1.21	0.0748167	0.0523807	0.754059	-0.423	0.01	0.390516	0.2	259
Q8WVP7	LMBR1	0.000687936	0.826	0.772714	0.0564334	0.0526552	-0.371	0.28	-0.418106	0.17	490
Q8WVQ1	CANT1	0.00290924	1.309	0.644343	0.0755917	0.275835	-0.18	0.75	0.679866	0.36	401
Q8WVS4	WDR60	2.00914e-07	0.665	0.670875	0.0583629	0.355751	-0.309	1.03	1.14824	0.88	1066
Q8WW12	PCNP	0.872423	0.502	0.577206	0.91399	0.943892	-0.322	0.95	1.054	1	178
Q8WW24	TEKT4	2.561e-11	1.555	0.0842273	0.0464605	0.289516	-0.255	0.75	-0.771099	0.43	435
Q8WW33	GTSF1	0.513379	0.778	0.29403	0.190377	0.596642	-0.256	0.33	-0.946673	0.26	167
Q9C004	SPRY4	0.10992	1.374	0.561863	0.0462799	0.0566458	-0.268	1.2	-0.976371	0.85	299
Q8WWB3	DYDC1	0.00206579	1.197	0.113125	0.110185	0.179268	-0.453	2.93	-0.998538	0.22	177
Q8WWF5	ZNRF4	0.263224	1.417	0.221908	0.063472	0.0280039	-0.275	0.59	-0.882981	0.34	429
Q8WWG9	KCNE4	0.560427	1.362	0.458797	0.0447875	0.0347416	-0.181	0.74	0.0670898	0.92	221
Q8WWH4	ASZ1	1.71629e-06	0.961	0.202723	0.0603133	0.170778	-0.272	-1.27	0.306274	0.2	475
Q8WWH5	TRUB1	0.000523645	1.125	0.518746	0.459474	0.234611	-0.386	0.12	0.0874601	0.29	349
Q8WWM9	CYGB	0.234617	0.855	0.659679	0.0465693	0.0860004	-0.442	-0.92	-0.759207	0.15	190
Q8WWN8	ARAP3	0.967505	0.433	0.520274	0.22915	0.310153	-0.102	3.25	0.826771	0.95	1544
Q8WWQ2	HPSE2	1.85176e-06	0.686	0.522937	0.0505845	0.172181	-0.108	0.19	0.79111	0.16	592
Q8WWQ8	STAB2	4.17568e-28	0.882	0.424496	0.23351	0.106509	-0.156	6.15	1.4351	0.18	2551
Q8WWU5	TCP11	4.00945e-05	1.043	0.164667	0.0489852	0.0338049	-0.237	1.38	-0.225299	0.31	503
Q8WWU7	ITLN2	1.15272e-05	1.119	0.0609618	0.0481884	0.167882	-0.129	1.96	1.04304	0.14	325
Q8WWZ7	ABCA5	2.52772e-15	0.838	0.707989	0.0634796	0.0568344	-0.221	1.67	0.383638	0.17	1642
Q8WWZ8	OIT3	1.0378e-09	1.156	0.278469	0.0627075	0.191442	-0.256	2.44	0.662044	0.23	545
Q8WXD2	SCG3	0.267524	0.659	0.149254	0.0591947	0.246298	-0.375	0.34	0.935222	0.92	468
Q8WXG1	RSAD2	4.58536e-12	1.813	0.696815	0.0763992	0.328377	-0.498	-0.52	0.39491	0.16	361
Q8WXH0	SYNE2	1.85335e-11	0.372	0.585134	0.141695	0.612692	-0.124	3.19	1.14301	0.97	6885
Q8WXH2	JPH3	0.986178	0.202	0.958569	0.301867	0.248756	-0.058	4.01	1.88397	1	748
Q8WXJ9	ASB17	0.0061587	1.511	0.0981615	0.139845	0.0399529	-0.39	-0.99	-0.64151	0.1	295
Q8WXK1	ASB15	6.00806e-08	1.286	0.33015	0.0989021	0.0321931	-0.225	0.86	0.341477	0.14	588
Q8WXS3	BAALC	5.01828e-05	1.549	0.231947	0.0671685	0.0460306	-0.163	2.11	0.0460007	0.99	180
Q8WXX7	AUTS2	0.996187	0.253	0.994626	0.686641	0.801533	0.173	4.3	0.928557	1	1259
Q8WY36	BBX	0.958098	0.37	0.782664	0.628407	0.816884	-0.29	1.24	1.16846	1	941
Q8WY64	MYLIP	0.0202269	0.536	0.885413	0.0532598	0.0412894	-0.311	-0.78	-0.17131	0.21	445
Q8WY91	THAP4	0.116841	0.5	0.879543	0.434345	0.43277	-0.098	1.96	0.609166	1	577
Q8WYA0	IFT81	5.7603e-07	0.797	0.378066	0.050593	0.344278	-0.263	-0.52	0.459647	0.27	676
Q8WYP3	RIN2	0.00829559	0.549	0.652631	0.289095	0.555544	-0.147	2.23	0.465577	0.74	895
Q8WYR4	RSPH1	0.00021057	0.985	0.490827	0.0798242	0.578541	-0.156	1.69	2.23592	0.85	309
Q8WZ55	BSND	4.41379e-07	1.78	0.191658	0.059519	0.103415	-0.299	1.21	0.454747	0.95	320
Q8WZ64	ARAP2	7.56157e-13	0.561	0.681621	0.0537712	0.344461	-0.187	1.08	0.980928	0.73	1704
Q8WZ73	RFFL	0.379222	0.503	0.547391	0.601509	0.772551	0.044	2.54	-0.379996	0.66	363
Q8WZ75	ROBO4	1.66866e-09	0.909	0.665367	0.146029	0.105859	-0.029	2.5	0.435324	1	1007
Q8WZ82	OVCA2	3.94782e-05	1.889	0.300862	0.0467147	0.0590961	-0.287	0.71	0.192121	0.27	227
Q8WZA0	LZIC	0.00197925	1.14	0.657418	0.047814	0.457353	-0.404	-1.56	-0.31516	0.18	190
Q92521	PIGB	0.000232192	1.063	0.288745	0.054631	0.0343622	-0.228	-0.2	-0.418825	0.11	554
Q92530	PSMF1	0.000147582	1.499	0.922138	0.224104	0.670249	-0.183	3.41	0.537486	0.96	271
Q92535	PIGC	0.000110183	1.056	0.222527	0.108766	0.034097	-0.37	-0.88	-0.777748	0.11	297
Q92543	SNX19	9.83338e-07	0.857	0.53389	0.0448547	0.0300268	-0.274	1.35	0.0937656	0.98	992
Q92551	IP6K1	0.23518	0.367	0.367567	0.760854	0.869865	-0.225	2.13	0.663628	0.82	441
Q92556	ELMO1	0.993001	0.333	0.8474	0.235013	0.595546	-0.208	0.21	0.013052	0.21	727
Q92562	FIG4	6.58631e-27	1.24	0.240765	0.0482081	0.0815523	-0.194	1.12	0.627968	0.24	907
Q92576	PHF3	0.999469	0.286	0.983164	0.87661	0.857247	0.097	3.12	1.29677	1	2039
Q92611	EDEM1	5.59576e-11	1.088	0.956072	0.0942224	0.0616601	-0.043	2.49	1.1321	0.34	657
Q92626	PXDN	2.03603e-05	0.523	0.963558	0.0464927	0.192353	-0.134	1.74	0.72701	0.27	1479
Q92633	LPAR1	0.00141898	0.714	0.811359	0.0619762	0.124745	-0.25	0.23	-0.994928	0.35	364
Q92667	AKAP1	0.561769	0.373	0.867116	0.496677	0.521266	-0.238	1.58	0.495128	0.95	903
Q92731	ESR2	5.15441e-08	1.007	0.394369	0.100307	0.0874976	-0.047	2.43	-0.0966569	0.49	530
Q92734	TFG	0.757056	0.511	0.495033	0.919938	0.826985	0.634	2.4	0.671306	1	400
Q92748	THRSP	0.00560131	1.692	0.179504	0.0540991	0.034863	-0.338	-0.78	-0.922888	0.47	146
Q92750	TAF4B	0.879312	0.413	0.180618	0.0543229	0.0315237	-0.131	1.28	-0.0127907	0.92	862
Q92782	DPF1	0.988986	0.285	0.712115	0.0540405	0.12246	-0.36	1.52	0.246535	0.73	380
Q92786	PROX1	0.993427	0.221	0.997351	0.132679	0.513093	-0.013	2.36	0.605458	1	737
Q92800	EZH1	0.000641438	0.421	0.462239	0.0495188	0.139932	-0.268	1.47	0.432334	0.67	747
Q92817	EVPL	6.48709e-14	0.749	0.616845	0.0500841	0.687224	-0.208	2	0.779659	0.8	2033
Q92820	GGH	0.578463	0.495	0.397709	0.0663858	0.0332409	-0.335	-1	0.268588	0.12	318
Q92830	KAT2A	0.408332	0.374	0.343015	0.317254	0.119753	0.08	3.54	0.460203	0.71	837
Q92837	FRAT1	0.271481	1.109	0.414713	0.0545027	0.0365828	-0.167	1.04	0.329045	0.99	279
Q92844	TANK	0.943798	0.404	0.746023	0.614826	0.911789	-0.271	0.86	0.124395	0.71	425
Q92847	GHSR	0.0433453	1.012	0.913556	0.110891	0.034097	-0.391	-0.27	-0.738804	0.14	366
Q92870	APBB2	0.0398889	0.44	0.750263	0.716327	0.761644	-0.102	2.93	0.498624	0.96	758
Q92871	PMM1	0.000159925	1.171	0.331891	0.245549	0.448229	-0.396	3.97	0.576658	0.14	262
Q92882	OSTF1	0.66604	0.856	0.490031	0.301333	0.314308	-0.367	-0.31	0.300834	0.15	214
Q92902	HPS1	5.99071e-07	0.692	0.24016	0.055964	0.0388049	-0.129	1.8	-0.0297632	0.43	700
Q92903	CDS1	0.00532553	0.653	0.493175	0.0629291	0.0994686	-0.279	1.96	-0.0967223	0.13	461
Q92915	FGF14	0.724526	0.392	0.967031	0.0554547	0.154161	-0.27	-0.16	0.808311	0.78	247
Q92947	GCDH	0.335283	0.639	0.256583	0.0559061	0.0564695	-0.215	1.41	0.661162	0.27	438
Q92949	FOXJ1	0.826867	0.278	0.920039	0.072629	0.0339184	-0.098	1.33	0.293238	0.95	421
Q92963	RIT1	0.66681	0.645	0.0915389	0.319413	0.652755	-0.435	-0.48	-0.00290771	0.27	219
Q92982	NINJ1	0.0612939	1.184	0.103213	0.0578186	0.0331543	-0.26	-0.9	-0.300458	0.34	152
Q92985	IRF7	3.31354e-07	1.568	0.509915	0.0483699	0.0395114	-0.192	1.13	0.290428	0.97	503
Q92989	CLP1	0.937605	0.589	0.146172	0.0517098	0.0693326	-0.302	0.56	0.324406	0.17	425
Q92990	GLMN	4.16914e-06	0.906	0.391873	0.0492781	0.0355208	-0.275	-0.7	0.207967	0.14	594
Q93034	CUL5	0.999965	0.159	0.988004	0.0492243	0.374743	-0.244	-0.42	0.206448	0.14	780
Q93063	EXT2	2.46055e-07	0.766	0.561681	0.0945976	0.0397566	-0.224	0.89	0.172355	0.13	718
Q93098	WNT8B	0.485778	0.74	0.466858	0.107603	0.0414934	-0.261	3.02	0.619964	0.22	351
Q93099	HGD	6.42452e-05	0.936	0.360013	0.0610481	0.456469	-0.192	0.73	0.75857	0.19	445
Q969D9	TSLP	0.0447882	1.584	0.355427	0.0518751	0.037755	-0.344	-1.58	-1.13023	0.11	159
Q969E3	UCN3	0.508144	1.726	0.153624	0.0628073	0.0435473	-0.201	0.5	0.164073	0.91	161
Q969F9	HPS3	3.5203e-15	1.019	0.562729	0.0888962	0.0633129	-0.318	0.24	0.0299919	0.23	1004
Q969G9	NKD1	0.99793	0.265	0.923159	0.677406	0.770359	-0.224	1.04	0.85147	0.99	470
Q969K4	ABTB1	0.00129831	0.756	0.108871	0.0622623	0.204489	-0.435	1.02	-0.302026	0.13	478
Q969M7	UBE2F	0.950479	0.377	0.939298	0.0705684	0.838219	-0.484	0.06	-0.250864	0.28	185
Q969N2	PIGT	4.6584e-12	0.948	0.178367	0.0468982	0.0339043	-0.228	0.07	-0.337981	0.15	578
Q969Q4	ARL11	8.09182e-06	1.886	0.0525985	0.0760896	0.158255	-0.426	-0.96	-0.238204	0.16	196
Q969R2	OSBP2	0.0361487	0.514	0.365988	0.483217	0.632337	-0.215	2.78	0.737301	0.99	916
Q969T3	SNX21	0.020814	1.447	0.116217	0.0525779	0.0673565	-0.269	0.51	0.0192758	0.48	373
Q969U6	FBXW5	1.16272e-08	1.529	0.138866	0.0481569	0.0457465	-0.288	0.28	0.017675	0.23	566
Q969U7	PSMG2	0.00355676	1.443	0.315235	0.0754307	0.0520867	-0.254	0.75	-0.329976	0.16	264
Q969V1	MCHR2	3.50211e-05	1.199	0.0490978	0.0658536	0.027852	-0.185	-1.28	-1.04063	0.1	340
Q969V3	NCLN	0.509474	0.395	0.564431	0.0615902	0.0331559	-0.234	-0.63	-0.231359	0.2	563
Q969V5	MUL1	3.4897e-06	1.152	0.376794	0.0696875	0.136474	-0.345	-0.69	-0.247417	0.14	352
Q969Y0	NXPE3	0.4021	0.628	0.182935	0.0460772	0.0445913	-0.272	0.51	0.39589	0.12	559
Q96A44	SPSB4	0.00522864	1.413	0.345184	0.0560423	0.268973	-0.282	1.03	0.499081	0.3	273
Q96A47	ISL2	0.32933	0.67	0.738431	0.0576869	0.0474291	-0.169	2.13	-0.020452	0.8	359
Q96A99	PTX4	1.7753e-12	1.64	0.203418	0.0539297	0.0419592	-0.192	0.66	0.582114	0.76	478
Q96AA3	RFT1	3.17067e-06	1.094	0.234825	0.0565211	0.033081	-0.359	-0.44	-0.334648	0.12	541
Q96AC6	KIFC2	0.00134058	0.832	0.185224	0.0611746	0.181342	-0.127	2.88	0.811791	1	838
Q96AJ9	VTI1A	0.413424	0.86	0.734922	0.52963	0.664973	-0.312	-0.78	-0.116929	0.62	217
Q96AP0	ACD	5.7798e-07	1.187	0.191072	0.454008	0.553882	-0.101	1.36	-0.492563	0.98	458
Q96AQ7	CIDEC	0.00141663	0.943	0.470755	0.0522872	0.0470858	-0.399	0.07	-0.711818	0.28	238
Q96AQ8	MCUR1	0.00156303	1.225	0.448414	0.0591263	0.0395601	-0.243	-0.32	-0.000130684	0.38	359
Q96AV8	E2F7	0.423131	0.285	0.918878	0.335393	0.753339	-0.073	1.22	0.686514	0.99	911
Q96AW1	VOPP1	0.125316	0.743	0.223953	0.724539	0.429441	0.227	3.97	-0.828747	0.67	172
Q96AZ6	ISG20	0.00609139	1.694	0.584171	0.0516611	0.613369	-0.435	0.57	-0.283437	0.13	181
Q96B02	UBE2W	0.954558	0.699	0.340996	0.0578919	0.0707926	-0.288	-0.34	-0.713762	0.19	151
Q96BD8	SKA1	1.32266e-06	1.22	0.147892	0.110499	0.466062	-0.373	-0.98	0.148065	0.29	255
Q96BF6	NACC2	0.134607	0.754	0.593007	0.0476311	0.0742133	-0.138	1.99	0.195781	0.92	587
Q96BI3	APH1A	0.132136	0.45	0.246552	0.05773	0.0377634	-0.309	-0.26	-0.465659	0.18	265
Q96BJ3	AIDA	0.0823724	0.88	0.743148	0.414006	0.779546	-0.442	0.31	0.138051	0.62	306
Q96BN2	TADA1	0.358859	0.603	0.394498	0.048394	0.0387863	-0.129	0.38	0.0153717	0.26	335
Q96BP3	PPWD1	0.0317858	0.65	0.315912	0.0654187	0.310063	-0.26	2.08	0.729673	0.38	646
Q96BR1	SGK3	0.136833	0.761	0.381897	0.0517572	0.352539	-0.228	1.68	0.448392	0.29	496
Q96BT3	CENPT	0.0553624	0.775	0.361396	0.749656	0.505383	-0.12	1.12	0.389486	1	561
Q96BW5	PTER	2.38597e-10	1.819	0.480671	0.0719108	0.122584	-0.423	-0.59	0.109121	0.18	349
Q96BX8	MOB3A	0.0029274	1.703	0.249716	0.0877367	0.185264	-0.362	-0.94	-0.1011	0.15	217
[truncated: 926 more rows]

## Sheet: self-assembling test set
Table S1 Dataset of human phase-separating proteins and non-phase-separating proteins
Protein	Gene	pLI	LOEUF	pHaplo	SaPS	PdPS	PLAAC	PScore	catGRANULE	FuzDrop	Length
O14686	KMT2D	1	0.103	0.99139	0.925097	0.841982	1.05	5.25	1.5159	1	5537
P07320	CRYGD	0.00822648	1.504	0.316756	0.0613826	0.0676072	-0.177	0.54	0.276837	0.12	174
P08621	SNRNP70	0.993095	0.188	0.832178	0.821523	0.872789	-0.345	2.3	2.19939	1	437
P16333	NCK1	0.00103503	0.825	0.504065	0.665252	0.754087	-0.175	0.8	0.958222	0.18	377
P19484	TFEB	0.968857	0.376	0.646798	0.853955	0.689944	0.204	2.45	0.183839	1	476
P22087	FBL	0.984496	0.246	0.740677	0.846755	0.882257	0.178	11.1	3.33603	0.49	321
P25054	APC	1	0.161	0.968344	0.891486	0.926787	0.1	3.21	1.48321	1	2843
P25685	DNAJB1	0.372157	0.853	0.332821	0.884021	0.904365	-0.117	5.34	1.62963	0.94	340
P31689	DNAJA1	0.260111	0.542	0.861697	0.835986	0.918705	-0.295	0.72	1.59049	0.32	397
P35222	CTNNB1	0.999813	0.129	0.995133	0.630814	0.699212	-0.148	5.46	0.334289	0.37	781
P40763	STAT3	0.999989	0.095	0.982936	0.265841	0.575162	-0.191	0.29	0.286295	0.22	770
P48431	SOX2	0.396697	0.569	0.973065	0.940111	0.641433	0.272	3.32	1.08319	1	317
P84022	SMAD3	0.868268	0.4	0.98117	0.522185	0.829369	-0.034	0.91	0.0292078	0.26	425
Q92547	TOPBP1	1	0.086	0.951703	0.350676	0.848268	-0.167	1.08	0.774366	0.91	1522
Q9NRR5	UBQLN4	0.997522	0.303	0.648084	0.797125	0.735417	0.123	3.7	0.517393	1	601
Q9Y6Q9	NCOA3	0.999917	0.335	0.954034	0.941364	0.864477	0.678	5.33	1.50639	1	1424
Q13627	DYRK1A	0.999585	0.214	0.996988	0.889464	0.890215	0.153	3.66	0.952848	0.99	763
P31943	HNRNPH1	0.999148	0.109	0.990925	0.944641	0.94464	0.305	8.3	2.32642	0.95	449
P09651	HNRNPA1	0.966614	0.147	0.92176	0.949795	0.945001	0.473	13.89	4.89255	1	372
Q14103	HNRNPD	0.957344	0.227	0.941129	0.948062	0.949866	0.502	16.39	2.92439	1	355
Q96EP5	DAZAP1	0.999571	0.119	0.838805	0.927462	0.676906	0.257	4.93	1.94351	1	407
P19622	EN2	0.433107	0.634	0.996384	0.607727	0.244704	-0.025	5	2.83724	1	333
Q9H9S0	NANOG	0.911619	0.557	0.363366	0.711467	0.780422	0.122	4.31	-0.401869	0.92	305
P10276	RARA	0.934197	0.33	0.583234	0.152873	0.133601	-0.025	2.65	0.183872	0.77	462
P23769	GATA2	0.979762	0.292	0.978194	0.845724	0.652824	-0.05	2.84	0.842861	1	480
P08908	HTR1A	0.926694	0.699	0.406417	0.0675644	0.0427971	-0.299	1.58	-0.0856142	0.45	422

## Sheet: partner-dependent test set
Table S1 Dataset of human phase-separating proteins and non-phase-separating proteins
Protein	Gene	pLI	LOEUF	pHaplo	SaPS	PdPS	PLAAC	PScore	catGRANULE	FuzDrop	Length
O14641	DVL2	0.0113615	0.657	0.421503	0.894403	0.927257	0.07	4.32	1.18556	1	736
O15169	AXIN1	0.247772	0.403	0.804217	0.292448	0.373675	-0.159	2.15	1.05408	1	862
O43660	PLRG1	0.998225	0.231	0.921032	0.063418	0.590099	-0.128	0.34	0.401558	0.62	514
O75334	PPFIA2	0.999976	0.139	0.815143	0.0514783	0.493452	-0.275	1.55	0.593843	1	1257
O75928	PIAS2	0.997942	0.254	0.935043	0.0467736	0.0782861	-0.231	0.84	-0.296848	0.89	621
O94986	CEP152	4.42004e-21	0.824	0.592173	0.178124	0.544245	0.092	1.49	0.980847	0.92	1710
P01116	KRAS	0.00106119	1.24	0.408233	0.583972	0.842191	-0.487	-0.11	-0.0440731	0.14	189
P04792	HSPB1	6.92483e-06	1.872	0.125364	0.370259	0.786249	-0.34	-0.04	-0.367842	0.64	205
P11021	HSPA5	0.885689	0.407	0.885963	0.828426	0.961163	-0.32	0.84	1.19893	0.43	654
P11940	PABPC1	0.999692	0.27	0.988154	0.846899	0.94585	0.147	1.32	0.59118	0.37	636
P15056	BRAF	0.999978	0.209	0.995171	0.731255	0.851977	-0.115	1.91	0.752036	0.97	766
P17844	DDX5	0.997454	0.098	0.969013	0.931343	0.940867	0.339	2.99	1.2945	0.53	614
P18615	NELFE	0.756273	0.562	0.176611	0.885826	0.928384	-0.349	1.64	1.22144	1	380
P19338	NCL	0.999107	0.177	0.98689	0.930732	0.954753	-0.004	7.99	2.49526	0.99	710
P37840	SNCA	0.841962	0.429	0.399372	0.673105	0.514844	-0.438	-0.31	1.12517	0.62	140
P49721	PSMB2	0.972351	0.386	0.818854	0.249212	0.225661	-0.278	-0.83	-0.320077	0.11	201
P55884	EIF3B	0.999971	0.067	0.991226	0.86887	0.816325	-0.298	0.44	0.810125	0.22	814
P68400	CSNK2A1	0.999647	0.297	0.990014	0.789192	0.870399	0.026	1.71	0.384635	0.28	391
P81133	SIM1	0.996936	0.253	0.925012	0.0506566	0.188175	-0.173	1.64	0.665507	0.88	766
Q03135	CAV1	0.018708	1.31	0.875283	0.223894	0.285908	-0.438	-1.88	-0.510549	0.11	178
Q04637	EIF4G1	1	0.074	0.972731	0.926787	0.873366	0.155	3.63	0.967664	1	1599
Q07352	ZFP36L1	0.506698	0.598	0.949119	0.682896	0.717277	-0.125	2.04	0.50934	0.96	338
Q08211	DHX9	1	0.105	0.994675	0.917463	0.889141	0.224	8.96	1.43649	0.79	1270
Q13535	ATR	0.701298	0.399	0.838758	0.0485083	0.0438376	-0.265	1.36	0.502757	0.26	2644
Q13618	CUL3	0.974063	0.228	0.994854	0.239929	0.804713	-0.115	0.54	0.709449	0.26	768
Q15468	STIL	0.202688	0.383	0.589745	0.174718	0.763068	-0.066	2.03	0.526182	0.94	1287
Q15717	ELAVL1	0.959987	0.222	0.877506	0.713571	0.94616	0.032	1.48	1.06447	0.18	326
Q53GS7	GLE1	1.53825e-05	0.752	0.352962	0.0502439	0.251062	-0.138	1.31	0.374246	0.81	698
Q8NB46	ANKRD52	0.999988	0.09	0.693937	0.101907	0.224053	-0.208	0.34	0.527913	0.36	1076
Q92793	CREBBP	1	0.066	0.999309	0.922879	0.541074	0.693	3.67	1.12146	1	2442
Q96BY2	MOAP1	0.00140364	1.881	0.286216	0.055258	0.266577	-0.393	0.28	0.0369672	0.23	351
Q96MT8	CEP63	8.50277e-21	1.262	0.287592	0.0501939	0.152293	-0.237	2.03	0.214762	0.8	703
Q99638	RAD9A	0.00232538	1.052	0.0690024	0.469083	0.224295	-0.193	1.78	-0.00936022	0.3	391
Q99700	ATXN2	0.999862	0.333	0.978651	0.919298	0.844795	0.49	7.03	0.898467	1	1313
Q9H3P2	NELFA	0.166889	0.514	0.693686	0.669197	0.789711	0.047	2.34	-0.206562	0.88	528
Q9NSU2	TREX1	0.0933407	0.694	0.553261	0.052852	0.0577224	-0.329	0.36	-0.670538	0.82	314
Q9NYF0	DACT1	0.816598	0.467	0.681889	0.0661322	0.176928	-0.123	2.15	1.24517	1	836
Q9UHD2	TBK1	0.995097	0.42	0.48764	0.257529	0.688123	-0.369	0.17	0.54848	0.13	729
P62491	RAB11A	0.983221	0.209	0.941686	0.528006	0.90614	-0.337	0.42	0.0256467	0.17	216
P05067	APP	0.331711	0.419	0.883541	0.0687643	0.216276	-0.331	2.8	0.283878	0.75	770
P29590	PML	0.937511	0.433	0.682647	0.508647	0.554831	-0.204	2.18	-0.111914	0.72	882
P0CG48	UBC	0.704157	0.636	0.403434	0.70713	0.82818	-0.481	-0.91	1.06331	0.16	685
Q15811	ITSN1	1	0.221	0.996413	0.106706	0.590714	-0.102	2.27	0.985453	0.98	1721
Q99873	PRMT1	0.993588	0.148	0.885861	0.0878124	0.23696	-0.37	0	-0.137904	0.17	371
O00410	IPO5	0.999999	0.122	0.994718	0.0730755	0.114945	-0.237	-0.26	0.113172	0.21	1097
Q92973	TNPO1	0.999999	0.056	0.989052	0.0532826	0.0399964	-0.295	-0.47	-0.102489	0.12	898
P04637	TP53	0.912223	0.469	0.850413	0.611153	0.845159	-0.154	1.99	0.0863166	0.98	393
P35555	FBN1	1	0.049	0.998976	0.26124	0.133975	-0.105	4.9	1.45373	0.64	2871
P52292	KPNA2	0.72864	0.437	0.747341	0.355177	0.166657	-0.197	-0.38	0.285511	0.21	529
O14980	XPO1	1	0.051	0.997333	0.0717483	0.0878931	-0.221	-0.4	0.0564064	0.23	1071
O75791	GRAP2	0.101872	0.765	0.719376	0.773733	0.673327	0.13	-0.28	0.926123	0.72	330

## Sheet: non-phase-separating test set
Table S1 Dataset of human phase-separating proteins and non-phase-separating proteins
Protein	Gene	pLI	LOEUF	pHaplo	SaPS	PdPS	PLAAC	PScore	catGRANULE	FuzDrop	Length
A0AVK6	E2F8	0.995041	0.361	0.965205	0.73978	0.841437	0.054	1.88	0.663743	0.99	867
A0AVT1	UBA6	0.932318	0.561	0.425359	0.0578637	0.225724	-0.288	0.38	0.462751	0.3	1052
A0JNW5	UHRF1BP1L	0.989378	0.412	0.509779	0.552874	0.824961	-0.172	0.97	0.661047	0.84	1464
A0PJZ3	GXYLT2	1.76182e-06	1.502	0.244634	0.0550362	0.0502445	-0.187	0.71	-0.177076	0.18	443
A0PK05	TMEM72	0.494531	0.504	0.388884	0.0769846	0.0279905	-0.3	-0.21	-0.599071	0.63	275
A1A4G5	LNP1	0.00188518	1.749	0.164815	0.40163	0.613644	-0.496	0.24	0.0725785	0.98	178
A1IGU5	ARHGEF37	1.0824e-13	1.07	0.366179	0.0517776	0.393838	-0.188	0.79	0.231408	0.21	675
A1L157	TSPAN11	2.95983e-05	1.291	0.312292	0.100799	0.0359272	-0.255	-0.92	-0.461477	0.11	253
A1L4L8	PLAC8L1	0.132378	1.307	0.240501	0.114932	0.0326231	-0.305	0.89	-1.0942	0.11	177
A2A3L6	TTC24	6.5804e-05	0.957	0.111101	0.0498009	0.117374	-0.169	1.53	0.820302	0.89	582
A2CJ06	DYTN	2.80413e-15	1.291	0.163991	0.0771555	0.0448772	-0.226	0.78	-0.0699158	0.51	578
A2RRP1	NBAS	1.89431e-25	0.777	0.421275	0.050835	0.115643	-0.24	0.74	0.521591	0.19	2371
A2RU49	HYKK	0.000214856	1.145	0.303578	0.103331	0.032238	-0.295	-0.32	0.123333	0.25	373
A2RUS2	DENND3	0.017173	0.662	0.828655	0.045726	0.0451173	-0.284	1.06	0.164433	0.18	1198
A2RUT3	TMEM89	0.711076	0.615	0.188199	0.0653824	0.0295448	-0.367	-0.24	-0.813604	0.36	159
A3KMH1	VWA8	2.93154e-40	1.15	0.30351	0.0526632	0.121045	-0.209	2.83	1.02155	0.38	1905
A4D0V7	CPED1	8.34882e-17	0.998	0.44395	0.0455518	0.0549445	-0.154	0.33	0.532438	0.16	1026
A4D1E1	ZNF804B	4.77795e-14	1.001	0.0994801	0.0868718	0.158117	-0.055	2.15	0.787173	0.83	1349
A4D1T9	PRSS37	0.00172708	1.312	0.133789	0.119563	0.0342601	-0.316	-1.09	-0.000490064	0.19	235
A4FU69	EFCAB5	7.41784e-16	0.842	0.150927	0.0693144	0.344166	-0.17	-0.27	0.905279	0.48	1503
A4UGR9	XIRP2	2.85559e-37	0.928	0.219887	0.149445	0.660039	-0.104	1.82	1.38682	0.99	3374
A5D8V7	CCDC151	8.76721e-07	1.114	0.205868	0.137865	0.481075	-0.17	1.26	0.446465	0.53	595
A5PL33	KRBA1	1.47476e-12	1.113	0.53719	0.229032	0.148875	-0.111	3.87	1.20417	1	1030
A5X5Y0	HTR3E	0.00133647	1.629	0.0287658	0.116024	0.0335779	-0.177	0.7	-0.256565	0.21	456
A6NC57	ANKRD62	0.458133	0.418	0.353161	0.0526259	0.340647	-0.238	-0.43	0.717062	0.6	917
A6NDI0	TRIM49B	7.55661e-05	1.502	0.0186575	0.0498343	0.1049	-0.394	1.66	-0.348697	0.14	452
A6NDY0	PABPN1L	2.65471e-11	1.872	0.613975	0.0754532	0.122109	-0.135	0.89	1.0399	0.97	278
A6NED2	RCCD1	1.62554e-05	1.536	0.154305	0.0519036	0.0945154	-0.307	2.51	0.922398	0.71	376
A6NFX1	MFSD2B	1.76078e-07	1.211	0.157672	0.0539393	0.0301685	-0.212	0.49	-0.513195	0.67	504
A6NGR9	MROH6	1.27469e-10	1.354	0.121597	0.0593598	0.0382013	-0.242	1.03	0.145124	0.46	719
A6NLW8	DUXA	3.05559e-05	1.51	0.0372105	0.0691148	0.129871	-0.247	-1.11	0.217392	0.81	204
A6NM10	AQP12B	0.00435865	1.79	0.463547	0.0683771	0.0294381	-0.191	-0.6	-0.637541	0.24	295
A6NNL0	NUTM2B	0.841787	1.472	0.0875974	0.0949501	0.0691383	-0.062	2.22	0.601635	1	878
A8K855	EFCAB7	1.67072e-12	1.192	0.213036	0.0629611	0.143314	-0.289	0.76	0.360736	0.22	629
A8MT65	ZNF891	0.636348	1.131	0.155803	0.0681362	0.117569	-0.172	-0.06	0.233091	0.18	544
A8MT70	ZBBX	4.3316e-11	1.055	0.134059	0.0549693	0.387209	-0.167	0.97	0.640171	0.68	800
A9UHW6	MIF4GD	3.58019e-05	1.495	0.242774	0.0484339	0.0428571	-0.214	-1.48	-0.583977	0.12	222
Q5R372	RABGAP1L	0.0891727	0.509	0.232724	0.112949	0.664942	-0.324	1.02	0.475411	0.64	815
B9EJG8	TMEM150C	0.0113393	0.867	0.243753	0.0519633	0.0384304	-0.386	0.59	-0.848921	0.12	249
C9JE40	PATL2	0.0677101	0.979	0.232969	0.0503929	0.0298508	-0.124	0.58	-0.343404	0.74	543
C9JUS6	ADM5	0.0362144	1.716	0.122954	0.0711294	0.0284992	-0.22	0.15	-0.955543	0.72	153
H3BNL1	C3orf84	0.000221292	1.416	0.0373135	0.116392	0.04577	-0.024	1.99	0.224972	0.6	204
O00161	SNAP23	0.826508	0.375	0.384156	0.884715	0.952365	-0.161	1.73	0.618526	0.34	211
O00221	NFKBIE	0.548429	0.43	0.607304	0.099158	0.19784	-0.126	3.09	0.723661	0.98	500
O00255	MEN1	0.99919	0.171	0.763669	0.0474713	0.0929427	-0.196	2.02	0.620715	0.51	615
O00322	UPK1A	3.36197e-05	1.635	0.0964196	0.0643919	0.0423805	-0.404	0.4	-0.88499	0.14	258
O00421	CCRL2	0.00216378	1.777	0.117906	0.0573135	0.104718	-0.382	0.59	-0.882556	0.15	344
O00592	PODXL	0.251078	0.687	0.896924	0.465562	0.537455	-0.056	1.63	-0.332508	1	558
O14645	DNALI1	6.82032e-08	1.512	0.370926	0.0650263	0.109952	-0.35	0	-0.590854	0.66	258
O14647	CHD2	1	0.07	0.999204	0.92179	0.897482	0.029	4.95	1.75062	0.99	1828
O14683	TP53I11	0.0671743	0.762	0.21948	0.158326	0.111894	-0.397	-1.79	-0.547646	0.1	189
O14764	GABRD	0.923499	0.245	0.80668	0.0617498	0.0313715	-0.282	0.03	-0.178694	0.17	452
O14862	AIM2	9.00843e-08	1.636	0.164215	0.0654303	0.267369	-0.285	0.11	0.252726	0.21	343
O14904	WNT9A	0.680384	0.388	0.852107	0.0628331	0.0349325	-0.326	0.95	0.0889956	0.37	365
O14981	BTAF1	1	0.128	0.99045	0.0497228	0.117132	-0.212	0.99	0.435553	0.65	1849
O15015	ZNF646	0.00556536	0.521	0.326654	0.118834	0.172334	-0.119	2.97	1.52082	1	1832
O15021	MAST4	0.00813024	0.381	0.583851	0.878799	0.626617	0.011	4.58	1.42757	1	2623
O15033	AREL1	0.0118021	0.6	0.481634	0.0486003	0.258194	-0.261	0.59	0.433021	0.25	823
O15040	TECPR2	0.948516	0.346	0.970271	0.0471595	0.396538	-0.177	1.35	0.834726	0.83	1411
O15069	NACAD	0.365729	0.411	0.259633	0.0510334	0.0332284	-0.182	2.58	0.327836	1	1562
O15229	KMO	0.000261679	0.698	0.799049	0.0848363	0.0412834	-0.197	0.37	-0.0345332	0.1	486
O15259	NPHP1	1.36519e-08	0.975	0.11855	0.0483972	0.313024	-0.29	1.22	0.41626	0.52	732
O15265	ATXN7	0.928556	0.328	0.943296	0.942331	0.826538	0.238	2.46	0.8549	1	892
O15287	FANCG	9.75295e-09	1.091	0.208038	0.0471448	0.0369599	-0.325	0.11	-0.374147	0.37	622
O15327	INPP4B	0.998611	0.353	0.871623	0.049007	0.14134	-0.241	0.55	0.552335	0.39	924
O15375	SLC16A5	3.70619e-05	1.522	0.659492	0.072893	0.027729	-0.231	-0.64	-0.191925	0.13	505
O15457	MSH4	3.69947e-15	0.989	0.251579	0.440527	0.103036	0.036	3.83	0.256908	0.52	936
O15528	CYP27B1	3.60155e-06	0.983	0.181315	0.0756691	0.0303831	-0.333	0.08	-0.033504	0.3	508
O43147	SGSM2	5.55963e-08	0.604	0.726696	0.0466946	0.0931971	-0.2	1.8	0.530805	0.86	1006
O43181	NDUFS4	0.004165	1.157	0.181285	0.0476331	0.328012	-0.421	-0.79	-0.625289	0.45	175
O43310	CTIF	0.982755	0.109	0.9706	0.481963	0.597288	0.152	2.56	0.609427	0.88	598
O43314	PPIP5K2	4.05312e-10	0.82	0.529421	0.816083	0.677561	-0.174	1.7	0.963286	0.7	1243
O43361	ZNF749	1.62776e-06	1.68	0.201489	0.102589	0.142813	-0.163	0.29	0.967517	0.24	778
O43493	TGOLN2	0.000179691	0.948	0.191882	0.897284	0.920871	-0.21	1.28	1.49951	1	437
O43521	BCL2L11	0.950823	0.42	0.829375	0.64894	0.735595	-0.05	3.61	-0.416522	0.99	198
O43592	XPOT	0.997934	0.276	0.972255	0.124534	0.0468493	-0.31	0.25	-0.22128	0.16	962
O43609	SPRY1	4.12727e-05	1.22	0.678879	0.442608	0.341345	-0.056	1.01	-0.0878848	0.94	319
O43638	FOXS1	0.0996332	0.863	0.218633	0.0851881	0.0757697	-0.063	2.81	0.467815	0.99	330
O43683	BUB1	4.49652e-06	0.601	0.527173	0.698892	0.870713	-0.06	0.6	0.619653	0.53	1085
O43741	PRKAB2	0.767108	0.485	0.554811	0.494967	0.736474	-0.35	-0.2	0.31565	0.39	272
O43766	LIAS	0.0614138	0.844	0.657838	0.0572752	0.353225	-0.448	0.38	0.528126	0.17	372
O43772	SLC25A20	2.04567e-07	1.167	0.131445	0.0680931	0.150654	-0.294	0.58	0.536538	0.26	301
O43827	ANGPTL7	8.44493e-09	1.75	0.288728	0.0789646	0.0691378	-0.192	1.46	0.577785	0.16	346
O43861	ATP9B	7.02415e-12	0.689	0.929354	0.0743869	0.113647	-0.126	0.4	0.24036	0.25	1147
O43909	EXTL3	0.0612805	0.677	0.650623	0.102806	0.0483313	-0.19	3.01	0.293124	0.57	919
O43929	ORC4	2.29195e-06	1.13	0.604358	0.052048	0.0338789	-0.303	-1.21	-0.14715	0.13	436
O60231	DHX16	2.01108e-07	0.638	0.445731	0.0567654	0.703188	-0.27	1.53	0.478694	0.43	1041
O60281	ZNF292	0.999977	0.14	0.959527	0.484029	0.52456	0.146	2.48	1.06801	1	2723
O60294	LCMT2	7.26615e-08	1.473	0.155294	0.0469501	0.0842515	-0.236	1.2	0.404205	0.29	686
O60312	ATP10A	0.611013	0.427	0.347075	0.046004	0.0593148	-0.214	0.67	0.464499	0.48	1499
O60315	ZEB2	0.999834	0.107	0.996792	0.913469	0.701519	-0.022	1.32	1.07721	1	1214
O60347	TBC1D12	0.00264365	0.602	0.458115	0.151775	0.312645	-0.121	3.13	0.904658	0.97	775
O60353	FZD6	8.02773e-08	1.079	0.473444	0.0617678	0.0638249	-0.24	0.38	0.106426	0.41	706
O60383	GDF9	1.19472e-05	1.188	0.215827	0.095549	0.244466	-0.174	1.85	0.0778385	0.28	454
O60437	PPL	1.07537e-25	1.028	0.599193	0.230061	0.615081	-0.122	0.38	0.8574	0.67	1756
O60462	NRP2	0.00171165	0.475	0.945096	0.076488	0.0867452	-0.148	1	0.860405	0.72	931
O60494	CUBN	3.03433e-28	0.647	0.597036	0.6092	0.108828	0.04	4.06	1.67886	0.89	3623
O60542	PSPN	0.00774141	1.749	0.357107	0.0556414	0.0437043	-0.306	0.09	0.365114	0.14	156
O60551	NMT2	0.317678	0.449	0.894016	0.051172	0.218966	-0.249	-0.55	0.39558	0.23	498
O60583	CCNT2	0.498104	0.346	0.934568	0.433776	0.441691	-0.009	1.49	0.49913	1	730
O60635	TSPAN1	0.000714382	1.37	0.589662	0.0556074	0.0361514	-0.345	1.62	-0.545866	0.12	241
O60674	JAK2	0.969035	0.341	0.986607	0.0540029	0.583272	-0.226	0.18	0.833746	0.18	1132
O60683	PEX10	0.0104636	0.86	0.483418	0.0545329	0.0448853	-0.324	0.03	-0.243121	0.21	326
O60701	UGDH	5.54141e-05	0.722	0.689129	0.382645	0.12681	-0.377	-0.37	0.438313	0.12	494
O60784	TOM1	6.77747e-06	1.043	0.516405	0.613612	0.625023	-0.178	1.16	0.226981	0.77	492
O60894	RAMP1	0.0577928	1.122	0.623422	0.0597392	0.0857513	-0.525	-0.4	-1.57866	0.11	148
O60906	SMPD2	8.11572e-11	1.583	0.479079	0.0521654	0.0274073	-0.257	0.38	0.212737	0.25	423
O60921	HUS1	0.000609572	1.123	0.177097	0.0489616	0.0662009	-0.439	-1.09	-0.559702	0.14	280
O60928	KCNJ13	0.758052	0.859	0.730357	0.0593282	0.0432675	-0.323	-0.02	-0.506056	0.14	360
O60942	RNGTT	0.763456	0.407	0.563424	0.0600861	0.325515	-0.309	0.24	0.859278	0.47	597
O75037	KIF21B	0.999414	0.428	0.741924	0.0663008	0.52114	-0.144	1.92	1.00326	0.89	1637
O75112	LDB3	0.00021485	0.676	0.824153	0.720291	0.55823	0.139	2.53	-0.0871824	1	727
O75128	COBL	0.982699	0.469	0.633249	0.824498	0.419331	-0.056	2.9	1.11233	1	1261
O75143	ATG13	0.984297	0.328	0.603108	0.222902	0.0831399	-0.122	1.97	0.186045	0.86	517
O75197	LRP5	0.998356	0.341	0.885465	0.172185	0.0828514	-0.072	3.15	0.798004	0.37	1615
O75251	NDUFS7	0.750836	0.386	0.361995	0.0522672	0.0568508	-0.184	0.12	-0.292487	0.23	213
O75309	CDH16	6.80363e-13	1.281	0.652447	0.0465049	0.0346538	-0.206	1.38	0.249965	0.68	829
O75360	PROP1	0.299127	0.898	0.488431	0.170157	0.0640652	-0.144	3.17	-0.291964	0.99	226
O75379	VAMP4	0.919996	0.77	0.22075	0.378511	0.577239	-0.486	-0.33	-0.154435	0.14	141
O75385	ULK1	0.96446	0.288	0.743959	0.810694	0.818593	-0.01	4.04	0.798968	1	1050
O75448	MED24	8.98959e-09	0.698	0.29964	0.0636949	0.0485905	-0.244	0.32	-0.112617	0.56	989
O75478	TADA2A	9.66223e-05	0.847	0.499744	0.087768	0.233412	-0.259	1.52	-0.0220365	0.29	443
O75541	ZNF821	0.158431	0.684	0.617336	0.0536283	0.278	-0.226	2.16	0.158601	0.97	412
O75570	MTRF1	1.54398e-07	0.969	0.185892	0.0553267	0.10234	-0.286	-0.07	0.27045	0.14	445
O75600	GCAT	7.76097e-06	1.237	0.540028	0.0602712	0.0426386	-0.211	0.71	0.589335	0.23	419
O75629	CREG1	0.0170794	1.511	0.155262	0.0484216	0.0445299	-0.198	0.57	-0.333391	0.44	220
O75648	TRMU	5.75924e-09	1.561	0.485851	0.0649567	0.0771593	-0.339	0.94	0.477976	0.14	421
O75717	WDHD1	1.82371e-11	0.8	0.590142	0.783246	0.88649	-0.098	1.49	0.986041	0.75	1129
O75762	TRPA1	9.96589e-23	1.157	0.354649	0.072179	0.100208	-0.208	0.16	0.518439	0.13	1119
O75783	RHBDL1	0.494734	0.531	0.192942	0.0912445	0.0388046	-0.22	0.79	0.0950724	0.25	438
O75830	SERPINI2	1.99905e-10	1.531	0.349699	0.0603181	0.0379063	-0.333	0.06	0.253461	0.11	405
O75844	ZMPSTE24	1.25001e-07	1.327	0.565082	0.0835075	0.0636546	-0.407	-0.12	0.171179	0.14	475
O75916	RGS9	2.03911e-10	0.847	0.603944	0.0546921	0.177211	-0.171	2.12	0.405887	0.68	674
O75954	TSPAN9	0.779778	0.519	0.971379	0.0715068	0.0399702	-0.396	2.8	-0.422043	0.13	239
O76038	SCGN	0.035946	1.409	0.286766	0.0710406	0.450972	-0.496	-0.55	0.228795	0.13	276
O76071	CIAO1	0.0147161	0.761	0.154448	0.0475431	0.0763674	-0.304	0.57	-0.286197	0.11	339
O76081	RGS20	0.0162153	1.002	0.157074	0.103133	0.0693675	-0.086	2.11	-0.481717	0.92	388
O76082	SLC22A5	4.9e-09	1.358	0.267044	0.0617464	0.0676925	-0.259	-0.59	-0.192089	0.21	557
O94779	CNTN5	0.00135406	0.485	0.425098	0.0487361	0.265481	-0.154	1.15	0.872837	0.48	1100
O94808	GFPT2	6.62531e-07	0.74	0.795309	0.0667246	0.121442	-0.28	-0.46	0.413745	0.17	682
O94855	SEC24D	0.00209421	0.584	0.803462	0.844925	0.610802	0.347	4.4	0.602419	0.6	1032
O94880	PHF14	0.206539	0.395	0.987944	0.8377	0.860682	-0.308	4.5	0.950495	0.98	888
O94888	UBXN7	0.990657	0.116	0.978978	0.558146	0.836545	-0.329	0.5	0.56426	0.73	489
O94900	TOX	0.892971	0.2	0.746522	0.701998	0.620163	0.199	2.08	0.342473	0.99	526
O94913	PCF11	1	0.04	0.993623	0.946907	0.812957	0.258	5.1	1.9464	1	1555
O94941	UBOX5	0.00178683	0.823	0.655633	0.0668643	0.107765	-0.221	1.97	-0.154141	0.42	541
O94989	ARHGEF15	0.00447718	0.665	0.506911	0.415796	0.12099	-0.038	3.35	0.188021	0.99	841
O94992	HEXIM1	0.9444	0.238	0.454888	0.888156	0.81777	-0.229	2.29	1.05508	0.99	359
O95067	CCNB2	1.58542e-06	1.177	0.240855	0.195949	0.128753	-0.304	-0.69	-0.175312	0.24	398
O95071	UBR5	1	0.073	0.99779	0.835959	0.684727	-0.01	3.95	1.05493	1	2799
O95171	SCEL	5.00222e-12	1.009	0.632599	0.873044	0.93108	-0.062	2.1	1.3064	0.96	688
O95237	LRAT	0.0969625	1.321	0.468254	0.0601704	0.0669414	-0.379	0.02	-0.389715	0.13	230
O95342	ABCB11	2.18849e-10	0.638	0.198446	0.0611456	0.0645535	-0.242	0.68	0.90273	0.13	1321
O95372	LYPLA2	0.979519	0.344	0.362476	0.110955	0.0344536	-0.312	-0.51	-0.695303	0.13	231
O95376	ARIH2	0.987412	0.283	0.749504	0.0516855	0.0891148	-0.255	0.71	-0.160496	0.3	493
O95396	MOCS3	1.13607e-05	1.36	0.475519	0.0621552	0.0406115	-0.332	1.08	-0.107504	0.15	460
O95398	RAPGEF3	2.09741e-15	0.951	0.375051	0.0500626	0.0398221	-0.312	0.86	0.240817	0.19	923
O95428	PAPLN	5.13479e-22	1.141	0.307731	0.310204	0.089809	-0.024	4.67	1.16733	0.97	1278
O95445	APOM	0.00854308	1.191	0.21652	0.0702027	0.077343	-0.412	-0.16	-0.450303	0.12	188
O95562	SFT2D2	0.00394965	0.9	0.327965	0.087032	0.12825	-0.534	-1.43	-1.33374	0.09	160
O95619	YEATS4	0.0987388	1.189	0.0859154	0.0644026	0.297233	-0.373	0.69	0.150564	0.23	227
O95622	ADCY5	0.989941	0.254	0.958631	0.175475	0.0780395	-0.04	3.52	0.772161	0.57	1261
O95704	APBB3	1.54051e-05	0.974	0.158608	0.044697	0.0503277	-0.238	1.42	0.32354	0.44	486
O95721	SNAP29	0.151662	0.861	0.261746	0.771216	0.922438	-0.229	0.71	0.381809	0.77	258
O95801	TTC4	0.0439676	0.897	0.267216	0.0618615	0.551879	-0.44	0.63	0.285283	0.25	387
O95822	MLYCD	0.000280848	0.837	0.386726	0.047757	0.0641256	-0.233	0.26	0.457752	0.16	493
O95825	CRYZL1	0.0906157	1.166	0.712845	0.0747067	0.106415	-0.42	-0.88	0.212018	0.12	349
O95858	TSPAN15	0.00185581	0.782	0.189077	0.0626185	0.16345	-0.429	-0.25	-0.299756	0.11	294
O95905	ECD	1.14934e-09	0.933	0.382046	0.13159	0.593301	-0.227	0.7	0.117027	0.63	644
O95926	SYF2	0.0379271	0.833	0.23807	0.370845	0.411223	-0.444	-1.09	0.271544	0.59	243
O95947	TBX6	0.0291475	0.688	0.138373	0.0738283	0.0595071	-0.105	2.25	0.401901	0.99	436
O95971	CD160	1.9056e-05	1.513	0.124276	0.0962408	0.0951085	-0.254	-0.27	-0.14122	0.16	181
O95980	RECK	0.000196798	0.672	0.309525	0.0460986	0.0448687	-0.165	2.1	0.00614213	0.21	971
O95994	AGR2	0.335455	1.582	0.65074	0.340821	0.619188	-0.443	-0.54	-0.822997	0.26	175
P00374	DHFR	0.276594	0.884	0.165395	0.279836	0.612218	-0.315	0.46	0.346867	0.14	187
P00734	F2	0.959943	0.536	0.448818	0.0721026	0.118633	-0.245	2.63	0.647015	0.25	622
P00742	F10	0.160511	0.97	0.982967	0.0802066	0.409895	-0.347	1.19	0.709988	0.32	488
P00750	PLAT	0.00019718	0.632	0.443007	0.0540473	0.0911696	-0.139	2.8	0.49356	0.17	562
P00813	ADA	2.83299e-09	1.321	0.258454	0.361077	0.259494	-0.386	-0.91	0.287586	0.17	363
P01011	SERPINA3	5.34007e-12	1.902	0.343302	0.0621541	0.107743	-0.373	0.5	-0.314474	0.12	423
P01034	CST3	0.0690352	1.596	0.21393	0.0472885	0.0332497	-0.323	-0.29	-0.615324	0.4	146
P01135	TGFA	0.574368	0.558	0.436788	0.0643466	0.0301887	-0.362	0.51	-2.08869	0.13	160
P01210	PENK	2.75736e-05	1.248	0.0876422	0.054716	0.358656	-0.472	-0.96	0.720639	0.98	267
P01732	CD8A	0.0241811	1.495	0.0939747	0.0560384	0.0355094	-0.248	0.17	-0.886003	0.25	235
P02042	HBD	0.000155108	1.934	0.122049	0.433846	0.419471	-0.421	-0.5	0.314637	0.12	147
P02741	CRP	3.06309e-05	1.921	0.139222	0.145879	0.0330215	-0.257	0.72	0.222865	0.13	224
P02748	C9	6.82499e-17	1.514	0.259117	0.0867994	0.425151	-0.329	2.98	0.598842	0.29	559
P02786	TFRC	0.780323	0.581	0.888233	0.639576	0.652341	-0.15	1.04	0.936529	0.19	760
P02788	LTF	1.76023e-13	1.164	0.4629	0.0664286	0.437545	-0.284	1.31	0.827097	0.23	710
P04746	AMY2A	0.00560392	1.678	0.1682	0.11665	0.255418	-0.115	2.54	1.48155	0.22	511
P05019	IGF1	0.469523	0.806	0.874143	0.066797	0.101039	-0.267	0.54	0.124852	0.99	195
P05121	SERPINE1	0.21952	0.685	0.359602	0.0589527	0.0350948	-0.142	0.76	-0.104155	0.13	402
P05161	ISG15	0.00984781	1.691	0.510167	0.0497439	0.0310129	-0.216	-1.11	0.337017	0.15	165
P05423	POLR3D	5.65732e-11	1.246	0.35152	0.0981923	0.423274	-0.343	0.94	0.934764	0.97	398
P05814	CSN2	0.0588788	1.374	0.0623679	0.141971	0.0702186	-0.127	0.39	-1.58784	0.48	226
P06127	CD5	2.72798e-05	1.03	0.102666	0.75242	0.607728	-0.023	2.9	0.206709	0.71	495
P06850	CRH	0.527789	0.72	0.348626	0.0637398	0.0643566	-0.067	-0.03	-0.701951	0.99	196
P07357	C8A	5.35564e-11	1.184	0.585202	0.0602053	0.483889	-0.294	1.94	1.09596	0.2	584
P07738	BPGM	0.126322	1.001	0.400597	0.275702	0.241338	-0.34	-0.53	0.202266	0.14	259
P07988	SFTPB	0.0407416	0.72	0.144186	0.0756192	0.0285238	-0.346	0.12	-1.05651	0.26	381
P07998	RNASE1	0.161589	1.874	0.136554	0.044594	0.0493336	-0.181	1.23	-0.615422	0.54	156
P08138	NGFR	0.238222	0.595	0.893296	0.105304	0.158635	-0.086	0.91	-0.163338	0.74	427
P08700	IL3	3.72136e-09	1.932	0.1007	0.0519787	0.0285106	-0.323	-0.65	-1.31275	0.15	152
P08833	IGFBP1	0.00178328	1.193	0.786833	0.0927156	0.249563	-0.297	0.95	-0.606585	0.4	259
P09488	GSTM1	0.345714	1.013	0.120141	0.261797	0.781738	-0.457	0.43	-0.0986335	0.15	218
P09564	CD7	0.445278	1.073	0.254477	0.129849	0.209444	-0.246	0.77	-0.577736	0.28	240
P09958	FURIN	0.999933	0.191	0.916998	0.0573817	0.0856036	-0.082	2.1	0.761739	0.49	794
P0C2W1	FBXO45	0.857973	0.274	0.96589	0.0528044	0.0750355	-0.179	0.44	1.02915	0.22	286
P0C672	TSPAN19	2.63765e-09	1.819	0.114653	0.0897014	0.0467873	-0.406	-1.05	-0.236211	0.11	248
P0C7M6	IQCF3	0.12753	1.947	0.0954633	0.0529315	0.0404465	-0.297	-2.99	-1.50219	0.11	154
P0C7M8	CLEC2L	0.0175944	1.118	0.27772	0.0481221	0.052969	-0.338	0	-0.840492	0.28	214
P0C869	PLA2G4B	9.15662e-25	1.324	0.177988	0.0514647	0.0369473	-0.315	0.35	0.160725	0.35	781
P0CAP1	MYZAP	2.21367e-09	1.236	0.113105	0.0623085	0.143752	-0.204	0.77	0.081955	0.49	466
P10124	SRGN	0.140767	0.763	0.296028	0.0619581	0.0800703	-0.203	1.05	0.433429	0.83	158
P10323	ACR	0.0154599	0.88	0.598841	0.237828	0.0440723	-0.021	2.86	0.15785	0.52	421
P10451	SPP1	1.51212e-06	1.595	0.363753	0.818664	0.921664	-0.284	1.64	0.223191	0.99	314
P10746	UROS	0.012275	0.726	0.916392	0.0592372	0.0656851	-0.12	-0.62	-0.030874	0.15	265
P10768	ESD	0.000611692	1.146	0.195538	0.257684	0.561932	-0.231	2.08	0.484428	0.2	282
P11086	PNMT	0.00075382	1.08	0.146065	0.0519662	0.0450443	-0.129	0.83	0.00735096	0.27	282
P11161	EGR2	0.619543	0.604	0.966567	0.437232	0.101218	-0.088	3.59	0.34623	1	476
P11168	SLC2A2	7.53167e-05	0.923	0.434219	0.0862665	0.0377081	-0.139	0.45	0.163812	0.18	524
P11912	CD79A	0.948568	0.502	0.400363	0.453823	0.425684	-0.185	1.51	0.621907	0.28	226
P12111	COL6A3	7.79331e-11	0.562	0.939977	0.609224	0.259136	0.039	6.24	1.93559	0.6	3177
P12268	IMPDH2	0.00135317	0.798	0.679656	0.320046	0.566482	-0.214	0.84	0.936414	0.14	514
P12271	RLBP1	5.41121e-05	1.08	0.25443	0.0511596	0.166663	-0.316	-0.23	0.132742	0.18	317
P12272	PTHLH	0.921297	0.48	0.923365	0.618647	0.700652	-0.435	-0.5	0.619915	0.99	177
P12830	CDH1	0.338548	0.43	0.896435	0.135603	0.207409	-0.241	1.11	0.61441	0.34	882
P13284	IFI30	2.6017e-05	1.513	0.132106	0.0796558	0.0279721	-0.266	0.18	-0.871432	0.21	250
P13725	OSM	0.397921	1.056	0.234576	0.0571272	0.268724	-0.246	0.98	0.150025	0.61	252
P13765	HLA-DOB	9.08752e-05	1.353	0.0909655	0.0673066	0.0341065	-0.387	-0.27	-0.0952358	0.17	273
P14061	HSD17B1	0.0560175	1.351	0.106154	0.107605	0.0363126	-0.348	0.04	0.326971	0.2	328
P14138	EDN3	0.0723949	0.964	0.718375	0.0686736	0.0446085	-0.259	1.83	0.379146	0.85	238
P14555	PLA2G2A	0.398125	1.292	0.517491	0.0527223	0.0343399	-0.356	0.23	0.0234251	0.12	144
P14784	IL2RB	0.986757	0.496	0.587817	0.0527378	0.0471428	-0.25	1.32	-0.104841	0.63	551
P15144	ANPEP	0.000244242	0.638	0.730699	0.049511	0.302785	-0.168	-0.1	0.521706	0.39	967
P15173	MYOG	0.740012	0.408	0.778604	0.147194	0.163412	-0.312	4.24	-0.109284	0.65	224
P16066	NPR1	0.000172509	0.483	0.610617	0.0516051	0.273282	-0.289	1.75	0.744603	0.19	1061
P16144	ITGB4	1.05349e-11	0.648	0.673636	0.646863	0.944556	-0.128	4.27	1.01332	0.92	1822
P16885	PLCG2	0.999993	0.281	0.980717	0.736011	0.898865	-0.129	1.02	0.680715	0.17	1265
P16930	FAH	2.80762e-11	1.414	0.38922	0.0561029	0.29491	-0.229	1.28	0.603122	0.51	419
P17022	ZNF18	0.000238202	0.766	0.482654	0.0609703	0.42988	-0.287	0.36	0.554703	0.91	549
P17342	NPR3	0.00309926	0.819	0.519051	0.0492964	0.230221	-0.331	1.66	1.09751	0.37	541
P17405	SMPD1	4.20472e-07	1.085	0.644162	0.0506184	0.0337992	-0.2	1.43	0.0799131	0.43	631
P17542	TAL1	0.824692	0.704	0.866611	0.612654	0.447706	-0.201	4.3	0.988606	1	331
P17735	TAT	0.0214384	0.613	0.558521	0.0779813	0.0396402	-0.282	-0.09	0.0472585	0.12	454
P18065	IGFBP2	0.844354	0.816	0.955619	0.0455409	0.227355	-0.286	1.41	0.737742	0.87	325
P18405	SRD5A1	1.8175e-06	1.289	0.894712	0.0648932	0.0304254	-0.279	0.08	-0.669689	0.18	259
P18509	ADCYAP1	0.133463	0.752	0.85765	0.054302	0.465677	-0.273	1.81	1.14833	0.96	176
P18847	ATF3	0.276113	0.893	0.828966	0.0592415	0.329999	-0.42	2.62	-0.498101	0.55	181
P18850	ATF6	3.10665e-05	0.698	0.23422	0.0844987	0.07375	-0.042	0.44	0.178645	0.89	670
P19113	HDC	0.514823	0.548	0.212498	0.0709874	0.0330128	-0.199	0.66	0.0756495	0.21	662
P19320	VCAM1	0.781503	0.386	0.704916	0.0633927	0.0491706	-0.282	0.79	0.380861	0.21	739
P19827	ITIH1	4.79132e-18	1.23	0.514258	0.0669323	0.171067	-0.064	0.56	1.02587	0.37	911
P20273	CD22	0.0308499	0.349	0.696777	0.0471711	0.106291	-0.189	1.34	0.601815	0.39	847
P20702	ITGAX	6.11157e-05	0.721	0.294361	0.0675735	0.0643546	-0.136	1.36	0.809994	0.24	1163
P20783	NTF3	0.85444	0.366	0.991188	0.072696	0.405552	-0.322	0.42	0.045919	0.52	257
P20807	CAPN3	9.73741e-09	0.965	0.520111	0.0542699	0.517297	-0.268	0.45	0.93184	0.37	821
P20809	IL11	0.427158	1.491	0.359976	0.0611762	0.117026	-0.383	0.89	-0.989259	0.71	199
P20936	RASA1	0.999998	0.129	0.98652	0.133794	0.207752	-0.108	3.03	0.937084	0.61	1047
P21145	MAL	0.786079	0.509	0.64946	0.068121	0.0376006	-0.422	-1.01	-1.64485	0.14	153
P21549	AGXT	0.00359437	1.028	0.858019	0.0711274	0.0886079	-0.201	-0.7	0.484477	0.16	392
P21583	KITLG	0.50853	0.419	0.7629	0.0453574	0.0452935	-0.304	0.37	-0.491828	0.4	273
P21781	FGF7	0.874993	0.514	0.651007	0.0897124	0.32422	-0.347	0.35	-0.046311	0.14	194
P22004	BMP6	0.895082	0.411	0.98753	0.103259	0.0571035	-0.086	1.23	0.345413	0.95	513
P22794	EVI2A	8.68889e-06	1.344	0.15199	0.0981787	0.294023	-0.136	1.09	-0.10935	0.72	236
P23276	KEL	2.00929e-16	1.092	0.531541	0.0531118	0.0420454	-0.19	0.57	-0.0279827	0.32	732
P23327	HRC	3.13676e-05	0.929	0.755203	0.828917	0.777487	-0.302	3.51	1.72141	1	699
P23786	CPT2	4.77178e-07	1.172	0.505924	0.0477093	0.278876	-0.138	0.99	0.479871	0.31	658
P24043	LAMA2	1.18465e-24	0.732	0.657045	0.371994	0.184853	-0.096	4.4	1.53338	0.53	3122
P24394	IL4R	0.0317438	0.832	0.371647	0.0560521	0.0620887	-0.177	2.23	0.209045	0.99	825
P25963	NFKBIA	0.979352	0.193	0.761656	0.249772	0.509428	-0.239	0.05	-0.00914786	0.25	317
P26440	IVD	1.73128e-11	1.35	0.1801	0.0671897	0.281307	-0.215	-0.14	0.931857	0.14	426
P26441	CNTF	0.000349252	1.743	0.336203	0.0710721	0.055662	-0.403	-1.77	-0.470837	0.37	200
P27487	DPP4	4.05741e-10	0.616	0.457674	0.0491933	0.0724031	-0.265	-0.21	0.553299	0.12	766
P27540	ARNT	0.976348	0.279	0.505427	0.245808	0.281371	0.081	2.81	0.81692	1	789
P28069	POU1F1	0.618818	0.681	0.125965	0.0597864	0.0737032	-0.125	1.88	-0.321253	0.32	291
P28222	HTR1B	0.64556	0.71	0.677929	0.0548004	0.034899	-0.3	-0.54	-1.17759	0.16	390
P28223	HTR2A	0.772774	0.52	0.337057	0.0652413	0.0415888	-0.209	2.2	-0.415901	0.27	471
P28330	ACADL	3.5918e-08	1.162	0.743651	0.0585094	0.341105	-0.204	0.54	0.793904	0.15	430
P28715	ERCC5	4.6477e-06	0.805	0.839722	0.708804	0.900164	-0.297	0.62	0.981663	1	1186
P29274	ADORA2A	0.331624	0.551	0.470916	0.203897	0.0388199	-0.118	3.48	-0.179412	0.36	412
P29374	ARID4A	0.999999	0.139	0.991353	0.791117	0.856836	-0.308	1.44	1.31719	0.99	1257
P29460	IL12B	0.000223246	0.919	0.707671	0.0541607	0.288264	-0.416	0.33	-0.199913	0.16	328
P29597	TYK2	0.00431448	0.564	0.373933	0.0473002	0.311378	-0.258	1.72	0.689259	0.61	1187
P30084	ECHS1	0.519801	0.956	0.875392	0.27562	0.159985	-0.357	0.28	0.204079	0.14	290
P31025	LCN1	1.90926e-07	1.83	0.313419	0.084846	0.174364	-0.547	-0.96	-0.0470625	0.14	176
P31629	HIVEP2	1	0.08	0.99777	0.798071	0.744275	-0.077	3.31	1.22485	1	2446
P31751	AKT2	0.997816	0.417	0.757603	0.807536	0.836519	-0.455	0.88	0.237893	0.3	481
P32245	MC4R	1.53625e-05	1.602	0.135137	0.06437	0.0670389	-0.362	-0.15	-1.07144	0.16	332
P32248	CCR7	0.647009	0.778	0.289357	0.0898705	0.124413	-0.348	-1.14	-1.1667	0.13	378
P32249	GPR183	0.0255456	1.061	0.311851	0.0534736	0.0647843	-0.259	-0.09	-0.934764	0.22	361
P32298	GRK4	5.69042e-07	1.087	0.484786	0.0564342	0.834827	-0.437	0.78	0.781538	0.15	578
P32971	TNFSF8	0.852777	0.525	0.848299	0.083609	0.0401874	-0.287	-0.26	-0.488871	0.18	234
P33241	LSP1	0.259642	0.896	0.624683	0.779859	0.918452	-0.405	1.18	0.669035	0.99	339
P33681	CD80	0.255225	0.903	0.271227	0.0609748	0.0317754	-0.286	-0.36	-0.473859	0.14	288
P35318	ADM	0.57663	1.162	0.705352	0.071659	0.0906333	-0.192	0.16	0.414284	0.93	185
P35372	OPRM1	4.20778e-05	1.307	0.270264	0.0915998	0.0697633	-0.224	1.62	-0.97807	0.13	400
P35442	THBS2	0.245001	0.347	0.979457	0.256843	0.199434	-0.207	4.25	1.37783	0.34	1172
P35523	CLCN1	6.8224e-13	0.994	0.677702	0.177405	0.0626627	-0.103	3	0.407603	0.76	988
P35638	DDIT3	0.515502	0.678	0.215701	0.584141	0.803012	-0.371	1.57	-0.339206	1	169
P35680	HNF1B	0.999286	0.168	0.964448	0.606476	0.699075	0.193	1.6	0.420508	0.99	557
P35716	SOX11	0.343767	0.44	0.979846	0.519489	0.443009	-0.056	3.01	1.39796	1	441
P35858	IGFALS	2.79991e-05	1.842	0.261776	0.0617225	0.0434526	-0.15	1.37	0.619375	0.15	605
P36551	CPOX	0.0232273	0.542	0.218358	0.152165	0.346008	-0.179	4.01	1.11062	0.5	454
P38484	IFNGR2	0.881281	0.339	0.930708	0.0552077	0.0328762	-0.267	-0.22	-0.698504	0.13	337
P39905	GDNF	0.698672	0.918	0.729412	0.13084	0.677728	-0.288	0.2	-0.0278193	0.77	211
P40197	GP5	4.009e-06	1.632	0.29757	0.0781955	0.0426977	-0.255	1.36	0.412389	0.18	560
P40200	CD96	1.00321e-05	0.97	0.10833	0.0482667	0.0435137	-0.127	1.97	0.110738	0.46	585
P40238	MPL	1.43928e-06	0.763	0.146529	0.0451946	0.038581	-0.186	0.99	-0.361112	0.6	635
P40261	NNMT	0.00427916	1.864	0.627847	0.11671	0.114383	-0.427	-0.39	-0.0949907	0.14	264
P40394	ADH7	7.33278e-09	1.617	0.0550982	0.0720438	0.0600723	-0.369	0.69	0.667908	0.13	386
P40426	PBX3	0.592665	0.476	0.97141	0.620849	0.558827	0.271	3.01	0.988377	0.97	434
P40967	PMEL	1.12363e-07	1.287	0.24876	0.0701277	0.0289039	-0.13	1.66	0.191697	0.68	661
P41159	LEP	0.318971	0.832	0.517075	0.0801198	0.0406565	-0.277	-1.69	-0.939943	0.11	167
P41440	SLC19A1	0.0123881	1.164	0.217847	0.188813	0.169623	-0.171	0.57	-0.175116	0.28	591
P41595	HTR2B	3.66015e-09	1.334	0.448534	0.0685825	0.0338795	-0.21	-0.35	-0.574551	0.14	481
P41597	CCR2	0.0114633	0.976	0.289617	0.135612	0.0390961	-0.405	-0.09	-0.0188675	0.13	374
P42226	STAT6	0.100775	0.296	0.842022	0.0631271	0.124742	-0.068	1.37	0.492057	0.8	847
P42566	EPS15	0.241707	0.455	0.556836	0.801049	0.718373	-0.205	3.22	0.559163	0.93	896
P42773	CDKN2C	0.315707	0.948	0.924632	0.0586684	0.042627	-0.213	-0.03	0.623263	0.19	168
P42857	NSG1	0.00453829	1.286	0.689216	0.0456737	0.348538	-0.409	-0.4	-0.560388	0.34	185
P43005	SLC1A1	0.00127117	0.833	0.92721	0.0991258	0.0336094	-0.324	-0.52	-0.0386824	0.15	524
P43146	DCC	0.999999	0.283	0.957237	0.0653719	0.188168	-0.085	2.1	0.715461	0.98	1447
P43234	CTSO	6.34962e-06	1.332	0.198476	0.0659686	0.0411781	-0.152	1.44	0.530543	0.14	321
P43403	ZAP70	0.272667	0.364	0.317356	0.637954	0.865947	-0.184	1.49	0.374621	0.35	619
P43490	NAMPT	0.982566	0.309	0.767104	0.714458	0.754357	-0.355	0.14	1.0705	0.19	491
P43681	CHRNA4	0.0208679	0.822	0.732228	0.0609716	0.046852	-0.191	1.54	-0.502054	0.43	627
P43699	NKX2-1	0.0819265	0.586	0.973979	0.849774	0.630499	0.199	5.1	1.22028	1	371
P46527	CDKN1B	0.847005	0.645	0.781569	0.79564	0.86745	-0.289	1.86	0.447151	0.99	198
P46663	BDKRB1	0.0701047	1.097	0.241487	0.0561446	0.0313449	-0.327	-0.81	-0.939469	0.12	353
P46695	IER3	0.671462	0.928	0.280572	0.051693	0.0516562	-0.274	1.24	-1.53916	0.92	156
P46939	UTRN	2.96803e-09	0.43	0.960171	0.0596525	0.843232	-0.211	1.84	0.879861	0.77	3433
P47211	GALR1	0.000193369	1.347	0.973441	0.0527178	0.0347888	-0.283	0.45	-0.618477	0.4	349
P47900	P2RY1	0.581733	0.597	0.789753	0.0566338	0.0410027	-0.273	-0.09	-0.56212	0.11	373
P48146	NPBWR2	0.00222433	1.783	0.35224	0.0529143	0.0341293	-0.227	1.8	-0.921729	0.17	333
P48556	PSMD8	0.176155	0.632	0.142575	0.0535057	0.0612774	-0.209	-0.04	0.120735	0.3	350
P48723	HSPA13	0.00188637	0.69	0.292627	0.0507954	0.262422	-0.171	0.59	0.759044	0.16	471
P48742	LHX1	0.289266	0.737	0.822524	0.36611	0.0834808	-0.003	4.52	0.605278	0.94	406
P49221	TGM4	1.13522e-11	1.206	0.210004	0.0633834	0.0633964	-0.251	0.23	0.488822	0.18	684
P49356	FNTB	0.172001	0.509	0.79976	0.0501985	0.0824182	-0.266	-0.29	0.0883259	0.19	437
P49366	DHPS	0.00345215	0.873	0.138466	0.0631654	0.16164	-0.174	-0.48	0.44622	0.18	369
P49703	ARL4D	0.13243	1.197	0.155539	0.0516099	0.101192	-0.364	-0.29	0.287668	0.41	201
P49789	FHIT	0.00139184	1.453	0.166097	0.0463393	0.220515	-0.407	-0.59	-0.544739	0.18	147
P49796	RGS3	9.68169e-05	0.645	0.454659	0.140436	0.649132	-0.227	2.45	0.915537	0.98	1198
P49915	GMPS	0.993904	0.244	0.941755	0.0704136	0.351173	-0.326	0.31	0.768045	0.19	693
P49917	LIG4	0.00210124	0.802	0.625406	0.0478431	0.440146	-0.147	1.12	0.69527	0.25	911
P50221	MEOX1	0.0653974	1.268	0.364448	0.050241	0.129738	-0.175	2.07	0.684391	1	254
P50440	GATM	0.866491	0.534	0.820425	0.21706	0.208088	-0.319	-0.49	0.0966406	0.18	423
P50502	ST13	0.659424	0.414	0.974445	0.820078	0.906904	0.041	3.57	0.692297	0.92	369
P50553	ASCL1	0.364739	0.595	0.944158	0.607106	0.295787	0.342	1.16	0.00854345	0.99	236
P50748	KNTC1	4.77718e-32	0.828	0.535014	0.0779725	0.0557793	-0.233	0.04	0.321041	0.16	2209
P51164	ATP4B	1.84085e-05	1.052	0.631154	0.0689905	0.143997	-0.163	0.54	-0.102587	0.15	291
P51398	DAP3	1.90763e-05	1.105	0.215785	0.466707	0.442288	-0.189	-0.33	0.30036	0.27	398
P51636	CAV2	0.00411638	1.343	0.706742	0.291084	0.332139	-0.563	-1.12	-1.58503	0.2	162
P51665	PSMD7	0.0193324	0.557	0.57417	0.0513637	0.743617	-0.337	-0.04	0.75001	0.16	324
P51693	APLP1	0.525927	0.437	0.448439	0.071779	0.0983085	-0.259	1.78	0.451545	0.96	650
P51790	CLCN3	0.993265	0.222	0.990388	0.0601144	0.0373563	-0.244	0.54	0.365588	0.15	818
P51825	AFF1	0.476647	0.347	0.928549	0.690998	0.554246	-0.039	2.26	0.808491	1	1210
P51948	MNAT1	3.96574e-12	1.52	0.186027	0.193894	0.710581	-0.296	1.56	0.0724478	0.18	309
P51957	NEK4	1.2165e-12	1.154	0.160966	0.526775	0.884032	-0.284	0.81	0.825202	0.94	841
P52594	AGFG1	0.969266	0.278	0.82157	0.874343	0.820988	0.176	4.22	0.849215	1	562
P52797	EFNA3	0.180564	0.802	0.316904	0.202986	0.074595	0.012	2.03	0.431844	0.61	238
P52945	PDX1	0.522916	1.053	0.712606	0.0617236	0.0738007	-0.138	1.99	0.105886	1	283
P53367	ARFIP1	0.00372902	0.941	0.560914	0.730905	0.633636	-0.171	0.85	0.458324	0.31	373
P53539	FOSB	0.852916	0.3	0.855892	0.615872	0.25512	0.136	3.66	0.187793	1	338
P53805	RCAN1	0.557669	1.072	0.67572	0.3547	0.667416	-0.295	0.15	-0.296048	0.53	252
P54098	POLG	4.1245e-05	0.555	0.654166	0.480475	0.518752	0.223	1.33	0.697541	0.83	1239
P54107	CRISP1	0.000219402	1.361	0.0686225	0.0501015	0.0344887	-0.337	1.14	-1.02293	0.24	249
P54219	SLC18A1	1.88883e-14	1.592	0.060567	0.0825901	0.0289509	-0.228	0.19	-0.048794	0.26	525
P54296	MYOM2	1.48718e-55	1.484	0.293951	0.631476	0.720073	-0.114	1.77	0.992429	0.41	1465
P54368	OAZ1	0.0889952	0.722	0.27845	0.0576108	0.358701	-0.201	2.16	0.237599	0.48	228
P55061	TMBIM6	0.0161697	0.703	0.557391	0.0676056	0.0299322	-0.367	-1.24	-0.820661	0.11	237
P55212	CASP6	0.000855158	1.089	0.340933	0.0665109	0.256724	-0.42	-0.97	0.218536	0.16	293
P55291	CDH15	5.96232e-12	1.105	0.547659	0.0546497	0.104542	-0.239	1.07	0.702049	0.64	814
P55345	PRMT2	0.75142	0.653	0.829539	0.078772	0.0337428	-0.286	0.78	-0.191958	0.16	433
P55957	BID	2.6783e-07	1.917	0.186159	0.0679382	0.365772	-0.31	-0.64	-0.224858	0.54	195
P56159	GFRA1	0.119577	0.524	0.910919	0.0557918	0.0278684	-0.241	-0.31	-0.206186	0.25	465
P56557	TMEM50B	0.298982	0.92	0.327941	0.107222	0.0351219	-0.303	0.3	-0.675847	0.11	158
P56715	RP1	3.68446e-10	0.704	0.0545027	0.111907	0.349707	-0.091	1.44	1.27113	0.99	2156
P56915	GSC	0.0697083	1.129	0.877683	0.164184	0.110135	0.003	2.76	0.352764	0.8	257
P57071	PRDM15	0.753745	0.455	0.864854	0.140837	0.165801	0.067	1.88	0.881903	0.98	1507
P57075	UBASH3A	3.97257e-07	0.918	0.545048	0.0519783	0.0784103	-0.288	1.58	-0.0129704	0.14	661
P57775	FBXW4	0.00069101	0.723	0.582214	0.0563776	0.0284738	-0.339	-0.13	-0.194196	0.22	412
P59025	RTP1	0.56383	1.343	0.227311	0.0641494	0.173845	-0.448	-0.38	-0.760792	0.2	263
P59047	NLRP5	1.23997e-07	0.795	0.0333623	0.0479382	0.0281692	-0.29	0.79	0.229432	0.38	1200
P59095	STARD6	0.0263352	1.193	0.114565	0.0505791	0.0338013	-0.252	-0.12	0.192742	0.14	220
P59533	TAS2R38	0.0653904	1.128	0.0323148	0.0578117	0.0400941	-0.336	-0.95	-1.5218	0.11	333
P59826	BPIFB3	1.27011e-05	1.251	0.0309512	0.0712558	0.0355139	-0.37	0.32	0.171735	0.25	476
P61587	RND3	0.940813	0.283	0.923356	0.214944	0.776696	-0.254	0.41	-0.414986	0.22	244
P61916	NPC2	0.00870069	1.389	0.688618	0.160914	0.185785	-0.252	0.44	-0.77631	0.16	151
P62487	POLR2G	0.0064654	1.421	0.0330298	0.0829607	0.0960239	-0.416	-0.01	0.124852	0.11	172
P78364	PHC1	0.997152	0.243	0.98974	0.908898	0.814478	0.474	4.15	0.586345	1	1004
P78424	POU6F2	0.000369076	0.557	0.670386	0.734256	0.457537	0.578	1.76	0.247629	0.99	691
P80370	DLK1	0.400971	0.714	0.919764	0.114835	0.0390276	-0.35	3.5	0.203752	0.2	383
P82094	TMF1	2.83911e-06	0.502	0.447342	0.887334	0.896408	-0.12	2.35	0.531409	1	1093
P82279	CRB1	3.35698e-09	0.829	0.210549	0.166927	0.0640595	-0.111	3.54	0.934879	0.15	1406
P82673	MRPS35	0.0409283	1.253	0.306675	0.195968	0.810958	-0.376	0.93	-0.463241	0.56	323
P82675	MRPS5	0.0063387	0.693	0.121944	0.183479	0.550575	-0.212	1	1.08484	0.74	430
P82930	MRPS34	5.52344e-05	1.722	0.113244	0.0475044	0.297109	-0.448	-1.39	-0.480769	0.35	218
P83111	LACTB	0.00265961	0.99	0.341817	0.179285	0.468981	-0.226	0.53	1.01192	0.56	547
P83436	COG7	1.28699e-06	0.661	0.505866	0.0590983	0.0399798	-0.216	-0.89	-0.171098	0.21	770
P98153	DGCR2	0.00109594	0.884	0.132591	0.0541795	0.0911402	-0.241	2.85	0.490391	0.46	550
Q00G26	PLIN5	1.32368e-07	1.656	0.655814	0.0534224	0.390468	-0.361	0.08	-0.285789	0.35	463
Q01581	HMGCS1	0.972849	0.207	0.915699	0.484434	0.439047	-0.029	0.07	0.728202	0.19	520
Q01658	DR1	0.835492	0.368	0.637627	0.545893	0.717549	-0.068	-0.12	-0.735112	0.66	176
Q01973	ROR1	0.906689	0.267	0.972694	0.500923	0.449937	0.154	2.69	0.460938	0.71	937
Q02086	SP2	0.969394	0.219	0.898036	0.70041	0.521021	0.202	1.38	0.184672	0.97	613
Q02383	SEMG2	6.7703e-15	1.593	0.0592475	0.277776	0.436419	-0.002	1.19	2.04835	1	582
Q02410	APBA1	0.865841	0.388	0.607071	0.892945	0.631614	-0.154	1.43	0.841636	0.99	837
Q02487	DSC2	0.000683302	0.689	0.467483	0.112074	0.509333	-0.164	1.99	0.74671	0.32	901
Q02556	IRF8	0.92654	0.344	0.938906	0.0610772	0.235839	-0.186	0.33	0.421537	0.34	426
Q03014	HHEX	0.216268	0.58	0.851273	0.063508	0.0513816	-0.112	2.16	0.0976371	0.99	270
Q03167	TGFBR3	0.0110548	0.499	0.63737	0.0664418	0.0463572	-0.198	1.78	0.555569	0.73	851
Q03393	PTS	0.00115619	1.685	0.448738	0.142333	0.233641	-0.326	-0.22	0.227863	0.13	145
Q03431	PTH1R	0.742389	0.411	0.941993	0.296889	0.176852	-0.146	0.99	-0.0338307	0.45	593
Q03989	ARID5A	0.971126	0.35	0.416043	0.752354	0.67349	-0.205	1.87	0.889842	1	594
Q04446	GBE1	1.17857e-13	0.972	0.215452	0.11973	0.754999	-0.26	1.78	1.02371	0.18	702
Q04721	NOTCH2	1	0.116	0.947709	0.365307	0.227315	-0.01	4.86	0.971535	0.93	2471
Q04727	TLE4	0.999922	0.15	0.995298	0.737237	0.723351	-0.07	1.7	0.660851	0.74	773
Q04864	REL	0.969516	0.229	0.950801	0.698482	0.563547	0.047	3.4	0.882409	0.99	619
Q05682	CALD1	0.999098	0.258	0.98715	0.812813	0.776184	-0.365	2.48	1.24195	1	793
Q06203	PPAT	0.994564	0.296	0.671585	0.0546585	0.147986	-0.317	0.16	0.64597	0.19	517
Q07283	TCHH	3.87496e-23	0.98	0.167278	0.129478	0.23816	-0.315	0.66	1.31171	0.99	1943
Q07326	PIGF	0.00090904	1.264	0.177405	0.111667	0.0490951	-0.496	-0.87	-1.41426	0.13	219
Q07817	BCL2L1	0.823685	0.341	0.736774	0.0631436	0.203808	-0.318	0.4	0.245212	0.19	233
Q0D2K2	KLHL30	8.29725e-11	1.221	0.469134	0.0620055	0.0522519	-0.262	1.07	0.222326	0.14	578
Q0P641	C2orf80	7.49151e-05	1.631	0.0577828	0.0690297	0.169242	-0.364	-1.08	-0.517704	0.28	193
Q0VAK6	LMOD3	0.00805842	1.138	0.261958	0.056258	0.231411	-0.156	2.28	0.712455	0.97	560
Q0VDF9	HSPA14	0.991685	0.395	0.938495	0.0598063	0.163005	-0.286	0.26	0.678984	0.18	509
Q0VFZ6	CCDC173	1.08459e-15	1.178	0.182501	0.0565353	0.398518	-0.107	1.76	0.761314	0.67	552
Q12805	EFEMP1	0.999786	0.153	0.808199	0.0808629	0.0890613	-0.065	1.68	-0.0919197	0.24	493
Q12864	CDH17	2.80756e-06	0.963	0.199618	0.0594493	0.13255	-0.062	0.54	0.886379	0.34	832
Q12866	MERTK	9.66187e-08	0.748	0.278256	0.0472173	0.123054	-0.143	0.81	0.483448	0.22	999
Q12904	AIMP1	0.000209309	1.216	0.383723	0.102036	0.830472	-0.331	0.18	0.514763	0.52	312
Q12918	KLRB1	4.43125e-06	1.441	0.0988873	0.0512573	0.0414585	-0.43	-0.39	-0.596816	0.15	225
Q12934	BFSP1	0.000105944	1.119	0.35597	0.0584038	0.312559	-0.37	1.46	0.624619	0.88	665
Q13007	IL24	0.00271589	1.545	0.305512	0.07553	0.0680593	-0.251	-1.68	-1.18385	0.14	206
Q13017	ARHGAP5	0.987054	0.263	0.974851	0.151978	0.717129	-0.145	1.79	0.796697	0.33	1502
Q13043	STK4	0.118312	0.524	0.286501	0.720101	0.867977	-0.392	-0.19	0.328784	0.5	487
Q13084	MRPL28	2.41662e-08	1.469	0.20394	0.0620134	0.3892	-0.343	-0.38	-0.0128723	0.24	256
Q13115	DUSP4	0.539069	0.419	0.962692	0.166973	0.206349	-0.256	1.8	0.0260387	0.46	394
Q13127	REST	0.972672	0.286	0.821665	0.0538612	0.671222	-0.168	1.52	1.02962	1	1097
Q13163	MAP2K5	0.475918	0.509	0.617045	0.0635133	0.143496	-0.175	-0.42	0.354071	0.17	448
Q13164	MAPK7	0.232914	0.609	0.352933	0.753532	0.662692	0.098	4.62	0.321041	0.99	816
Q13190	STX5	0.362948	0.402	0.346481	0.104808	0.206537	-0.257	0.53	-0.168745	0.32	355
Q13224	GRIN2B	0.999995	0.061	0.996809	0.102889	0.329065	-0.063	2.28	1.17677	0.87	1484
Q13227	GPS2	0.590138	0.583	0.67742	0.641314	0.310649	0.234	3.19	0.194033	1	327
Q13228	SELENBP1	1.22411e-06	1.294	0.0656882	0.0713384	0.336605	-0.365	0.06	0.880204	0.16	472
Q13255	GRM1	0.989965	0.415	0.759319	0.126372	0.0693275	0.088	1.52	0.527619	0.34	1194
Q13304	GPR17	1.06559e-05	1.463	0.235055	0.0530865	0.0415829	-0.323	0.48	-0.928622	0.25	367
Q13322	GRB10	0.367424	0.335	0.879796	0.204408	0.42487	0	0.54	0.178775	0.44	594
Q13352	ITGB3BP	1.47054e-05	1.412	0.378669	0.487436	0.761478	-0.398	-0.34	-0.199244	0.5	177
Q13443	ADAM9	0.828249	0.417	0.682649	0.495381	0.587468	0.017	2.69	1.14191	0.5	819
Q13469	NFATC2	0.999251	0.187	0.987507	0.830293	0.832456	0.065	3.85	0.617154	1	925
Q13516	OLIG2	0.203764	1.308	0.744112	0.658559	0.356638	-0.081	4.53	0.488724	1	323
Q13530	SERINC3	0.590252	0.406	0.366357	0.0580241	0.0628253	-0.225	-0.16	-0.556353	0.28	473
Q13571	LAPTM5	0.735702	0.4	0.655214	0.0914813	0.124198	-0.266	-0.57	-1.57134	0.22	262
Q13572	ITPK1	0.987051	0.242	0.89762	0.0600573	0.0488085	-0.212	0.42	0.253053	0.16	414
Q13616	CUL1	0.999963	0.144	0.996706	0.101844	0.418624	-0.038	1.17	0.548202	0.25	776
Q13630	TSTA3	0.00499192	1.13	0.348966	0.086359	0.423952	-0.07	0.64	0.474023	0.16	321
Q13873	BMPR2	0.996668	0.191	0.97456	0.49103	0.714642	-0.013	2.28	0.672564	0.92	1038
Q13889	GTF2H3	1.59171e-05	1.043	0.445664	0.0897317	0.036553	-0.215	0.02	-0.244117	0.15	308
Q13976	PRKG1	0.999744	0.235	0.955586	0.0846317	0.814198	-0.45	1.21	0.840068	0.17	671
Q14028	CNGB1	6.63009e-25	1.153	0.101423	0.143839	0.179116	-0.221	3.03	0.499947	1	1251
Q14094	CCNI	0.789094	0.432	0.755788	0.0594746	0.107796	-0.362	-0.12	-0.742512	0.25	377
Q14108	SCARB2	0.0724429	0.724	0.383435	0.064571	0.0424309	-0.286	0.91	0.298596	0.11	478
Q14114	LRP8	0.999986	0.224	0.831258	0.202508	0.0813728	-0.092	3.37	0.487156	0.68	963
Q14116	IL18	0.102774	1.284	0.561865	0.0680145	0.284063	-0.405	-0.58	-0.147101	0.18	193
Q14159	SPIDR	1.0713e-14	1.085	0.0931219	0.0512255	0.0534207	-0.249	1.48	0.312481	0.84	915
Q14184	DOC2B	0.38272	1.065	0.817274	0.0678089	0.569695	-0.206	2.92	0.758325	0.58	412
Q14376	GALE	3.26699e-08	1.388	0.451099	0.0632808	0.309453	-0.237	0.25	0.922954	0.2	348
Q14392	LRRC32	0.0215755	0.921	0.552739	0.0792699	0.0585693	-0.207	0.18	-0.0107814	0.21	662
Q14393	GAS6	0.333439	0.486	0.796629	0.0483302	0.0472242	-0.239	1.9	0.265321	0.15	678
Q14406	CSHL1	0.000458793	1.907	0.128373	0.0507972	0.0317791	-0.332	-0.96	-0.661456	0.12	222
Q14515	SPARCL1	1.07143e-06	0.967	0.0980924	0.230452	0.64613	-0.04	2.17	0.93875	0.99	664
Q14679	TTLL4	2.83171e-06	0.696	0.444277	0.0498738	0.14387	-0.117	1.14	0.575678	0.99	1199
Q14714	SSPN	0.753323	1.174	0.273159	0.0800634	0.0459824	-0.431	-0.29	-1.08286	0.2	243
Q14728	MFSD10	3.01777e-07	1.313	0.427312	0.0783902	0.0333814	-0.291	-0.16	0.0751268	0.35	455
Q14746	COG2	0.000167565	0.591	0.74787	0.0512656	0.0762225	-0.33	-0.53	0.252644	0.56	738
Q14919	DRAP1	0.215306	0.795	0.0718037	0.17479	0.856434	-0.326	1.33	0.475264	0.99	205
Q14994	NR1I3	0.00035522	1.154	0.149118	0.0454585	0.0393677	-0.289	1.84	-0.611077	0.15	352
Q149N8	SHPRH	0.491308	0.421	0.912155	0.0498015	0.421085	-0.332	1.24	0.573113	0.59	1683
Q14BN4	SLMAP	0.999326	0.24	0.951571	0.0531172	0.199253	-0.318	0.52	0.211397	0.37	828
Q14CW9	ATXN7L3	0.955239	0.196	0.901105	0.824483	0.709893	-0.23	1.16	0.920977	1	347
Q14CX7	NAA25	0.99999	0.108	0.993534	0.0460272	0.217878	-0.216	0.7	0.325027	0.2	972
Q14CZ8	HEPACAM	0.630645	0.409	0.652061	0.55679	0.455039	-0.078	2.23	0.0618134	0.37	416
Q15011	HERPUD1	0.821043	0.23	0.894285	0.3892	0.128859	0.133	1.51	0.228239	0.98	391
Q15013	MAD2L1BP	0.00824444	1.404	0.259007	0.209856	0.411023	-0.369	1.37	-1.05574	0.28	274
Q15031	LARS2	2.60644e-07	0.857	0.295311	0.0631819	0.150805	-0.241	2.42	0.253151	0.15	903
Q15047	SETDB1	0.999997	0.201	0.840952	0.903867	0.778656	-0.057	3.02	1.22648	0.98	1291
Q15080	NCF4	7.89905e-06	1.198	0.218895	0.193917	0.333686	-0.327	-0.84	-0.117746	0.14	339
Q15116	PDCD1	0.017954	0.662	0.935477	0.0500428	0.0461953	-0.238	1.66	-0.206905	0.83	288
Q15256	PTPRR	0.000430476	0.698	0.318238	0.0481999	0.139614	-0.253	0.58	0.201041	0.21	657
Q15291	RBBP5	0.995054	0.189	0.95499	0.300697	0.769516	-0.336	0.67	0.801614	0.34	538
Q15293	RCN1	0.0163386	1.13	0.532054	0.801226	0.716068	-0.524	-0.41	0.915015	0.5	331
Q15392	DHCR24	0.969137	0.523	0.680429	0.179615	0.126067	-0.363	0	-0.0450695	0.13	516
Q15417	CNN3	0.864371	0.489	0.869338	0.842812	0.877372	-0.078	1.69	1.27198	0.49	329
Q15464	SHB	0.744184	0.322	0.947329	0.894239	0.875524	-0.094	2.43	1.13826	1	509
Q15646	OASL	5.07294e-12	1.553	0.21873	0.0521519	0.0391001	-0.16	0.25	0.208457	0.16	514
Q15653	NFKBIB	0.24957	0.556	0.263103	0.305139	0.594363	-0.321	1.98	0.334077	0.93	356
Q15735	INPP5J	6.43096e-12	1.175	0.505147	0.280585	0.382447	-0.078	3.34	0.892374	1	1006
Q15743	GPR68	0.000219037	1.364	0.140257	0.0586264	0.0531805	-0.33	-0.37	-0.55423	0.16	365
Q15773	MLF2	0.921485	0.413	0.687693	0.890437	0.860385	0.071	1.37	0.862088	0.93	248
Q16222	UAP1	0.908075	0.538	0.251665	0.0648007	0.25599	-0.263	-0.44	0.854982	0.34	522
Q16254	E2F4	0.320999	0.49	0.376946	0.54264	0.412907	-0.099	2.52	0.104139	0.91	413
Q16270	IGFBP7	0.00596321	1.118	0.459561	0.0743093	0.187508	-0.326	2.61	0.830152	0.88	282
Q16394	EXT1	0.99932	0.261	0.992384	0.0635487	0.0447639	-0.22	0.91	0.365441	0.18	746
Q16513	PKN2	0.999995	0.15	0.933522	0.789036	0.914183	-0.225	0.98	0.540737	0.64	984
Q16538	GPR162	0.0171344	0.659	0.37308	0.0756334	0.0439667	-0.304	2.2	0.636413	0.94	588
Q16549	PCSK7	0.19137	0.514	0.656059	0.0703612	0.213965	-0.089	1.78	0.963482	0.65	785
Q16558	KCNMB1	2.07039e-05	1.602	0.437093	0.109648	0.0327674	-0.186	-0.69	-0.907059	0.14	191
Q16560	SNRNP35	2.28333e-07	1.489	0.224679	0.0792388	0.287851	-0.542	-0.07	1.35463	0.84	246
Q16572	SLC18A3	0.161377	0.636	0.572023	0.0526874	0.0308449	-0.254	1.35	-0.399386	0.53	532
Q16585	SGCB	0.00360015	1.466	0.116047	0.0476272	0.122144	-0.187	-0.5	0.830462	0.44	318
Q16613	AANAT	0.0130382	1.227	0.445955	0.0926107	0.115901	-0.415	-0.48	-0.98101	0.15	207
Q16671	AMHR2	5.93082e-07	0.934	0.136042	0.105936	0.0387236	-0.17	2.96	-0.193314	0.53	573
Q16739	UGCG	0.982569	0.349	0.850008	0.064319	0.0311021	-0.215	-1.21	-0.197496	0.11	394
Q16822	PCK2	2.18697e-17	1.393	0.162368	0.0476457	0.230396	-0.174	1.33	0.80854	0.33	640
Q16829	DUSP7	0.228529	0.503	0.387355	0.0700634	0.151243	-0.105	1.37	0.634224	0.72	419
Q16853	AOC3	6.46996e-09	1.032	0.187507	0.0613501	0.0417008	-0.15	1.34	0.63264	0.58	763
Q17R60	IMPG1	6.13186e-13	1.354	0.0696451	0.053204	0.0556893	-0.248	0.81	0.287962	0.71	797
Q17RD7	SYT16	0.00124652	0.775	0.282965	0.0489106	0.207722	-0.189	0.79	0.773272	0.98	645
Q18PE1	DOK7	0.00480838	0.934	0.543967	0.0905783	0.100813	-0.088	2.62	0.560682	1	504
Q1HG43	DUOXA1	0.00010972	0.977	0.687667	0.0825469	0.0291805	-0.25	-0.1	-0.591997	0.21	343
Q1L5Z9	LONRF2	0.851045	0.615	0.147572	0.0461681	0.17322	-0.214	1.66	0.146807	0.7	754
Q29980	MICB	0.000284377	1.074	0.100143	0.0478881	0.293844	-0.194	0.92	0.221623	0.4	383
Q2I0M4	LRRC26	0.0284394	1.678	0.580575	0.0601196	0.0330749	-0.318	0.32	-0.765415	0.44	334
Q2KHT3	CLEC16A	0.010139	0.384	0.650982	0.129243	0.0735807	0.035	2.89	0.337311	0.91	1053
Q2LD37	KIAA1109	3.91298e-08	0.41	0.824922	0.469093	0.667556	-0.076	4.35	1.37002	1	5005
Q2M1V0	ISX	0.000189151	1.662	0.0824025	0.0515154	0.0310455	-0.308	0.11	-0.642523	0.84	245
Q2M1Z3	ARHGAP31	0.999634	0.192	0.94904	0.362598	0.476545	-0.149	2.36	0.892995	1	1444
Q2M385	MPEG1	3.45678e-12	1.634	0.114246	0.0573696	0.163935	-0.074	1.43	0.778434	0.35	716
Q2QGD7	ZXDC	0.000818652	1.005	0.515522	0.0941784	0.139458	-0.086	2.28	1.09273	1	858
Q2TAC6	KIF19	5.37123e-13	0.97	0.612012	0.168985	0.315767	-0.168	5.05	0.944337	0.99	998
Q2TAL5	SMTNL2	0.00123712	0.981	0.814667	0.12369	0.126992	-0.131	3.02	0.174397	0.99	461
Q2TAL6	VWC2	0.795161	0.274	0.609653	0.0625542	0.0369063	-0.326	1.21	-0.201547	0.63	325
Q2TBA0	KLHL40	0.0781027	0.924	0.510988	0.0568659	0.0731988	-0.317	0.32	0.220578	0.18	621
Q2V2M9	FHOD3	0.997517	0.374	0.717105	0.379353	0.448423	-0.046	3.96	0.87019	0.99	1422
Q30201	HFE	8.49697e-07	1.186	0.214387	0.0510139	0.0294344	-0.316	0.13	-0.112584	0.19	348
Q32M84	BTBD16	3.41362e-12	1.246	0.278562	0.0822541	0.0444615	-0.335	-1.15	0.0156004	0.12	506
Q32MH5	FAM214A	0.966999	0.368	0.848297	0.0498942	0.252954	-0.119	1.13	0.764532	0.95	1076
Q32MZ4	LRRFIP1	0.365512	0.675	0.888326	0.85591	0.806123	-0.381	1.84	1.20173	1	808
Q32NB8	PGS1	0.000957082	1.131	0.407201	0.0489382	0.0308004	-0.229	-0.25	0.0901228	0.17	556
Q3KP44	ANKRD55	2.43501e-07	0.867	0.0717533	0.0569223	0.0373635	-0.126	0.04	0.263115	0.87	614
Q3MIT2	PUS10	5.26981e-10	1.04	0.42184	0.0674149	0.137038	-0.332	1.13	0.263066	0.19	529
Q3SY77	UGT3A2	2.94297e-10	1.25	0.23082	0.0825784	0.0782266	-0.329	-0.23	0.278438	0.12	523
Q3T8J9	GON4L	0.999999	0.299	0.785887	0.0666353	0.482536	-0.127	2.84	0.950822	1	2241
Q3T906	GNPTAB	4.22558e-06	0.821	0.49411	0.237857	0.3224	-0.075	3.85	0.816038	0.41	1256
Q3V5L5	MGAT5B	0.126104	0.469	0.664053	0.0470608	0.0544134	-0.3	2.09	0.444929	0.2	792
Q3YBM2	TMEM176B	2.99737e-09	1.753	0.615645	0.0563948	0.036569	-0.258	-0.83	-0.367515	0.24	270
Q3ZCT8	KBTBD12	9.96465e-13	1.233	0.113082	0.0751052	0.103157	-0.158	1.37	0.354708	0.12	623
Q460N3	PARP15	2.70928e-07	0.961	0.107879	0.0442961	0.102776	-0.189	1.15	0.688948	0.49	678
Q494R4	CCDC153	0.154453	1.226	0.344463	0.0535708	0.138664	-0.504	-1.96	0.073722	0.7	210
Q495A1	TIGIT	0.0451499	1.05	0.118411	0.0614031	0.0552285	-0.251	0.58	-0.20666	0.2	244
Q495W5	FUT11	1.25547e-05	1.163	0.269193	0.0496735	0.0482422	-0.324	0.99	0.127025	0.29	492
Q496M5	PLK5	0.0716255	1.149	0.473982	0.0643294	0.0296843	-0.238	1.66	0.237779	0.83	336
Q49AJ0	FAM135B	0.999999	0.222	0.978337	0.0565435	0.22238	-0.103	1.62	0.732058	0.45	1406
Q4AC99	ACCSL	2.58324e-11	1.316	0.138817	0.0612111	0.0364336	-0.223	0.67	-0.0227553	0.22	568
Q4G0F5	VPS26B	0.970719	0.317	0.98769	0.0717811	0.630464	-0.422	-0.87	0.645529	0.26	336
Q4G0N4	NADK2	0.907648	0.52	0.65506	0.0566767	0.769547	-0.199	1.96	0.942981	0.27	442
Q4LDE5	SVEP1	0.589008	0.254	0.921539	0.178567	0.109525	-0.14	3.92	1.38157	0.61	3571
Q4LE39	ARID4B	0.999976	0.187	0.997456	0.869906	0.81669	-0.227	2.29	1.41397	1	1312
Q4LEZ3	AARD	0.328326	1.103	0.372672	0.0544262	0.184931	-0.426	-0.04	-0.813931	0.19	155
Q4U2R8	SLC22A6	2.18927e-05	0.99	0.136737	0.0955405	0.0286344	-0.197	0.82	-0.0746694	0.27	563
Q4V9L6	TMEM119	0.00956737	0.946	0.241076	0.236273	0.109839	-0.214	1.13	0.286491	1	283
Q502W6	VWA3B	3.26524e-18	0.94	0.0579942	0.0533678	0.246696	-0.164	2.86	0.620013	0.46	1294
Q53FD0	ZC2HC1C	1.62188e-06	1.301	0.196822	0.123096	0.241541	-0.03	1.82	1.17705	1	456
Q53GI3	ZNF394	0.0433348	0.975	0.0832227	0.1362	0.727055	-0.342	1.61	0.683754	0.91	561
Q53H82	LACTB2	0.000281761	1.089	0.314308	0.0507346	0.0971904	-0.362	-0.27	0.420785	0.13	288
Q53HC0	CCDC92	0.36885	0.619	0.829307	0.0915868	0.538625	-0.344	1.84	-0.104367	0.92	331
Q53HI1	UNC50	0.0116183	1.012	0.172165	0.0546572	0.0452612	-0.245	-1.67	-0.505125	0.15	259
Q53RY4	KRTCAP3	0.0445235	1.451	0.392445	0.0627898	0.09297	-0.405	0.76	-0.507314	0.21	240
Q53S99	C2orf83	0.0501106	1.964	0.290954	0.0512335	0.0280622	-0.222	-0.59	-0.622153	0.35	150
Q53T59	HS1BP3	0.000353325	1.217	0.422166	0.355222	0.524356	-0.278	0.84	0.317104	0.94	392
Q562E7	WDR81	1.26011e-05	0.534	0.545346	0.103675	0.10897	-0.124	3.9	1.03083	1	1941
Q5BJD5	TMEM41B	0.0201899	0.626	0.748472	0.082255	0.105418	-0.4	-0.83	-0.440551	0.2	291
Q5BJH2	TMEM128	0.110058	1.616	0.539709	0.0646422	0.0459958	-0.539	-1.05	-1.23313	0.09	165
Q5CZC0	FSIP2	3.21633e-08	0.512	0.27577	0.149692	0.342931	0.018	1.9	1.33226	1	6907
Q5EBL2	ZNF628	0.986868	0.359	0.583251	0.268803	0.0600153	0.016	2.24	0.664412	1	1059
Q5FWE3	PRRT3	0.658019	0.765	0.178826	0.285109	0.119869	-0.03	3.08	0.709825	1	981
Q5FWF7	FBXO48	0.0166653	1.757	0.0576172	0.0587109	0.265304	-0.466	-0.21	-0.707407	0.31	155
Q5GAN3	RNASE13	0.00115692	1.861	0.0878703	0.0959652	0.152692	-0.209	0.43	-0.712422	0.11	156
Q5HYI8	RABL3	0.136652	0.972	0.114341	0.23163	0.378402	-0.322	-0.2	0.694355	0.18	236
Q5HYK7	SH3D19	0.375087	0.611	0.643625	0.136849	0.442111	-0.196	2.81	1.00069	0.99	790
Q5I0G3	MDH1B	5.81111e-12	1.177	0.166731	0.0825856	0.0384613	-0.373	-0.68	0.198623	0.11	518
Q5I0X7	TTC32	0.0898979	1.279	0.316968	0.0552259	0.0672184	-0.322	0.14	-0.192366	0.13	151
Q5IJ48	CRB2	3.46015e-05	0.888	0.377833	0.220549	0.0452637	-0.216	3.49	0.678249	0.5	1285
Q5JRA6	MIA3	0.471388	0.354	0.937885	0.621209	0.764014	-0.077	3.68	1.34993	1	1907
Q5JTN6	WDR38	0.000345295	1.589	0.239527	0.0619249	0.0589578	-0.34	0.8	0.150221	0.22	314
Q5JTV8	TOR1AIP1	0.0646148	0.907	0.186489	0.837023	0.924859	-0.08	3.75	0.5302	0.99	583
Q5JUK3	KCNT1	0.00534874	0.471	0.838505	0.0467031	0.0508945	-0.186	1.86	0.549149	0.72	1230
Q5JUQ0	FAM78A	0.4808	0.698	0.869598	0.0563923	0.0840033	-0.28	-0.5	-0.428185	0.21	283
Q5JUR7	TEX30	0.00629544	1.313	0.568285	0.131744	0.0354543	-0.385	-1.34	0.0361177	0.15	227
Q5JXA9	SIRPB2	0.0145881	1.123	0.400394	0.0460632	0.0299849	-0.187	0.85	0.1603	0.67	342
Q5JXM2	METTL24	0.0127145	1.3	0.217583	0.129686	0.0703366	-0.033	2.23	0.43039	0.44	366
Q5KU26	COLEC12	0.991466	0.354	0.920246	0.827034	0.668929	0.148	5.13	1.724	0.43	742
Q5M9N0	CCDC158	2.98525e-13	0.967	0.0654887	0.0547254	0.284433	-0.212	2.03	0.649237	0.91	1113
Q5MY95	ENTPD8	1.7225e-07	1.232	0.469241	0.08136	0.0281618	-0.167	1.17	0.319293	0.16	495
Q5QGZ9	CLEC12A	6.28346e-06	1.43	0.116227	0.0468237	0.0467631	-0.232	0.71	-0.551975	0.13	265
Q5R387	PLA2G2C	0.000569563	1.218	0.242153	0.0493532	0.0287086	-0.311	1.33	-0.363644	0.16	149
Q5RL73	RBM48	5.12366e-05	1.301	0.343552	0.0557993	0.0920407	-0.188	1.56	0.395139	0.75	367
Q5SNV9	C1orf167	0.155527	1.052	0.334581	0.0773001	0.145833	-0.048	1.44	0.770054	1	1468
Q5SQN1	SNAP47	0.000304823	0.994	0.389176	0.0697239	0.632287	-0.375	1.25	-0.160333	0.47	464
Q5SSG8	MUC21	0.331419	1.407	0.139606	0.471897	0.146403	0.008	3.04	0.752755	1	566
Q5SWH9	TMEM69	0.000261683	1.633	0.558779	0.0828367	0.167335	-0.232	-0.13	-1.1336	0.14	247
Q5T036	FAM120AOS	0.514391	0.989	0.381904	0.0494765	0.0395788	-0.19	1.07	0.0329813	0.72	256
Q5T0B9	ZNF362	0.928286	0.354	0.860261	0.276744	0.361408	-0.144	1.18	-0.154779	0.97	420
Q5T1A1	DCST2	1.45882e-09	0.881	0.16699	0.0868806	0.0282486	-0.212	1.84	-0.159826	0.28	773
Q5T1R4	HIVEP3	0.0308106	0.313	0.932327	0.214022	0.176509	-0.042	2.85	1.06295	1	2406
Q5T2D2	TREML2	1.29204e-07	1.717	0.114507	0.0490734	0.0333033	-0.145	1.55	-0.17559	0.79	321
Q5T2R2	PDSS1	0.263152	0.928	0.59776	0.0527576	0.0316718	-0.219	0.48	0.181683	0.3	415
Q5T440	IBA57	0.083021	0.957	0.163973	0.082003	0.0427779	-0.31	0.1	0.37155	0.26	356
Q5T442	GJC2	0.483282	1.225	0.305967	0.0507975	0.0303543	-0.185	1.3	0.325893	0.99	439
Q5T4W7	ARTN	0.2931	1.025	0.17477	0.0814733	0.0348617	-0.094	1.82	-0.220578	0.99	220
Q5T6L9	ERMARD	5.17463e-10	1.023	0.942054	0.0597791	0.0447084	-0.36	-0.4	-0.619032	0.13	678
Q5T6V5	C9orf64	0.0011382	1.237	0.14712	0.0531588	0.341761	-0.455	-0.02	0.244624	0.12	341
Q5T6X5	GPRC6A	4.63568e-14	1.302	0.0540451	0.0660021	0.0417426	-0.173	0.35	-0.133134	0.18	926
Q5T700	LDLRAD1	0.000101665	1.425	0.19784	0.0584111	0.0398537	-0.461	2.34	-0.552547	0.21	205
Q5T7N3	KANK4	5.3985e-08	0.801	0.686384	0.105287	0.179275	-0.075	2.32	0.940629	0.99	995
Q5T8I9	HENMT1	1.41529e-06	1.572	0.0834805	0.0654743	0.0583685	-0.328	0.47	0.347276	0.2	393
Q5TA89	HES5	0.532717	1.344	0.591959	0.16161	0.557423	-0.236	-0.12	-1.29178	0.6	166
Q5TAA0	TTC22	0.000878027	1.007	0.381795	0.0521183	0.18343	-0.347	-0.17	0.330254	0.23	569
Q5TBA9	FRY	1	0.212	0.981372	0.0517781	0.0882577	-0.179	1.62	0.655036	1	3013
Q5TC12	ATPAF1	0.236383	0.716	0.285887	0.0469238	0.0743229	-0.268	0.61	0.342947	0.41	328
Q5TCY1	TTBK1	0.997307	0.234	0.816564	0.415166	0.315746	-0.002	3.71	1.27392	1	1321
Q5TDH0	DDI2	0.941088	0.208	0.979029	0.298743	0.578056	-0.063	1.79	-0.0523552	0.44	399
Q5TGL8	PXDC1	0.550017	1.119	0.500264	0.068504	0.297529	-0.339	1.27	-0.114087	0.15	231
Q5TGU0	TSPO2	4.28516e-07	1.608	0.196275	0.0597918	0.0481762	-0.472	-1.18	-1.55478	0.11	170
Q5THR3	EFCAB6	4.56557e-19	1.158	0.17054	0.0493022	0.644038	-0.225	1.95	0.801924	0.57	1501
Q5TIA1	MEI1	1.21592e-08	0.635	0.382014	0.0701088	0.0425072	-0.096	-0.49	-0.275285	0.31	1274
Q5TID7	CCDC181	3.80247e-07	1.042	0.131486	0.0666934	0.144725	-0.173	2.18	0.673985	0.99	509
Q5UAW9	GPR157	2.63492e-05	1.186	0.757365	0.0568658	0.0358946	-0.319	1.91	-0.986074	0.19	335
Q5VTJ3	KLHDC7A	2.58275e-10	1.598	0.287917	0.0480327	0.0967297	-0.166	2.51	0.671224	0.89	777
Q5VTQ0	TTC39B	1.06814e-11	0.973	0.1111	0.0530339	0.0578085	-0.235	0.13	0.112764	0.31	682
Q5VV42	CDKAL1	0.57765	0.52	0.588975	0.075409	0.346584	-0.254	0.21	0.604755	0.18	579
Q5VV43	KIAA0319	7.95793e-12	0.993	0.259927	0.069151	0.12856	-0.051	1.59	0.562593	0.7	1072
Q5VWK5	IL23R	0.0064953	0.606	0.346926	0.051239	0.0516363	-0.146	0.64	0.164482	0.32	629
Q5VZ19	TDRD10	2.45422e-06	0.921	0.332612	0.152684	0.0411991	-0.328	0.23	-0.267934	0.23	366
Q5VZ89	DENND4C	0.406968	0.445	0.922146	0.568732	0.899658	-0.124	1.64	0.650642	0.99	1909
Q5VZL5	ZMYM4	1	0.175	0.978646	0.632876	0.882995	-0.018	1.34	0.762245	0.99	1548
Q5VZP5	DUSP27	2.04584e-15	1.115	0.248775	0.059929	0.379417	-0.129	2.12	1.16617	1	1158
Q5XKL5	BTBD8	1.30362e-06	1.132	0.0941775	0.0886251	0.0339736	-0.299	-0.48	-0.143899	0.13	378
Q63HM1	AFMID	0.00213813	1.099	0.643359	0.0541316	0.0310176	-0.302	-0.79	0.0100136	0.21	303
Q641Q3	METRNL	0.860217	0.536	0.778879	0.0487164	0.0846982	-0.285	0.83	0.513015	0.33	311
Q64LD2	WDR25	0.0422261	0.852	0.941397	0.0474658	0.456333	-0.19	0.72	0.504913	0.75	544
Q68BL8	OLFML2B	3.02037e-06	1.056	0.250259	0.0727474	0.0477787	-0.097	1.34	0.287194	0.54	750
Q68CQ7	GLT8D1	0.00348978	1.134	0.252937	0.0671013	0.0279653	-0.303	0.12	0.260714	0.13	371
Q68CR1	SEL1L3	0.62882	0.415	0.789055	0.0566898	0.224826	-0.102	1.11	0.806939	0.32	1132
Q68D42	TMEM215	0.00821583	1.576	0.457844	0.0499435	0.0340182	-0.239	1.69	0.012807	0.4	235
Q68DK7	MSL1	0.984497	0.151	0.822966	0.774887	0.550282	-0.147	3.03	0.595575	1	614
Q68DN1	C2orf16	3.91662e-17	1.003	0.0854273	0.18167	0.155504	-0.118	3.91	0.936267	0.99	1984
Q69YG0	TMEM42	0.306978	1.402	0.121427	0.0592128	0.0718607	-0.276	0.76	-0.752363	0.17	159
Q69YI7	NAIF1	0.0225456	0.788	0.543622	0.0855319	0.0351735	-0.083	0.63	-0.160855	0.59	327
Q6AWC2	WWC2	2.48113e-05	0.554	0.989131	0.0609277	0.681088	-0.118	2.17	0.538025	0.99	1192
Q6DKK2	TTC19	1.0503e-10	1.116	0.374292	0.0531201	0.0680274	-0.305	0.61	-0.140763	0.21	380
Q6EMK4	VASN	0.0538072	0.512	0.4483	0.0728924	0.042494	-0.187	2.91	0.180654	0.84	673
Q6GTS8	PM20D1	1.2677e-09	1.397	0.456612	0.130924	0.0294722	-0.247	-0.32	-0.0402016	0.32	502
Q6HA08	ASTL	3.67008e-05	1.132	0.126112	0.0485584	0.067655	-0.117	1.67	0.6897	0.97	431
Q6IA69	NADSYN1	2.45473e-09	0.939	0.349204	0.0502491	0.0689983	-0.224	-0.21	0.10636	0.14	706
Q6IMI6	SULT1C3	2.99878e-11	1.926	0.0857684	0.0681023	0.284421	-0.268	-0.22	-0.211871	0.14	304
Q6IPU0	CENPP	0.0239285	0.677	0.124291	0.0464052	0.61808	-0.444	-0.64	-0.42023	0.16	288
Q6IQ32	ADNP2	0.346938	0.392	0.991727	0.163839	0.280491	0.058	1.04	0.714824	0.96	1131
Q6IV72	ZNF425	3.18873e-14	1.676	0.42899	0.0631964	0.429456	-0.406	0.68	0.496598	0.45	752
Q6J272	FAM166A	1.69746e-11	1.657	0.331403	0.0683708	0.0438697	-0.191	1.07	0.190504	0.46	317
Q6J4K2	SLC8B1	5.47605e-10	1.238	0.23481	0.0591493	0.0333867	-0.333	1.39	-0.136515	0.26	584
Q6JBY9	RCSD1	0.108222	0.616	0.507259	0.845167	0.930046	-0.284	1.81	1.03939	1	416
Q6JVE6	LCN10	0.00212801	1.368	0.107354	0.0966716	0.0270203	-0.264	-0.21	0.00645251	0.16	187
Q6KF10	GDF6	0.910386	0.223	0.987863	0.0573207	0.0623851	-0.155	0.23	0.349742	0.96	455
Q6N043	ZNF280D	0.820128	0.419	0.729256	0.0919158	0.180616	-0.058	1.58	0.699174	0.98	979
Q6NUI2	GPAT2	0.0016123	1.124	0.0949172	0.113429	0.0279167	-0.343	0.37	-0.010471	0.14	795
Q6NUK1	SLC25A24	4.89817e-09	1.126	0.0967158	0.0656438	0.265917	-0.253	-0.21	1.00285	0.17	477
Q6NUN9	ZNF746	0.0517386	0.416	0.726495	0.588314	0.216713	-0.005	4.28	1.27123	1	644
Q6NUT3	MFSD12	1.0741e-09	1.421	0.215956	0.0637071	0.0305586	-0.284	0.3	-0.581853	0.15	480
Q6P093	AADACL2	1.78139e-08	1.652	0.25051	0.0721787	0.0360684	-0.324	-0.28	-0.232601	0.11	401
Q6P1K8	GTF2H2C	0.891906	0.994	0.0780325	0.051676	0.0354135	-0.265	-0.39	-0.192252	0.15	395
Q6P2D8	XRRA1	4.24982e-05	0.783	0.140336	0.0516344	0.126085	-0.374	0.92	0.21174	0.49	792
Q6P3S6	FBXO42	0.975946	0.274	0.930967	0.487823	0.731757	-0.055	2.94	0.86444	0.99	717
Q6P4A7	SFXN4	0.00014832	0.912	0.736993	0.0811219	0.0474485	-0.266	-0.86	-0.488136	0.2	337
Q6P4E1	CASC4	0.00096773	0.742	0.149755	0.414052	0.696226	0.014	1.05	1.17669	0.98	436
Q6P5X5	C22orf39	3.69005e-07	1.77	0.0933463	0.0612073	0.350547	-0.477	1.55	-1.15518	0.32	142
Q6P6B7	ANKRD16	2.5777e-06	1.385	0.728676	0.117308	0.0444924	-0.397	-1.09	0.0855162	0.16	361
Q6P9F0	CCDC62	1.43535e-12	1.083	0.278609	0.0545045	0.170219	-0.309	0.48	0.301226	0.62	684
Q6PCB0	VWA1	0.0331998	1.066	0.501208	0.0479271	0.0376711	-0.253	1.51	0.356538	0.76	445
Q6PCB8	EMB	6.39337e-05	1.486	0.0881177	0.0472103	0.0310202	-0.205	0.48	0.114185	0.38	327
Q6PD62	CTR9	0.999999	0.135	0.993301	0.900136	0.903423	-0.1	4.27	1.37117	0.29	1173
Q6PF05	TTC23L	2.21738e-09	1.227	0.228185	0.0601854	0.0558187	-0.305	0.38	-0.132415	0.15	361
Q6PI26	SHQ1	1.16645e-10	1.134	0.40091	0.0533502	0.343961	-0.345	1.51	0.2203	0.58	577
Q6PI47	KCTD18	0.000526111	1.423	0.190006	0.565847	0.768969	-0.008	0.23	0.487369	0.24	426
Q6PI78	TMEM65	0.594653	0.835	0.555513	0.0905527	0.0307117	-0.306	0.36	0.066175	0.24	240
Q6PJP8	DCLRE1A	4.67769e-08	0.747	0.809721	0.0608086	0.375085	-0.169	1.4	0.938587	0.76	1040
Q6TCH7	PAQR3	0.0203917	0.916	0.148227	0.0852178	0.067076	-0.256	-0.39	-0.793838	0.11	311
Q6TDU7	CASC1	8.05832e-12	0.957	0.318069	0.0688014	0.572311	-0.461	0.39	-0.0585136	0.3	716
Q6UW49	SPESP1	1.97659e-05	1.718	0.238448	0.0535901	0.131683	-0.354	0.61	-0.145582	0.85	350
Q6UW68	TMEM205	0.394574	0.912	0.0992724	0.0700755	0.0382143	-0.322	-0.54	-0.385974	0.13	189
Q6UWJ8	CD164L2	0.0337449	1.575	0.174803	0.0672221	0.0353801	-0.366	-0.6	-0.404875	0.3	174
Q6UWY0	ARSK	0.00461421	1.084	0.120911	0.0620581	0.0292939	-0.234	0.95	0.164449	0.25	536
Q6UX06	OLFM4	2.41041e-06	1.102	0.202951	0.488559	0.453441	0.126	4.5	0.702572	0.54	510
Q6UX40	TMEM107	0.0289056	1.902	0.127875	0.112078	0.0647051	-0.415	-0.05	-1.79187	0.1	140
Q6UX71	PLXDC2	0.613048	0.453	0.669989	0.0485761	0.0629442	-0.195	0.66	0.215285	0.23	529
Q6UXB8	PI16	4.4013e-07	1.313	0.185924	0.0495917	0.0335605	-0.133	1.07	-0.121683	0.96	463
Q6UXG8	BTNL9	6.53404e-10	1.349	0.95564	0.0527519	0.0331844	-0.297	1.89	0.216412	0.29	535
Q6UXI7	VIT	4.91296e-22	1.588	0.103066	0.0572582	0.173893	-0.1	1.14	0.793414	0.73	678
Q6UXK5	LRRN1	0.876589	0.32	0.605229	0.0785985	0.0369844	-0.286	-0.39	-0.0183284	0.15	716
Q6UXU4	GSG1L	0.541032	0.464	0.512599	0.0928689	0.0383017	0.02	1.32	-0.0964446	0.28	331
Q6UXV0	GFRAL	0.00011482	1.258	0.0312142	0.0686336	0.0367341	-0.229	-0.23	-0.593386	0.12	394
Q6UXV1	IZUMO2	1.06862e-05	1.156	0.174858	0.0556327	0.0543942	-0.247	0.17	-0.689928	0.11	221
Q6VN20	RANBP10	0.951824	0.321	0.680368	0.834816	0.738988	0.065	3.78	1.12259	0.99	620
Q6WN34	CHRDL2	2.13642e-05	0.888	0.621176	0.0486436	0.0380164	-0.291	1.02	-0.252138	0.66	429
Q6XUX3	DSTYK	0.147286	0.371	0.573854	0.0547485	0.0576941	-0.314	2.54	0.614442	0.34	929
Q6YBV0	SLC36A4	2.69892e-09	1.592	0.0486476	0.065993	0.10949	-0.357	-0.67	-0.216674	0.2	504
Q6ZMU5	TRIM72	0.000530648	1.053	0.433342	0.0527097	0.168463	-0.424	0.29	-0.144487	0.34	477
Q6ZMY3	SPOCD1	8.799e-06	0.806	0.244987	0.233649	0.0864194	-0.089	3.93	1.09667	1	1216
Q6ZMY6	WDR88	3.29825e-08	1.106	0.111254	0.0692076	0.131413	-0.433	0.92	-0.0936022	0.24	472
Q6ZNA5	FRRS1	5.49899e-08	0.848	0.308911	0.0941769	0.0302577	-0.212	0.55	-0.0557039	0.23	592
Q6ZNB7	AGMO	3.25793e-07	1.705	0.0367145	0.0731265	0.0853481	-0.238	0.52	-0.425049	0.15	445
Q6ZNG2	DBX2	4.41842e-08	1.406	0.085513	0.0554921	0.035069	-0.216	2.11	-0.0700301	0.95	339
Q6ZNL6	FGD5	0.994387	0.162	0.98997	0.306977	0.373173	-0.189	2.01	1.1689	1	1462
Q6ZP01	RBM44	0.0141499	0.509	0.668798	0.0539175	0.231172	-0.218	0.35	0.93367	0.86	1052
Q6ZP80	TMEM182	0.0159877	0.785	0.0778202	0.0653576	0.0272366	-0.293	-0.36	-0.31124	0.12	229
Q6ZRK6	CCDC73	1.1903e-13	0.994	0.0597418	0.106341	0.560247	0.009	0.47	0.886166	0.53	1079
Q6ZRQ5	MMS22L	0.671142	0.438	0.425535	0.0696706	0.0912275	-0.159	0.55	-0.00215628	0.13	1243
Q6ZS82	RGS9BP	0.0377029	1.756	0.374543	0.0813325	0.0427675	-0.387	-1.73	-0.526753	0.31	235
Q6ZSA7	LRRC55	0.677224	0.862	0.1407	0.064335	0.0301726	-0.303	-0.89	-0.778597	0.12	298
Q6ZSB9	ZBTB49	0.00916415	0.903	0.8304	0.132772	0.210505	-0.036	0.84	0.463993	0.88	765
Q6ZT21	TMPPE	4.86338e-05	1.22	0.254796	0.0669138	0.0357033	-0.145	0.17	-0.359887	0.21	453
Q6ZT89	SLC25A48	0.391014	1.683	0.346319	0.133051	0.0431242	-0.227	1.17	0.366895	0.14	311
Q6ZTR7	FAM92B	3.59458e-11	1.43	0.172984	0.0698771	0.0843514	-0.193	1.2	0.00601145	0.13	304
Q6ZTW0	TPGS1	0.00346749	1.562	0.372803	0.0618292	0.0363506	-0.135	-1.08	4.90064e-05	0.29	290
Q6ZUB1	SPATA31E1	6.08489e-21	1.347	0.0895976	0.141005	0.0479971	-0.003	2.79	0.962061	1	1445
Q6ZUJ4	C3orf62	0.00712466	1.365	0.0580847	0.056992	0.0698629	-0.318	0.44	-0.603138	0.62	267
Q6ZUS5	CCDC121	9.72714e-05	0.692	0.306833	0.0523925	0.182973	-0.128	-1.73	-0.11358	0.42	278
Q6ZVF9	GPRIN3	0.000266284	1.474	0.0698261	0.215066	0.308422	0.033	1.98	0.539985	1	776
Q6ZVH7	ESPNL	3.87785e-10	0.938	0.561854	0.0477632	0.296652	-0.141	1.86	0.756414	0.98	1005
Q6ZVX9	PAQR9	0.800794	0.783	0.764517	0.0564141	0.0271655	-0.305	0.04	-0.980847	0.19	377
Q6ZWJ1	STXBP4	1.41709e-14	1.09	0.296221	0.309176	0.724556	-0.287	0.9	0.232241	0.37	553
Q70CQ3	USP30	0.309014	0.663	0.524087	0.0616765	0.070664	-0.099	1.35	-0.169448	0.59	517
Q70J99	UNC13D	2.52003e-12	0.773	0.549811	0.047038	0.0311916	-0.257	0.87	0.0498885	0.64	1090
Q70SY1	CREB3L2	0.609225	0.657	0.676344	0.128222	0.289934	-0.135	1.67	0.0375226	0.95	520
Q70Z35	PREX2	1.00807e-10	0.611	0.374093	0.0485591	0.592122	-0.212	1.45	0.87318	0.53	1606
Q71H61	ILDR2	0.39894	0.335	0.767792	0.282339	0.373056	-0.138	1.95	0.756022	0.99	639
Q76KP1	B4GALNT4	0.81693	0.578	0.500738	0.075465	0.386611	-0.057	2.07	0.974933	0.85	1039
Q7KZN9	COX15	2.16295e-09	1.327	0.542884	0.0698397	0.036463	-0.353	-0.57	-0.354316	0.13	410
Q7L190	DPPA4	0.00160146	0.948	0.1098	0.0554782	0.1187	-0.401	0.45	-0.200354	0.95	304
Q7L211	ABHD13	0.637357	0.406	0.731997	0.0560008	0.0297552	-0.222	-0.49	-0.335873	0.15	337
Q7L5A8	FA2H	0.72641	0.556	0.661184	0.0560976	0.0336497	-0.296	-0.61	0.0271659	0.34	372
Q7L8J4	SH3BP5L	0.140999	0.596	0.541457	0.467453	0.806438	-0.302	1.62	0.888535	0.98	393
Q7LBE3	SLC26A9	0.00298546	0.474	0.78985	0.0899941	0.0436382	-0.061	1.31	0.324128	0.21	791
Q7RTS1	BHLHA15	0.142841	1.853	0.160072	0.384688	0.501625	-0.033	2.08	0.833942	0.99	189
Q7RTS6	OTOP2	3.08382e-09	1.404	0.877626	0.0553482	0.030206	-0.136	0.25	-0.486699	0.24	562
Q7RTS9	DYM	5.18112e-09	0.905	0.396832	0.0711657	0.0472643	-0.068	0.41	-0.275514	0.17	669
Q7RTT9	SLC29A4	0.00114749	0.922	0.355311	0.0559415	0.0387877	-0.173	1.53	-0.179363	0.42	530
Q7RTX1	TAS1R1	7.9136e-09	1.174	0.66212	0.0847331	0.027742	-0.23	0.06	0.00213995	0.16	841
Q7RTX9	SLC16A14	0.215983	0.719	0.66463	0.0668711	0.0434127	-0.201	0.18	0.360654	0.22	510
Q7Z2K6	ERMP1	4.54997e-05	0.886	0.862127	0.0606838	0.0649036	-0.267	1.27	0.523356	0.39	904
Q7Z2X4	PID1	0.403719	1.209	0.420523	0.0584053	0.113286	-0.457	-0.9	-1.06174	0.14	250
Q7Z3T8	ZFYVE16	1.30484e-08	0.689	0.440578	0.534619	0.795793	-0.224	1.49	1.0565	0.8	1539
Q7Z3U7	MON2	0.982708	0.32	0.932461	0.111274	0.045249	-0.012	0.8	0.178612	0.77	1717
Q7Z3Z4	PIWIL4	7.41293e-06	0.585	0.125382	0.0492299	0.0409048	-0.199	1.11	0.164547	0.38	852
Q7Z418	KCNK18	0.000349561	1.105	0.596039	0.0677814	0.160479	-0.398	0.12	-0.546879	0.14	384
Q7Z4H4	ADM2	0.0153	1.483	0.751388	0.0871462	0.0283249	-0.114	0.86	-0.0677432	0.99	148
Q7Z4N8	P4HA3	1.60496e-07	0.943	0.173362	0.0599809	0.0293879	-0.189	0.84	0.19632	0.14	544
Q7Z5L7	PODN	5.19676e-07	1.019	0.452449	0.0560135	0.0725517	-0.2	2.09	0.645937	0.25	613
Q7Z5Q5	POLN	2.99656e-32	1.423	0.663864	0.0464905	0.0585629	-0.235	0.7	0.377872	0.58	900
Q7Z5R6	APBB1IP	0.594392	0.371	0.574617	0.451159	0.419149	-0.051	4.53	0.556925	0.99	666
Q7Z5S9	TMEM144	7.8213e-08	1.355	0.416318	0.0596443	0.0400768	-0.343	-0.56	-0.338455	0.12	345
Q7Z5V6	PPP1R32	2.68242e-07	1.27	0.0546066	0.0905158	0.149837	-0.097	2.17	0.846994	0.98	425
Q7Z601	GPR142	5.59549e-05	1.529	0.29298	0.0618379	0.028174	-0.273	0.69	-0.663089	0.37	462
Q7Z628	NET1	0.0668542	0.772	0.806169	0.843501	0.910862	-0.196	0.95	0.492351	0.52	596
Q7Z699	SPRED1	0.868668	0.319	0.964362	0.730468	0.859466	-0.113	2.73	0.331577	0.71	444
Q7Z6L0	PRRT2	0.301736	0.56	0.394477	0.057985	0.226636	-0.173	1.9	0.472405	1	340
Q7Z6W1	TMCO2	0.0397113	1.566	0.258752	0.0570595	0.0576218	-0.39	-0.66	-0.532781	0.22	182
Q7Z6Z6	PNPLA5	9.38341e-07	1.05	0.248139	0.0844452	0.0320335	-0.295	0.45	-0.17657	0.16	429
Q7Z736	PLEKHH3	0.00376066	0.731	0.368269	0.0449307	0.18751	-0.173	0.97	0.704516	0.94	793
Q7Z745	MROH2B	1.28868e-26	0.95	0.0537458	0.0815967	0.0328477	-0.259	-0.27	0.0929815	0.3	1585
Q7Z7D3	VTCN1	7.2889e-09	1.848	0.1992	0.0703214	0.0284009	-0.27	-0.51	0.0108958	0.12	282
Q7Z7G2	CPLX4	0.00218942	1.707	0.460907	0.0668655	0.148398	-0.408	-1.62	0.142984	0.96	160
Q7Z7J7	LHFPL4	0.178388	0.617	0.732611	0.0667413	0.030258	-0.386	0.04	-0.484069	0.12	247
Q7Z7L7	ZER1	0.998769	0.178	0.848629	0.080843	0.0762398	-0.329	0.24	-0.0947294	0.12	766
Q7Z7M0	MEGF8	0.973137	0.366	0.806877	0.31946	0.0768455	-0.125	5.96	1.52446	0.99	2845
Q7Z7M8	B3GNT8	3.49056e-07	1.538	0.208893	0.0625686	0.0450836	-0.127	1.37	-0.23461	0.34	397
Q86SF2	GALNT7	0.000181549	0.644	0.873899	0.0493439	0.374302	-0.255	1.23	1.05191	0.25	657
Q86SH2	ZAR1	0.016684	1.297	0.215627	0.0700182	0.0866826	-0.091	2.54	1.01861	0.99	424
Q86SQ9	DHDDS	0.704701	0.51	0.66842	0.0510422	0.138498	-0.386	-0.19	-0.201906	0.15	333
Q86SR1	GALNT10	0.00044926	0.637	0.810014	0.0703806	0.182954	-0.253	1.25	0.629618	0.34	603
Q86T26	TMPRSS11B	1.6805e-11	1.747	0.152104	0.0798744	0.0407921	-0.237	1.29	0.582882	0.13	416
Q86TB3	ALPK2	3.56147e-13	0.815	0.691698	0.146127	0.139347	-0.05	1.13	1.32917	1	2170
Q86TG1	TMEM150A	0.145714	0.769	0.106067	0.0587971	0.0361857	-0.328	-0.11	-0.931007	0.24	271
Q86TU7	SETD3	0.371891	0.508	0.963897	0.0701943	0.492312	-0.185	0.5	0.521738	0.36	594
Q86U86	PBRM1	1	0.129	0.983334	0.915771	0.872456	0.169	2.74	1.08459	1	1689
Q86UB9	TMEM135	0.879933	0.39	0.376987	0.104723	0.102217	-0.375	-0.14	-0.140289	0.12	458
Q86UD0	SAPCD2	0.00479901	0.89	0.374067	0.0547489	0.106858	-0.263	1.42	-0.120245	0.99	394
Q86UU0	BCL9L	0.998125	0.242	0.968236	0.945184	0.640317	0.342	5.35	1.68482	1	1499
Q86UY5	FAM83A	0.00286575	1.408	0.396642	0.780957	0.895143	0.038	3.52	0.388082	0.65	434
Q86V24	ADIPOR2	0.810598	0.518	0.920827	0.126456	0.0332997	-0.37	0.04	0.0826411	0.24	386
Q86V88	MDP1	0.00152616	1.467	0.119399	0.0902433	0.333539	-0.309	0.43	-0.194898	0.18	176
Q86VD1	MORC1	0.000240876	0.505	0.161199	0.0507233	0.477993	-0.185	0.44	0.584908	0.23	984
Q86VD9	PIGZ	0.000159853	1.063	0.747484	0.0672862	0.0337066	-0.105	0.32	-0.36005	0.16	579
Q86VU5	COMTD1	5.22497e-06	1.353	0.230377	0.0583234	0.0496294	-0.393	-1.17	-0.607973	0.16	262
Q86VW2	ARHGEF25	5.17607e-06	0.851	0.492347	0.0851722	0.315126	-0.077	1.65	0.945415	0.92	580
Q86VZ4	LRP11	0.10097	0.744	0.67914	0.0475417	0.0479319	-0.291	1.7	0.34494	0.88	500
Q86W42	THOC6	0.00219345	0.673	0.29858	0.0551204	0.0478617	-0.207	0.25	-0.000294038	0.15	341
Q86W92	PPFIBP1	2.09888e-12	0.751	0.81093	0.833734	0.922093	-0.293	2.21	0.920177	0.94	1011
Q86WA8	LONP2	2.90606e-16	1.349	0.672171	0.0523248	0.134667	-0.314	0.38	0.483219	0.21	852
Q86WA9	SLC26A11	4.10511e-10	1.407	0.422074	0.0779074	0.0288747	-0.153	0.88	-0.345675	0.18	606
Q86WB7	UNC93A	1.37726e-06	1.686	0.766333	0.113228	0.0271541	-0.243	0.11	-0.0465887	0.16	457
Q86WC6	PPP1R27	0.00195516	1.801	0.310416	0.0521573	0.656703	-0.411	1.04	-0.205631	0.2	154
Q86WI3	NLRC5	6.71794e-05	0.449	0.629552	0.0621442	0.0282464	-0.186	1.26	0.311501	0.37	1866
Q86WN2	IFNE	8.78739e-07	1.621	0.0804814	0.0585758	0.0480977	-0.214	-0.98	-0.755515	0.13	208
Q86WU2	LDHD	4.48718e-06	1.221	0.310816	0.0723633	0.0790319	-0.337	0.75	0.513522	0.15	507
Q86X29	LSR	5.3357e-08	0.87	0.392184	0.808684	0.905156	0.003	3.91	0.617399	0.99	649
Q86X67	NUDT13	5.72854e-07	1.379	0.214144	0.0582412	0.0634295	-0.22	-0.77	-0.446906	0.13	352
Q86X83	COMMD2	3.65345e-07	1.819	0.272467	0.0483768	0.0387155	-0.332	-0.07	-0.562234	0.12	199
Q86XD8	ZFAND4	0.00925157	1.056	0.0871219	0.0811069	0.141333	-0.041	0.97	0.954285	0.9	727
Q86XH1	IQCA1	0.00138117	0.686	0.842301	0.0587454	0.534083	-0.258	0.31	0.854802	0.59	822
Q86XJ1	GAS2L3	0.000258593	1.122	0.566651	0.794456	0.520941	-0.099	1.32	0.64842	1	694
Q86XS5	ANGPTL5	1.7509e-11	1.297	0.103907	0.108615	0.0820347	-0.261	1.13	0.674083	0.22	388
Q86XW9	NME9	2.62521e-05	1.303	0.153659	0.0783182	0.348568	-0.422	-0.11	0.10306	0.43	330
Q86Y26	NUTM1	0.00598113	0.537	0.474346	0.0751785	0.0756473	-0.149	2.76	1.26203	1	1132
Q86Y33	CDC20B	1.44458e-11	1.102	0.0650832	0.0458731	0.0745311	-0.273	0.39	0.580432	0.39	519
Q86Y38	XYLT1	0.98516	0.336	0.930675	0.380909	0.0888707	-0.009	3.17	1.0758	0.44	959
Q86YC2	PALB2	1.32628e-10	1.006	0.702371	0.274659	0.470512	-0.166	1.2	0.661505	0.94	1186
Q86YL7	PDPN	0.000983708	1.152	0.588376	0.0767288	0.028534	-0.364	-0.11	-0.100087	0.71	162
Q86Z20	CCDC125	8.05457e-06	1.027	0.0977544	0.0543168	0.384673	-0.178	1.62	0.44849	0.66	511
Q8IUH2	CREG2	0.00561131	1.497	0.0796672	0.0449168	0.0340331	-0.173	0.5	-0.369051	0.63	290
Q8IUQ0	CLVS1	0.853643	0.417	0.575144	0.0700871	0.0400777	-0.27	-0.64	0.291131	0.19	354
Q8IUX1	TMEM126B	0.000531076	1.635	0.304912	0.0922941	0.108678	-0.307	-0.98	-0.426584	0.16	230
Q8IUZ0	LRRC49	0.44651	0.629	0.670342	0.0481185	0.213115	-0.228	1.18	0.592634	0.21	686
Q8IV38	ANKMY2	0.000223758	0.924	0.883813	0.0514996	0.309883	-0.33	-0.03	0.340627	0.21	441
Q8IV42	PSTK	0.00411002	0.974	0.364627	0.0599457	0.0745119	-0.349	-1.16	-0.458896	0.17	348
Q8IV45	UNC5CL	1.66664e-07	1.287	0.392403	0.0653473	0.0345082	-0.224	0.39	-0.189557	0.25	518
Q8IV53	DENND1C	0.036006	0.677	0.483387	0.0486735	0.0329631	-0.152	1.33	0.204063	0.93	801
Q8IVL1	NAV2	0.997517	0.247	0.99724	0.944605	0.840688	0.23	3.14	1.49527	1	2488
Q8IVM0	CCDC50	9.33289e-06	0.744	0.82207	0.67266	0.783845	-0.313	2.74	-0.0491044	0.79	306
Q8IVS2	MCAT	0.000123488	1.162	0.305831	0.111211	0.0372451	-0.314	-0.45	0.0566841	0.21	390
Q8IVU1	IGDCC3	0.00023306	0.767	0.496609	0.0480618	0.0385919	-0.144	1.07	0.637769	0.86	814
Q8IVV7	GID4	0.937456	0.379	0.543683	0.0515617	0.0923437	-0.134	0.56	0.3806	0.82	300
Q8IW00	VSTM4	0.1554	0.717	0.199619	0.0482473	0.0471967	-0.36	-0.16	-0.63906	0.23	320
Q8IWF2	FOXRED2	0.00691547	0.622	0.226377	0.0542228	0.0508183	-0.259	0.44	0.651083	0.27	684
Q8IWI9	MGA	1	0.09	0.976181	0.898639	0.613967	0.058	2.18	1.44665	1	3065
Q8IWL3	HSCB	0.00014192	0.91	0.33208	0.138004	0.599822	-0.324	3.9	-0.217327	0.25	235
Q8IWW8	ADHFE1	3.87815e-05	1.045	0.20261	0.0794502	0.0318807	-0.21	0.04	-0.00454126	0.24	467
Q8IX15	HOMEZ	0.342229	0.615	0.15728	0.137794	0.0697507	-0.038	2.09	-0.0363137	1	550
Q8IXR9	C12orf56	2.90933e-11	1.579	0.0948387	0.0548062	0.0391116	-0.175	0.24	-0.0780999	0.29	622
Q8IXY8	PPIL6	6.30258e-08	1.303	0.0842637	0.0578894	0.0782382	-0.157	1.15	0.571627	0.23	311
Q8IY47	KBTBD2	0.991276	0.234	0.969663	0.0505352	0.0399805	-0.282	0.11	-0.267738	0.15	623
Q8IY95	TMEM192	0.00469813	1.287	0.616246	0.291427	0.180058	-0.364	-1.33	-0.787533	0.21	271
Q8IYD9	C18orf54	6.01292e-06	1.155	0.308029	0.047225	0.260264	-0.184	0.57	0.751284	0.73	372
Q8IYE1	CCDC13	1.15875e-07	0.723	0.242199	0.0500593	0.324651	-0.246	2.1	0.751056	0.96	715
Q8IYJ0	PIANP	0.619509	0.576	0.53357	0.177586	0.0527662	-0.181	3.94	0.3247	1	282
Q8IYK4	COLGALT2	5.01784e-07	0.915	0.429513	0.0533695	0.0945034	-0.315	-0.18	-0.0846504	0.22	626
Q8IYL2	TRMT44	1.47758e-13	1.356	0.339222	0.0475722	0.644045	-0.206	1.48	0.732335	0.6	757
Q8IYP2	PRSS58	6.15775e-05	1.801	0.0547468	0.0560794	0.0369311	-0.354	-0.79	-0.958304	0.11	241
Q8IYQ7	THNSL1	5.6183e-12	1.38	0.139435	0.100059	0.037954	-0.242	0.29	0.507935	0.13	743
Q8IYS5	OSCAR	0.632158	1.475	0.196642	0.059623	0.0326536	-0.111	0.62	-0.578504	0.37	282
Q8IYU8	MICU2	2.60206e-13	1.511	0.196617	0.0475949	0.283723	-0.278	-0.32	0.59056	0.16	434
Q8IYY4	DZIP1L	6.92919e-20	1.297	0.460736	0.21337	0.301842	-0.039	2.96	0.52182	0.98	767
Q8IZS7	CLECL1	1.65163e-06	1.306	0.212257	0.0955539	0.121699	-0.465	-1.52	-0.881625	0.12	167
Q8IZW8	TNS4	0.000130733	0.751	0.231805	0.764858	0.60347	-0.017	2.44	0.2343	0.99	715
Q8IZY2	ABCA7	1.8916e-36	1.067	0.0886464	0.0631563	0.0570401	-0.199	1.77	0.815858	0.88	2146
Q8N0S2	SYCE1	0.000763635	0.965	0.758579	0.0512783	0.277676	-0.204	0.82	0.202347	0.78	351
Q8N0W5	IQCK	0.0539326	1.146	0.269928	0.0471102	0.214541	-0.456	-0.44	-1.08195	0.29	287
Q8N0X2	SPAG16	3.6564e-20	1.708	0.458129	0.04875	0.656425	-0.365	0.46	0.691725	0.26	631
Q8N0Z2	ABRA	4.06006e-06	1.172	0.307611	0.111501	0.474532	-0.095	0.37	0.952129	0.98	381
Q8N0Z6	TTC5	0.00249362	0.794	0.113523	0.065057	0.0484095	-0.198	-0.26	0.321939	0.42	440
Q8N126	CADM3	0.975631	0.355	0.468577	0.0468745	0.0566264	-0.156	1.19	0.330385	0.3	398
Q8N1A0	KRT222	0.00212668	1.047	0.0875496	0.064156	0.283447	-0.453	-0.11	-0.0506726	0.22	295
Q8N1Q8	THEM5	5.98126e-07	1.869	0.375696	0.0886554	0.105178	-0.33	0.4	-0.00380616	0.18	247
Q8N2K0	ABHD12	1.98296e-06	0.763	0.106915	0.106846	0.0606467	-0.378	-0.27	0.345871	0.24	398
Q8N357	SLC35F6	0.0161308	1.106	0.170377	0.0615275	0.0288516	-0.211	-0.69	-0.148914	0.28	371
Q8N393	ZNF786	1.40004e-08	1.145	0.215673	0.0513245	0.173049	-0.179	0.89	0.940106	0.82	782
Q8N394	TMTC2	0.863101	0.477	0.316819	0.0912605	0.0349581	-0.179	0	0.344237	0.19	836
Q8N3C7	CLIP4	0.000288888	0.796	0.55484	0.090476	0.335948	-0.131	2.53	1.02249	0.86	705
Q8N3F8	MICALL1	0.000381389	0.752	0.486725	0.841594	0.633473	-0.106	2.22	0.681859	1	863
Q8N3Z0	PRSS35	1.33594e-06	1.659	0.132138	0.0650883	0.581043	-0.36	0.19	1.0729	0.3	413
Q8N412	STPG2	1.00567e-12	1.47	0.0459998	0.0847084	0.225947	-0.131	0.12	0.788252	0.41	459
Q8N461	FBXL16	0.951557	0.311	0.55156	0.0695243	0.0327649	-0.108	0.86	-0.187286	0.24	479
Q8N465	D2HGDH	0.000752024	0.581	0.406937	0.0849897	0.0710999	-0.302	0.57	0.713582	0.34	521
Q8N4E4	PDCL2	0.0413603	1.088	0.0661794	0.0542963	0.184555	-0.472	-1.54	-0.138084	0.17	241
Q8N4F0	BPIFB2	7.6888e-08	1.286	0.141195	0.0646044	0.0355615	-0.329	-0.48	-0.214517	0.12	458
Q8N4P6	LRRC71	0.00904922	0.779	0.449013	0.0529275	0.312685	-0.243	0.74	0.664167	0.72	559
Q8N4S0	CCDC82	1.73422e-07	0.856	0.589521	0.471896	0.593972	-0.3	0.27	1.04808	0.95	544
Q8N5M9	JAGN1	0.0230627	1.35	0.374132	0.0558607	0.0369331	-0.211	-2.26	-1.06068	0.17	183
Q8N5N4	C3orf22	0.127311	1.275	0.144924	0.0492274	0.0342989	-0.308	0.84	-1.24898	0.91	141
Q8N5U0	C11orf42	3.04761e-06	1.472	0.591405	0.0656557	0.0297152	-0.197	2.04	-0.0762866	0.68	333
Q8N5V2	NGEF	0.949826	0.385	0.942437	0.0589391	0.258735	-0.194	1.02	-0.00321809	0.58	710
Q8N5X7	EIF4E3	0.0042325	0.811	0.353201	0.0513498	0.0301455	-0.272	-0.53	-0.478319	0.25	224
Q8N661	TMEM86B	2.76223e-05	1.913	0.15513	0.066667	0.0282604	-0.343	-0.93	-1.51139	0.15	226
Q8N699	MYCT1	6.34323e-05	1.451	0.310952	0.368895	0.317387	-0.158	0.4	-0.842273	0.83	235
Q8N6D5	ANKRD29	2.59982e-05	1.325	0.176043	0.111748	0.0351559	-0.217	-1.08	0.509618	0.13	301
Q8N6G5	CSGALNACT2	0.451241	0.476	0.376621	0.0460637	0.428969	-0.242	0.73	0.6675	0.31	542
Q8N6N3	C1orf52	0.359077	1.103	0.106527	0.833394	0.603135	-0.473	0.45	0.341918	0.99	182
Q8N6S5	ARL6IP6	0.170956	1.047	0.412997	0.373156	0.384518	-0.362	1.85	-0.136761	0.87	226
Q8N6Y0	USHBP1	3.27844e-13	1.077	0.0767654	0.0733395	0.0756139	-0.213	1.88	0.604445	1	703
Q8N7P1	PLD5	0.124198	0.523	0.792352	0.0599965	0.0293596	-0.153	2.08	0.259897	0.21	536
Q8N7U6	EFHB	6.02556e-17	1.24	0.328049	0.0681724	0.220097	-0.23	1.4	1.11947	0.8	833
Q8N7U7	TPRX1	0.000613268	1.795	0.0894543	0.694808	0.0818926	0.027	6.89	1.63263	1	411
Q8N806	UBR7	0.426812	0.447	0.923553	0.456669	0.810382	-0.494	0.95	0.41742	0.27	425
Q8N815	CNTD1	0.0218345	0.73	0.10948	0.0683962	0.0283254	-0.246	-1.08	-0.626596	0.17	330
Q8N819	PPM1N	0.000104897	1.429	0.207974	0.0602209	0.0715853	-0.338	1.81	0.292127	0.83	430
Q8N8Q8	COX18	3.71187e-05	1.697	0.191611	0.0875862	0.0433014	-0.331	-0.26	-0.907092	0.23	333
Q8N8R3	SLC25A29	0.00606097	1.159	0.555688	0.0906279	0.0437806	-0.286	0.17	0.460497	0.17	303
Q8N8U9	BMPER	0.00107086	0.663	0.322627	0.0534534	0.0387802	-0.344	2.4	0.248087	0.18	685
Q8N945	PRELID2	1.73074e-05	1.497	0.453666	0.0597867	0.285256	-0.423	0.02	-0.714187	0.15	189
Q8N960	CEP120	4.34471e-11	0.795	0.552033	0.0587558	0.477645	-0.289	1.21	0.350477	0.51	986
Q8N967	LRTM2	0.739705	0.428	0.909857	0.059489	0.0333825	-0.359	0.97	-0.346786	0.32	370
Q8N9B5	JMY	0.999723	0.318	0.815934	0.390747	0.740803	-0.1	2.4	0.340431	0.93	988
Q8N9Z2	CCDC71L	0.482183	1.092	0.352582	0.0546932	0.281332	-0.203	0.74	-0.379359	0.74	235
Q8NA23	WDR31	5.53967e-06	1.187	0.285103	0.0920397	0.0477338	-0.266	-0.61	-0.125522	0.12	367
Q8NA56	TTC29	1.57133e-06	1.005	0.272391	0.0579895	0.173551	-0.306	-0.97	0.089551	0.16	475
Q8NA58	PNLDC1	2.54478e-08	0.984	0.618261	0.0681847	0.0345476	-0.175	0.15	0.124607	0.12	520
Q8NA66	CNBD1	2.81654e-10	1.704	0.0219325	0.0768158	0.0625645	-0.14	-0.25	0.169203	0.2	436
Q8NA92	THAP8	0.000639752	1.669	0.100708	0.0642196	0.0376192	-0.182	1.92	-0.628327	0.82	274
Q8NAM6	ZSCAN4	0.00459895	1.619	0.276365	0.0875066	0.0975215	-0.096	1.2	0.568736	0.94	433
Q8NB90	SPATA5	4.64814e-10	1.079	0.22991	0.0626454	0.261961	-0.272	0.37	0.737465	0.55	893
Q8NBL1	POGLUT1	0.000114466	0.893	0.245671	0.0558757	0.125556	-0.405	-0.2	0.0654399	0.13	392
Q8NC42	RNF149	0.000502224	0.851	0.206161	0.198466	0.0375294	-0.311	4.19	0.536587	0.54	400
Q8NCG7	DAGLB	1.65016e-06	0.995	0.223803	0.0693035	0.0641439	-0.163	1.13	0.0377349	0.23	672
Q8NCK7	SLC16A11	0.0459183	1.444	0.378918	0.0946109	0.0413732	-0.191	1.51	0.661995	0.38	471
Q8NCL8	TMEM116	1.14999e-09	1.454	0.337464	0.121987	0.0400898	-0.295	-1.15	-1.26311	0.23	245
Q8NCR0	B3GALNT2	4.87049e-06	0.843	0.666603	0.0631238	0.0299251	-0.317	-0.57	0.23938	0.18	500
Q8NCR9	CLRN3	0.14004	1.179	0.483642	0.0583555	0.0308759	-0.128	-1.05	-0.512868	0.22	226
Q8NCT3	KIAA0895	0.00114572	0.974	0.414924	0.0540162	0.252433	-0.333	1.16	0.435961	0.76	520
Q8NCW6	GALNT11	0.00404742	0.646	0.816652	0.0514058	0.178938	-0.166	1.8	0.842763	0.32	608
Q8NCY6	MSANTD4	0.00546195	0.712	0.243458	0.381678	0.778003	-0.538	0.6	0.320322	0.73	345
Q8ND30	PPFIBP2	1.42291e-18	1.217	0.858958	0.641367	0.635407	-0.306	2.19	0.561401	0.96	876
Q8ND61	C3orf20	2.3575e-14	1.144	0.385908	0.0602101	0.126061	-0.078	1.14	0.426274	0.67	904
Q8ND94	LRRN4CL	5.43721e-05	1.931	0.100815	0.065552	0.029353	-0.346	0.46	-0.857367	0.78	238
Q8NDC4	MORN4	0.182746	0.722	0.174791	0.178648	0.118332	-0.218	1.75	2.34474	0.37	146
Q8NDX5	PHC3	0.999956	0.097	0.97986	0.633772	0.85996	0.176	0.92	-0.423187	1	983
Q8NE63	HIPK4	0.00392488	0.852	0.29366	0.0586996	0.059512	-0.306	0.35	0.25173	0.5	616
Q8NEF3	CCDC112	0.821148	0.373	0.381129	0.0528953	0.358087	-0.448	2.05	0.778842	0.87	446
Q8NEG2	C7orf57	4.29144e-05	1.576	0.203993	0.0646721	0.169153	-0.167	0.18	0.492906	0.99	295
Q8NES3	LFNG	0.424039	0.69	0.808842	0.0521602	0.0300141	-0.249	-0.27	-0.149976	0.33	379
Q8NEV1	CSNK2A3	1.32371e-11	1.71	0.173984	0.705453	0.695762	-0.003	1.67	0.451643	0.29	391
Q8NEW0	SLC30A7	0.028992	1.023	0.326192	0.0913757	0.0432054	-0.184	2.9	0.31351	0.27	376
Q8NFH5	NUP35	0.123687	0.662	0.47786	0.478036	0.71805	-0.08	1.22	0.109448	0.96	326
Q8NFP9	NBEA	1	0.074	0.996452	0.11872	0.181707	-0.026	2.37	1.02031	0.96	2946
Q8NFQ5	BPIFB6	1.20127e-11	1.268	0.0254791	0.0645062	0.0276792	-0.256	-0.1	-0.142233	0.13	453
Q8NFT2	STEAP2	0.00244975	0.967	0.199755	0.062185	0.0314818	-0.162	-0.78	-0.151136	0.2	490
Q8NFU7	TET1	0.999563	0.174	0.970672	0.0998499	0.088466	-0.043	2.09	1.08183	1	2136
Q8NFW8	CMAS	0.472364	0.433	0.728962	0.049195	0.469095	-0.26	0.34	0.950267	0.25	434
Q8NFW9	MYRIP	0.000902541	0.568	0.564977	0.142525	0.434294	-0.062	0.89	0.406328	0.99	859
Q8NFX7	STXBP6	0.0978977	1.179	0.0972761	0.0726654	0.054938	-0.313	-0.46	-0.0852711	0.15	210
Q8NG08	HELB	2.01688e-13	1.172	0.336288	0.0626556	0.621528	-0.226	2.47	0.567657	0.52	1087
Q8NH41	OR4K15	0.635538	1.508	0.0117747	0.0581687	0.0739926	-0.476	-1.22	-1.44753	0.12	348
Q8NHG8	ZNRF2	0.590836	0.957	0.376121	0.83607	0.856355	0.116	4.72	1.12442	1	242
Q8NHS3	MFSD8	4.66813e-06	1.067	0.280367	0.0830548	0.0318878	-0.187	-0.61	-0.0552629	0.17	518
Q8NHS4	CLHC1	4.15102e-15	1.356	0.11062	0.136025	0.190552	-0.412	0.27	-0.0574682	0.13	586
Q8NI22	MCFD2	0.0699912	1.275	0.2994	0.137386	0.396043	-0.342	-0.7	-0.198117	0.49	146
Q8TAD8	SNIP1	0.905058	0.499	0.707302	0.911661	0.861196	-0.135	3.16	1.66752	1	396
Q8TAE6	PPP1R14C	0.00467814	1.345	0.822978	0.736379	0.805635	0.136	2.63	0.781293	0.9	165
Q8TAK6	OLIG1	0.119038	0.849	0.665054	0.640625	0.228433	-0.06	2.26	0.192906	0.98	271
Q8TAL6	FIBIN	0.308533	0.91	0.183263	0.449988	0.839563	-0.386	0.44	0.678886	0.32	211
Q8TAM6	ERMN	0.00310153	1.285	0.153693	0.0624829	0.396808	-0.327	0.53	0.553625	0.97	284
Q8TB92	HMGCLL1	8.77269e-07	1.066	0.0780015	0.114365	0.0386241	-0.187	0.01	0.499392	0.12	370
Q8TBC5	ZSCAN18	0.748254	0.674	0.245356	0.0490436	0.214594	-0.191	1.64	0.699877	1	510
Q8TBE3	FNDC9	0.00399382	1.353	0.191385	0.061584	0.0372905	-0.381	-0.55	-0.702196	0.52	224
Q8TBE7	SLC35G2	0.0663953	0.851	0.143878	0.080549	0.252866	-0.325	0.39	-0.40298	0.15	412
Q8TBE9	NANP	0.0265416	1.528	0.151968	0.0721573	0.138031	-0.387	0.15	-0.395057	0.16	248
Q8TBG4	ETNPPL	0.000225469	0.738	0.226468	0.0609221	0.466842	-0.29	0.41	0.813163	0.22	499
Q8TBP5	FAM174A	0.000618294	1.796	0.0858619	0.116047	0.18044	-0.102	2.69	0.443345	0.99	190
Q8TBY8	PMFBP1	4.06293e-25	1.105	0.415988	0.0636728	0.114553	-0.379	-1	0.445975	0.64	1007
Q8TC07	TBC1D15	0.148719	0.426	0.422947	0.531754	0.681863	-0.294	2.73	0.384782	0.43	691
Q8TC71	SPATA18	1.02781e-11	1.091	0.117597	0.064758	0.114676	-0.219	0.56	0.0178383	0.85	538
Q8TCT9	HM13	0.882288	0.429	0.586127	0.110651	0.0995185	-0.251	0.45	0.108092	0.24	377
Q8TD86	CALML6	0.000127437	1.757	0.280578	0.0732657	0.429197	-0.437	-1.93	0.175329	0.12	181
Q8TDG4	HELQ	4.80499e-11	0.762	0.516097	0.0476881	0.125776	-0.259	0.62	0.776278	0.34	1101
Q8TDL5	BPIFB1	5.76895e-07	0.957	0.05388	0.118664	0.0320155	-0.276	-0.64	-0.373412	0.15	484
Q8TDN2	KCNV2	6.2711e-17	1.973	0.680115	0.0580107	0.0346427	-0.303	0.06	0.337033	0.43	545
Q8TDQ1	CD300LF	4.96999e-06	1.441	0.286882	0.0513327	0.057086	-0.318	1.29	-0.544428	0.47	290
Q8TDR0	TRAF3IP1	0.000159262	0.737	0.624033	0.21342	0.37835	-0.28	0.93	1.31509	0.99	691
Q8TDT2	GPR152	1.00979e-05	1.441	0.0520551	0.507697	0.269499	0.193	1.9	-1.05759	0.54	470
Q8TDV0	GPR151	1.05613e-05	1.502	0.18557	0.0575965	0.0399456	-0.382	0.33	-0.576528	0.34	419
Q8TDY8	IGDCC4	0.0148855	0.55	0.666698	0.0448456	0.109892	-0.123	1.4	0.713647	0.91	1250
Q8TE23	TAS1R2	6.17507e-13	1.286	0.228156	0.0788484	0.0288207	-0.181	0.01	-0.351768	0.13	839
Q8TEQ0	SNX29	1.78493e-06	0.741	0.393344	0.544554	0.612578	-0.188	1.88	0.855831	0.77	813
Q8TER5	ARHGEF40	7.18568e-05	0.5	0.445542	0.324127	0.353678	-0.186	3.02	1.01218	0.94	1519
Q8TEU8	WFIKKN2	0.0258785	0.755	0.417652	0.0538057	0.0305151	-0.173	1.56	-0.215073	0.23	576
Q8TF42	UBASH3B	0.988511	0.597	0.793674	0.0473285	0.107183	-0.232	0.81	0.213537	0.29	649
Q8TF65	GIPC2	3.41555e-08	1.591	0.413013	0.0551662	0.790588	-0.293	0.14	1.19422	0.4	315
Q8TF72	SHROOM3	0.732359	0.352	0.590127	0.862378	0.636991	-0.052	3.2	1.48563	1	1996
Q8WTQ4	C16orf78	4.18701e-06	1.177	0.111387	0.0596614	0.19562	-0.359	0.4	0.351866	0.81	265
Q8WTR2	DUSP19	0.004394	1.239	0.211716	0.0670226	0.0606022	-0.277	-0.63	0.0995973	0.11	217
Q8WTX9	ZDHHC1	5.10929e-06	1.168	0.240917	0.051079	0.0297252	-0.233	1.95	-0.454534	0.93	485
Q8WU17	RNF139	0.0608738	0.438	0.860878	0.0569497	0.037535	-0.263	-0.24	-0.49833	0.14	664
Q8WU20	FRS2	0.97907	0.219	0.741435	0.809921	0.927662	-0.091	1.88	0.699697	1	508
Q8WU39	MZB1	0.00381145	1.492	0.28758	0.0579227	0.0309826	-0.36	-0.09	-0.101721	0.4	189
Q8WU58	FAM222B	0.549447	0.544	0.282991	0.636611	0.18757	0.214	1.01	0.0200926	0.99	562
Q8WU76	SCFD2	1.87393e-06	1.222	0.103026	0.0818217	0.0484966	-0.264	-0.68	-0.0725621	0.24	684
Q8WUY3	PRUNE2	3.68322e-12	0.717	0.207421	0.234467	0.264992	0.003	2.57	1.38673	1	3088
Q8WV99	ZFAND2B	0.00495151	0.969	0.384205	0.0508838	0.142219	-0.154	1.91	-1.02525	0.68	257
Q8WVD5	RNF141	0.000702153	1.153	0.652644	0.059425	0.199265	-0.294	-0.62	-0.616958	0.35	230
Q8WVE6	TMEM171	0.000165604	1.874	0.31282	0.0587123	0.0315958	-0.156	1.7	-0.144373	0.82	324
Q8WVE7	TMEM170A	0.000303172	1.933	0.344253	0.100127	0.101174	-0.354	-1.01	-0.289089	0.14	144
Q8WVN6	SECTM1	0.172404	1.032	0.663957	0.0791672	0.0305038	-0.182	0.03	-0.414937	0.19	248
Q8WVX9	FAR1	0.879567	0.299	0.981108	0.0495085	0.0378994	-0.229	0.03	0.127776	0.11	515
Q8WW38	ZFPM2	0.999956	0.145	0.983987	0.0512309	0.075858	-0.119	1.47	0.699746	0.98	1151
Q8WW62	TMED6	0.000563599	1.161	0.442065	0.118383	0.095977	-0.055	1.79	0.394877	0.22	240
Q8WWB5	PIH1D2	0.000130201	1.482	0.215105	0.0700882	0.0852347	-0.337	-0.47	-0.648028	0.2	315
Q8WWX0	ASB5	1.82587e-11	1.498	0.241566	0.101874	0.039996	-0.284	-0.85	-0.582212	0.14	329
Q8WXA9	SREK1	0.988373	0.351	0.846253	0.296556	0.807679	-0.25	1.66	1.5174	1	508
Q8WXS4	TMEM37	0.0418161	1.748	0.523463	0.0685563	0.0371876	-0.461	-1.29	-0.901179	0.15	190
Q8WY98	TMEM234	0.000523998	1.872	0.218231	0.0667659	0.0291164	-0.359	-1.61	-0.848578	0.14	164
Q8WYB5	KAT6B	1	0.128	0.998614	0.731498	0.730286	0.533	3.11	1.17375	1	2073
Q8WYK0	ACOT12	1.28596e-11	1.087	0.195925	0.0711415	0.126605	-0.299	0.38	0.00942556	0.14	555
Q8WYQ4	C22orf15	0.0813466	1.245	0.06301	0.126409	0.199272	-0.465	-1.08	-0.0312824	0.6	148
Q8WZ60	KLHL6	3.42667e-06	0.805	0.493778	0.0842544	0.0527987	-0.355	-0.37	0.111359	0.19	621
Q92466	DDB2	0.00511791	0.848	0.200251	0.0623587	0.152868	-0.254	0.07	0.31137	0.28	427
Q92506	HSD17B8	0.744498	1.089	0.513941	0.111745	0.109576	-0.193	-0.69	0.446187	0.18	261
Q92539	LPIN2	0.673513	0.51	0.792581	0.341816	0.770169	-0.261	0.86	0.764418	0.98	896
Q92541	RTF1	0.993638	0.122	0.866053	0.862737	0.803524	-0.186	1.65	1.39043	0.99	710
Q92546	RGP1	1.51313e-05	1.125	0.27038	0.050931	0.0416996	-0.264	0.29	-0.261171	0.59	391
Q92560	BAP1	0.385638	0.277	0.681812	0.716753	0.817019	-0.119	2.03	0.869815	0.99	729
Q92609	TBC1D5	6.51864e-10	0.966	0.749635	0.818498	0.885463	0.021	2.09	0.82401	0.85	795
Q92625	ANKS1A	0.84686	0.338	0.954245	0.878725	0.759995	0.002	3.32	1.07932	0.99	1134
Q92685	ALG3	4.17819e-06	1.188	0.437803	0.0573724	0.0306939	-0.22	0.1	-0.804375	0.13	438
Q92733	PRCC	0.921293	0.33	0.677332	0.795173	0.719136	0.02	4.51	0.81251	1	491
Q92743	HTRA1	0.0169475	0.752	0.860724	0.051741	0.123954	-0.216	1.54	0.677889	0.32	480
Q92851	CASP10	8.5379e-12	1.287	0.234168	0.154785	0.495965	-0.007	0.03	0.0991073	0.42	521
Q92854	SEMA4D	0.995825	0.314	0.852822	0.0471292	0.102028	-0.259	1.53	0.498607	0.4	862
Q92858	ATOH1	0.767526	1.052	0.919996	0.10515	0.0897056	-0.043	1.65	0.390026	1	354
Q92874	DNASE1L2	2.27541e-07	1.395	0.0900768	0.0823327	0.0302553	-0.37	-0.29	-0.527227	0.19	299
Q92934	BAD	0.000414579	1.533	0.0922186	0.88348	0.858208	-0.119	2.06	0.997721	1	168
Q92935	EXTL1	1.17898e-12	1.082	0.167412	0.0644733	0.0282073	-0.155	1.25	-0.0965589	0.66	676
Q92953	KCNB2	0.954616	0.262	0.874879	0.0516802	0.143863	-0.177	1.49	0.454322	0.96	911
Q92954	PRG4	0.46928	0.743	0.456942	0.584893	0.589174	-0.196	2.84	-0.0423089	1	1404
Q93097	WNT2B	0.285537	0.611	0.488198	0.0653576	0.0369135	-0.27	1.03	0.0764173	0.2	391
Q969H4	CNKSR1	3.79049e-16	1.282	0.650662	0.0819535	0.25907	-0.182	2.94	0.303954	0.89	720
Q969H6	POP5	1.28002e-05	1.602	0.330798	0.0500028	0.214574	-0.407	-1.69	-0.787631	0.1	163
Q969J2	ZKSCAN4	6.74288e-05	0.772	0.13902	0.673266	0.725965	-0.207	0.24	0.664559	0.86	545
Q969J5	IL22RA2	1.20925e-09	1.861	0.125613	0.0785781	0.0399877	-0.1	1.29	-0.302124	0.16	263
Q969L2	MAL2	0.458862	1.102	0.737739	0.0671444	0.0282217	-0.293	-1.15	-1.06132	0.17	176
Q969Q5	RAB24	0.725032	0.629	0.264269	0.0517035	0.242067	-0.384	0.66	0.153423	0.12	203
Q969R8	ITFG2	1.38957e-06	0.951	0.765149	0.0555542	0.365315	-0.257	1.16	0.39754	0.24	447
Q969S2	NEIL2	2.111e-09	1.736	0.246811	0.0493985	0.0834688	-0.295	2.03	0.78835	0.45	332
Q969T4	UBE2E3	0.653908	0.655	0.660104	0.0692102	0.214639	-0.361	1.5	-0.323017	0.75	207
Q969V4	TEKT1	0.000108975	1.085	0.178621	0.084856	0.129897	-0.328	0.27	-0.0994013	0.24	418
Q96A05	ATP6V1E2	9.71403e-05	1.229	0.0589978	0.0488133	0.723739	-0.378	0.61	-0.38519	0.11	226
Q96A26	FAM162A	0.000629842	1.521	0.308241	0.0810877	0.519526	-0.434	-0.73	-0.569438	0.2	154
Q96A46	SLC25A28	0.765079	0.369	0.885984	0.251341	0.0568905	-0.096	3.29	0.454926	0.28	364
Q96A59	MARVELD3	0.000303794	1.236	0.522438	0.132068	0.725726	-0.129	2.05	1.10184	0.71	401
Q96AB6	NTAN1	0.0158737	1.104	0.351902	0.118213	0.0462179	-0.325	0.24	0.110134	0.21	310
Q96AM1	MRGPRF	0.370676	0.969	0.484808	0.0581521	0.0390762	-0.362	-0.25	-0.732188	0.21	343
Q96AP7	ESAM	0.191979	0.59	0.865712	0.108866	0.0705281	-0.083	1.33	0.177893	0.47	390
Q96AQ2	TMEM125	0.000428556	1.965	0.239645	0.0616942	0.0310892	-0.281	1.55	-0.29693	0.48	219
Q96AY3	FKBP10	0.000807425	0.85	0.15855	0.0936926	0.0694374	-0.063	2.09	1.34222	0.37	582
Q96B54	ZNF428	0.720275	0.781	0.288444	0.0574245	0.207805	-0.218	0.51	0.518733	1	188
Q96BF3	TMIGD2	0.0152519	1.585	0.161568	0.715366	0.324228	-0.042	2.22	0.287063	0.72	282
Q96BM1	ANKRD9	0.180354	1.194	0.736335	0.0586187	0.0326425	-0.296	-0.05	0.101705	0.69	317
Q96BV0	ZNF775	0.0122293	0.827	0.452843	0.0639233	0.0789317	-0.126	2.6	0.932869	0.97	537
Q96BW9	TAMM41	0.0001846	1.06	0.76033	0.0534948	0.0283421	-0.255	-0.01	0.141465	0.17	452
Q96BY7	ATG2B	8.12743e-05	0.435	0.940588	0.047882	0.402206	-0.226	1.38	0.751219	0.98	2078
Q96BZ9	TBC1D20	0.912642	0.364	0.990615	0.0544253	0.034875	-0.337	0.59	-0.314719	0.23	403
Q96C12	ARMC5	0.0462925	0.491	0.295663	0.0943202	0.0415782	-0.055	1.38	0.215955	0.97	935
Q96C36	PYCR2	0.00506294	1.342	0.321131	0.31072	0.156376	-0.33	-0.5	-0.12856	0.31	320
Q96C74	ROPN1L	0.00163544	1.551	0.503514	0.0767431	0.211915	-0.435	0.11	-0.356326	0.18	230
Q96CD0	FBXL8	0.0144391	1.914	0.266715	0.0715399	0.0435101	-0.44	0.15	-1.27062	0.17	374
Q96CD2	PPCDC	0.000879601	1.376	0.195488	0.060272	0.0415119	-0.466	-1.24	-0.991383	0.14	204
Q96CM4	NXNL1	0.0616906	1.701	0.306674	0.0620456	0.374472	-0.53	-0.4	0.33179	0.34	212
Q96CN4	EVI5L	0.989107	0.214	0.76388	0.0580714	0.322169	-0.356	1.05	0.146088	0.49	794
Q96D03	DDIT4L	0.000548864	1.876	0.298518	0.0579792	0.0633997	-0.545	0.75	-0.483301	0.2	193
Q96D59	RNF183	0.0375935	1.844	0.121779	0.0672838	0.0274201	-0.207	0.15	-1.63382	0.25	192
Q96DA0	ZG16B	0.00409471	1.849	0.265066	0.0474261	0.0898783	-0.208	0.46	0.86413	0.19	208
Q96DB9	FXYD5	0.464175	1.01	0.131812	0.045992	0.0443422	-0.227	0.6	-1.10057	0.99	178
Q96DC8	ECHDC3	0.000536786	1.737	0.75012	0.0984996	0.0716461	-0.331	1.66	-0.237469	0.23	303
Q96DL1	NXPE2	0.244912	1.268	0.0734512	0.0587133	0.031293	-0.26	-0.02	0.102407	0.15	559
Q96DN0	ERP27	1.10529e-07	1.863	0.693877	0.0758914	0.0468465	-0.401	-0.92	-0.434981	0.11	273
Q96DU3	SLAMF6	0.35688	0.679	0.105306	0.321665	0.438254	-0.141	0.06	-0.495977	0.24	332
Q96E35	ZMYND19	0.879392	0.34	0.875061	0.0539915	0.101002	-0.383	0.01	0.204144	0.19	227
Q96EG1	ARSG	1.55401e-05	1.147	0.552281	0.0711154	0.107748	-0.138	2.67	0.798478	0.21	525
Q96EG3	ZNF837	0.258441	1.678	0.295266	0.183069	0.175407	-0.143	3.32	0.997329	0.99	531
Q96EN8	MOCOS	6.10346e-07	1.154	0.386543	0.0469928	0.0802848	-0.185	1.02	0.653043	0.46	888
Q96ET8	TVP23C	0.000136737	1.428	0.161173	0.0585727	0.117218	-0.234	-0.31	-0.316565	0.8	276
Q96EW2	HSPBAP1	9.97538e-07	1.14	0.299403	0.0583084	0.0413981	-0.303	0.85	0.154828	0.48	488
Q96EX2	RNFT2	0.79071	0.803	0.585299	0.163507	0.0483472	-0.128	4.41	0.331512	0.31	444
Q96FA7	ZBED6CL	0.00292226	1.88	0.479708	0.0979322	0.181405	-0.298	-0.77	-0.311321	0.76	236
Q96FC7	PHYHIPL	0.40288	0.436	0.370734	0.0525935	0.104417	-0.221	1.29	0.300997	0.26	376
Q96FE7	PIK3IP1	0.059751	0.842	0.290794	0.0569803	0.0541229	-0.237	2.29	0.102293	0.38	263
Q96FL8	SLC47A1	1.21582e-09	1.166	0.393863	0.113409	0.0275631	-0.156	-0.89	-0.0550342	0.18	570
Q96FN9	DTD2	0.00170815	1.657	0.137565	0.059051	0.0557315	-0.356	0.46	0.153194	0.19	168
Q96FS4	SIPA1	0.0279051	0.511	0.0933004	0.476745	0.46919	-0.114	1.26	0.78621	1	1042
Q96FX7	TRMT61A	0.00570206	0.966	0.221839	0.136994	0.1849	-0.285	0.64	0.18776	0.26	289
Q96G91	P2RY11	9.07591e-08	1.823	0.163817	0.0575468	0.0294377	-0.304	-0.64	-0.696283	0.21	374
Q96GG9	DCUN1D1	0.990513	0.276	0.930702	0.0670061	0.386641	-0.459	-0.93	0.110967	0.15	259
Q96GQ5	C16orf58	1.17705e-10	1.39	0.250549	0.0616725	0.034534	-0.19	0.43	0.181079	0.28	468
Q96GV9	C5orf30	0.778881	0.89	0.197548	0.705213	0.822445	-0.309	1.36	0.0674491	0.71	206
Q96GW9	MARS2	1.41647e-06	0.871	0.275332	0.0566962	0.19211	-0.336	1.36	0.20024	0.27	593
Q96H20	SNF8	0.290874	0.883	0.207673	0.0516873	0.331005	-0.433	-0.93	0.368005	0.12	258
Q96H78	SLC25A44	0.247811	0.947	0.10078	0.108738	0.047143	-0.194	-0.39	0.0536947	0.1	314
Q96HA7	TONSL	6.06325e-05	0.689	0.336861	0.0673629	0.209949	-0.107	1.85	0.492449	0.68	1378
Q96HH6	TMEM19	0.00138069	0.845	0.303621	0.125685	0.0277037	-0.245	0.04	0.156053	0.17	336
Q96HJ5	MS4A3	4.21113e-05	1.401	0.0406391	0.0573424	0.0273113	-0.199	-0.25	-0.476865	0.24	214
Q96HP8	TMEM176A	0.39981	0.933	0.809431	0.0569853	0.0364436	-0.339	-0.29	-1.22364	0.21	235
Q96HR3	MED30	0.606542	0.673	0.359637	0.0516787	0.0440052	-0.145	-0.78	-0.142233	0.41	178
Q96HY7	DHTKD1	1.97824e-16	1.247	0.317066	0.0533713	0.0882128	-0.162	1.18	0.763226	0.35	919
Q96I15	SCLY	1.52191e-06	1.153	0.913233	0.0561698	0.196961	-0.187	1.12	0.536212	0.33	445
Q96I82	KAZALD1	0.000335811	1.464	0.416766	0.0537461	0.0278962	-0.268	2.07	-0.10079	0.39	304
Q96IM9	DYDC2	0.0233122	1.635	0.0986136	0.061884	0.260388	-0.223	0.61	-0.661505	0.24	177
Q96IQ7	VSIG2	0.000163566	1.099	0.73213	0.0660876	0.0546766	-0.152	1.56	0.157817	0.42	327
Q96IQ9	ZNF414	0.00274921	0.787	0.134079	0.196805	0.266441	-0.107	3.43	-0.365833	1	312
Q96IV6	FAXDC2	1.47672e-06	1.225	0.430945	0.0870047	0.0514039	-0.374	-0.36	-0.374344	0.15	333
Q96IW2	SHD	5.18497e-06	1.125	0.192166	0.0518062	0.0821485	-0.205	1.09	0.230363	0.99	340
Q96J86	CYYR1	0.0344266	1.785	0.203812	0.093851	0.0437372	-0.111	2.73	-0.807789	0.23	154
Q96JJ7	TMX3	0.191323	0.587	0.708586	0.0536233	0.360976	-0.316	-0.22	0.500143	0.22	454
Q96JM7	L3MBTL3	0.999499	0.269	0.982042	0.0501471	0.237677	-0.282	1.92	0.76432	0.83	780
Q96JQ5	MS4A4A	0.000743082	1.353	0.0352463	0.0786827	0.0294828	-0.128	0.14	-0.256042	0.16	239
Q96JS3	PGBD1	1.46735e-05	0.895	0.130652	0.0600817	0.290012	-0.159	0.28	0.477355	0.4	809
Q96K21	ZFYVE19	7.40858e-09	1.143	0.147167	0.789318	0.783464	-0.091	3.32	0.530102	0.99	471
Q96K83	ZNF521	0.999979	0.098	0.99649	0.0493326	0.085201	-0.168	1.54	0.614557	0.83	1311
Q96KB5	PBK	4.09216e-05	1.213	0.373189	0.442048	0.760854	-0.283	-0.31	0.183104	0.2	322
Q96KD3	FAM71F1	8.94982e-06	1.182	0.130439	0.0493697	0.0304884	-0.247	0.31	-0.0770544	0.53	344
Q96KJ9	COX4I2	0.00147571	1.341	0.0933065	0.0799992	0.0458461	-0.305	0.89	-0.0203867	0.6	171
Q96KN9	GJD4	2.78354e-05	1.933	0.0801631	0.0472266	0.0322577	-0.174	1.77	0.219532	0.89	370
Q96KV7	WDR90	4.01806e-46	1.297	0.180785	0.0630638	0.0464039	-0.216	1.74	0.571839	0.39	1748
Q96LB3	IFT74	9.26889e-06	0.88	0.550659	0.0521061	0.477393	-0.147	1.94	0.571349	0.69	600
Q96LM5	C4orf45	1.27822e-05	1.593	0.568358	0.0604555	0.0357339	-0.22	-0.63	-0.0105364	0.64	186
Q96LR2	LURAP1	0.220934	1.182	0.247216	0.0532758	0.245985	-0.333	1.53	0.546846	0.97	239
Q96LX8	ZNF597	0.134236	0.988	0.277912	0.0614768	0.0672799	-0.284	0.81	0.0476015	0.66	424
Q96LY2	CCDC74B	1.1919e-06	1.404	0.122486	0.0904358	0.291878	-0.1	1.63	0.662681	1	380
Q96M02	C10orf90	6.05507e-11	1.208	0.37586	0.0502776	0.23073	-0.24	1.23	0.456821	0.81	699
Q96M20	CNBD2	2.29297e-07	1.243	0.038709	0.0726788	0.340078	-0.376	0.83	0.116635	0.13	576
Q96M63	CCDC114	0.0027069	0.962	0.232424	0.300005	0.376366	-0.094	5.04	0.780084	0.93	670
Q96M95	CCDC42	1.68964e-05	1.066	0.193734	0.0750929	0.424183	-0.42	0.09	-0.283714	0.24	316
Q96MI9	AGBL1	3.60067e-23	1.142	0.431546	0.0642937	0.0298278	-0.131	0.72	0.329862	0.33	1112
Q96MM6	HSPA12B	0.0105082	0.618	0.847089	0.0576949	0.153834	-0.198	0.82	0.55472	0.27	686
Q96MN2	NLRP4	5.15963e-05	0.776	0.0634898	0.060898	0.033849	-0.293	-0.12	-0.203589	0.16	994
Q96MR9	ZNF560	7.36421e-10	1.103	0.0452204	0.0601749	0.661152	-0.348	0.8	0.698864	0.14	790
Q96N64	PWWP2A	0.920216	0.297	0.886277	0.0509466	0.14869	-0.257	2.01	0.749144	1	755
Q96NB3	ZNF830	0.447637	0.772	0.171442	0.654786	0.685801	-0.384	0.32	0.573015	0.99	372
Q96NJ5	KLHL32	0.509587	0.546	0.301082	0.111005	0.0400144	-0.087	-0.04	0.00669754	0.11	620
Q96NL6	SCLT1	5.17318e-12	0.888	0.332087	0.0513428	0.164255	-0.343	-0.95	0.357877	0.25	688
Q96NS5	ASB16	2.42235e-10	1.587	0.134519	0.0471072	0.0316931	-0.243	-0.42	-0.467456	0.2	453
Q96NT0	CCDC115	1.51132e-05	1.78	0.0755266	0.0519663	0.133011	-0.324	-0.28	0.012954	0.65	180
Q96NU1	SAMD11	1.35381e-10	1.28	0.634832	0.353286	0.447174	-0.167	2.91	0.902616	1	681
Q96NW4	ANKRD27	7.78948e-16	1.105	0.420163	0.0507788	0.311319	-0.201	0.36	0.460987	0.61	1050
Q96NY7	CLIC6	0.000535224	1.096	0.850685	0.101688	0.60734	-0.293	2.85	2.1602	1	704
Q96NZ1	FOXN4	0.133061	0.395	0.89123	0.305248	0.0512073	0.071	2.38	0.341248	1	517
Q96P48	ARAP1	1.50378e-05	0.353	0.343382	0.625098	0.813811	-0.2	2.58	0.592389	0.64	1450
Q96P70	IPO9	0.999992	0.23	0.958436	0.0615902	0.0348885	-0.291	-0.85	-0.23296	0.24	1041
Q96P71	NECAB3	0.797631	0.827	0.124649	0.0781331	0.0298672	-0.236	0	0.0191452	0.7	396
Q96PB1	CASD1	0.0367943	0.435	0.385463	0.090971	0.0291581	-0.393	-1.12	-0.0209094	0.11	797
Q96PD2	DCBLD2	0.000553237	0.446	0.366191	0.728746	0.665982	-0.113	1.5	0.588305	0.65	775
Q96PE5	OPALIN	0.0606428	1.446	0.103591	0.0475122	0.168377	-0.455	-1.12	-0.860944	0.88	141
Q96PG2	MS4A10	1.79435e-08	1.823	0.0293707	0.0561967	0.0324298	-0.335	-0.24	-1.09355	0.21	267
Q96PJ5	FCRL4	1.59511e-07	0.942	0.076329	0.0479491	0.167367	-0.243	1.2	0.578684	0.58	515
Q96PL5	ERMAP	5.80553e-05	1.167	0.3539	0.0573561	0.0670663	-0.353	0.63	0.321907	0.39	475
Q96PN7	TRERF1	0.999596	0.114	0.955629	0.747975	0.616197	0.563	3.52	0.81331	1	1200
Q96PP4	TSGA13	6.10474e-09	1.563	0.136641	0.146858	0.207919	-0.192	-0.29	-0.00418188	0.78	275
Q96PS8	AQP10	0.0152783	1.109	0.210157	0.176606	0.0320226	-0.188	0.82	-0.0587913	0.16	301
Q96PV6	LENG8	0.998395	0.248	0.831496	0.699229	0.625335	0.476	5.74	1.10222	1	800
Q96Q06	PLIN4	1.65847e-12	1.597	0.453595	0.637387	0.405269	-0.075	1.65	1.783	0.99	1357
Q96QB1	DLC1	0.992807	0.258	0.938752	0.471692	0.790444	-0.101	2.58	0.963972	1	1528
Q96QH2	PRAM1	0.0076249	0.708	0.308095	0.0601706	0.219373	-0.163	2.83	0.583372	1	670
Q96RD6	PANX2	0.0149008	1.222	0.835861	0.0594423	0.02811	-0.304	1.36	0.0707326	0.71	677
Q96RI1	NR1H4	0.161697	0.628	0.518718	0.181582	0.196533	-0.002	0.94	0.0495291	0.4	486
Q96RN1	SLC26A8	7.64803e-08	0.835	0.175307	0.13151	0.0288283	-0.102	2.18	0.0866106	0.56	970
Q96RQ3	MCCC1	2.51106e-05	0.902	0.799903	0.221836	0.34562	-0.139	0.35	0.590674	0.29	725
Q96RQ9	IL4I1	0.262058	0.889	0.442102	0.0474169	0.0622205	-0.211	0.23	0.45589	0.28	567
Q96S55	WRNIP1	0.637335	0.582	0.912612	0.727333	0.754058	-0.211	1.86	0.719708	0.77	665
Q96S96	PEBP4	0.0388985	1.287	0.498814	0.0906069	0.0309336	-0.313	-0.57	-0.134376	0.35	227
Q96SU4	OSBPL9	0.998515	0.309	0.959795	0.844364	0.801886	-0.09	2.26	0.638325	0.62	736
Q99436	PSMB7	0.941262	0.406	0.944312	0.0569928	0.156169	-0.23	0.68	0.397458	0.15	277
Q99447	PCYT2	0.248194	0.702	0.394565	0.613152	0.620738	-0.264	0.38	0.768143	0.39	389
Q99467	CD180	1.35096e-05	0.992	0.172784	0.112734	0.0301052	-0.155	-0.51	0.163028	0.14	661
Q99608	NDN	0.470364	0.597	0.276077	0.0998365	0.0715219	-0.003	1.74	-0.505354	0.41	321
Q99618	CDCA3	0.913578	0.504	0.751006	0.598571	0.667792	-0.259	1.67	0.248021	0.98	268
Q99626	CDX2	0.553146	0.589	0.917291	0.798888	0.798848	0.143	2.69	0.439685	0.96	313
Q99650	OSMR	3.10306e-11	0.944	0.736429	0.0471857	0.094649	-0.212	0.77	0.297175	0.33	979
Q99685	MGLL	0.00459891	0.794	0.478309	0.0912551	0.0826835	-0.346	-0.42	-0.056292	0.32	303
Q99707	MTR	2.84377e-07	0.627	0.875602	0.0515211	0.379152	-0.313	0.89	1.03936	0.18	1265
Q99726	SLC30A3	0.646084	0.509	0.84185	0.0781832	0.029752	-0.36	-0.13	-0.567886	0.4	388
Q99727	TIMP4	0.00355403	1.114	0.504134	0.046939	0.0617859	-0.426	-1.14	-0.882703	0.1	224
Q99801	NKX3-1	0.000884341	1.381	0.715729	0.639009	0.672407	-0.228	1.37	0.0455923	0.99	234
Q99807	COQ7	4.6786e-05	1.491	0.329645	0.0489057	0.060773	-0.279	0.67	-0.164269	0.16	217
Q99819	ARHGDIG	0.48623	0.367	0.765271	0.0509048	0.244496	-0.478	0.35	-0.320812	0.16	225
Q99884	SLC6A7	7.14639e-06	0.884	0.34697	0.08663	0.0290575	-0.22	1.65	0.020354	0.12	636
Q99932	SPAG8	2.74928e-07	1.252	0.230705	0.778256	0.371102	0.162	8.43	0.95569	0.97	485
Q99952	PTPN18	6.51923e-07	0.984	0.0685764	0.653639	0.793662	-0.12	2.88	0.587995	0.64	460
Q99967	CITED2	0.706862	0.628	0.561796	0.888756	0.6202	0.252	4.11	1.61873	1	270
Q99972	MYOC	5.01978e-08	1.253	0.25007	0.0712313	0.0456344	-0.228	1.65	0.160333	0.31	504
Q99983	OMD	0.00235083	1.276	0.0750659	0.051015	0.0426731	-0.217	2.35	0.116014	0.19	421
Q99999	GAL3ST1	0.379107	0.515	0.329341	0.0750707	0.0328136	-0.292	-0.39	-0.0490717	0.23	423
Q9BQ13	KCTD14	0.00289299	1.771	0.216543	0.064921	0.223465	-0.349	0.71	-0.49258	0.18	255
Q9BQ83	SLX1A	0.625454	1.16	0.134701	0.0512659	0.0366743	-0.19	2.23	-0.388441	0.82	275
Q9BQF6	SENP7	0.987261	0.379	0.415453	0.053394	0.201134	-0.218	0.54	0.555095	0.98	1050
Q9BQG2	NUDT12	3.27725e-11	1.329	0.254028	0.0810255	0.139779	-0.436	-0.06	0.197741	0.13	462
Q9BQM9	C20orf144	0.00309357	1.949	0.0880292	0.0602498	0.165794	-0.341	1.09	0.0853038	0.99	153
Q9BQS8	FYCO1	9.66913e-13	0.911	0.633099	0.0514579	0.358216	-0.16	1.71	0.557546	0.98	1478
Q9BQW3	EBF4	0.078057	0.704	0.86603	0.337863	0.122761	0.058	4.76	0.844609	0.96	602
Q9BRP7	FDXACB1	3.14671e-07	1.175	0.259654	0.0454661	0.0367149	-0.206	1.18	0.125571	0.18	624
Q9BRQ8	AIFM2	1.41216e-07	1.083	0.177042	0.0640404	0.0973851	-0.196	1.03	0.602403	0.11	373
Q9BRR8	GPATCH1	3.44131e-05	0.689	0.377686	0.0913741	0.413276	-0.203	2.56	1.44775	1	931
Q9BRS8	LARP6	0.882216	0.514	0.851387	0.780861	0.8675	-0.078	1.16	0.757949	0.99	491
Q9BRV3	SLC50A1	0.13023	1.027	0.0732676	0.0560977	0.0456077	-0.354	0.75	-0.8064	0.1	221
Q9BRX5	GINS3	0.23604	1.518	0.098602	0.0627261	0.105987	-0.216	0.19	0.307629	0.23	216
Q9BS40	LXN	0.00362044	1.361	0.401992	0.0647695	0.043157	-0.266	-0.68	-0.25498	0.22	222
Q9BS86	ZPBP	0.159636	0.798	0.193477	0.051327	0.034132	-0.267	-0.13	-0.215775	0.11	351
Q9BS92	NIPSNAP3B	0.023883	1.611	0.0892826	0.0639194	0.0371602	-0.277	0.67	0.0858755	0.15	247
Q9BSE2	TMEM79	3.49884e-07	1.223	0.175057	0.0563382	0.0471758	-0.31	2.37	-0.253592	0.57	394
Q9BSE5	AGMAT	0.00367262	1.539	0.230834	0.09945	0.0635309	-0.133	0.99	0.432367	0.3	352
Q9BSI4	TINF2	0.158554	0.671	0.315579	0.0620848	0.0483107	-0.107	0.21	-0.125015	0.49	451
Q9BSK2	SLC25A33	0.451158	0.825	0.626713	0.115117	0.0378481	-0.169	-1.01	0.216151	0.22	321
Q9BSL1	UBAC1	0.865453	0.745	0.382175	0.0488389	0.326424	-0.314	0.13	-0.370978	0.66	405
Q9BSM1	PCGF1	0.98706	0.174	0.66173	0.0460483	0.392972	-0.398	-0.65	-0.501793	0.14	259
Q9BST9	RTKN	0.000149538	0.755	0.369889	0.250839	0.725307	-0.228	1.25	-0.0757149	0.69	563
Q9BT04	FUZ	0.00208816	0.91	0.316945	0.051958	0.0375202	-0.225	1.32	-0.365784	0.29	418
Q9BT17	MTG1	0.062672	0.717	0.893203	0.0728315	0.0409292	-0.294	-0.56	0.357028	0.13	334
Q9BT76	UPK3B	0.000192328	1.221	0.111795	0.0700926	0.0299206	-0.108	1.21	0.227602	0.9	320
Q9BTE3	MCMBP	0.998215	0.271	0.980603	0.122575	0.331856	-0.196	0.57	0.07119	0.2	642
Q9BTK6	PAGR1	0.500966	0.538	0.400305	0.712485	0.729972	-0.523	1.14	0.425898	1	254
Q9BTV4	TMEM43	9.84763e-08	1.276	0.702907	0.153695	0.0863744	-0.382	-0.62	0.17804	0.25	400
Q9BTV6	DPH7	4.37595e-05	1.217	0.550341	0.0685571	0.0403687	-0.331	-0.44	0.0847811	0.36	452
Q9BTX7	TTPAL	0.640757	0.665	0.193784	0.0541	0.144539	-0.5	-0.47	-0.233826	0.24	342
Q9BTY2	FUCA2	0.000365584	0.902	0.510207	0.0527543	0.10659	-0.296	2.66	0.34708	0.16	467
Q9BU19	ZNF692	3.97066e-07	1.22	0.896321	0.121449	0.0886273	-0.103	2.33	-0.0146039	0.99	519
Q9BU64	CENPO	6.62948e-06	1.296	0.287298	0.108187	0.150974	-0.246	-1.03	-0.272329	0.2	300
Q9BUN1	C1orf56	0.00131728	1.608	0.148429	0.0457333	0.0400756	-0.195	1.59	-0.387575	0.97	341
Q9BV10	ALG12	0.00788198	1.033	0.578106	0.0568221	0.0398359	-0.172	0.05	-0.494262	0.1	488
Q9BV57	ADI1	0.00602945	1.687	0.630169	0.0634912	0.331793	-0.455	0.62	0.0751105	0.16	179
Q9BVA6	FICD	0.00638582	0.916	0.252726	0.0485276	0.0384846	-0.32	0.04	-0.376418	0.18	458
Q9BVC6	TMEM109	0.0518905	1.188	0.130349	0.0630634	0.0321634	-0.309	-1.34	-0.561597	0.28	243
Q9BVN2	RUSC1	0.949429	0.339	0.402262	0.1262	0.144788	-0.081	2.7	0.88517	1	902
Q9BW66	CINP	0.00276925	0.78	0.855511	0.211851	0.778274	-0.534	0.22	-0.571023	0.38	212
Q9BWV7	TTLL2	4.93845e-06	1.872	0.634251	0.0498473	0.0720748	-0.254	0.66	0.355819	0.33	592
Q9BWW4	SSBP3	0.999756	0.198	0.884017	0.912508	0.769924	0.323	6.07	1.89967	1	388
Q9BX46	RBM24	0.196222	0.903	0.903434	0.223723	0.0984594	0.121	0.99	-0.355754	0.29	236
Q9BX59	TAPBPL	3.28514e-07	1.224	0.723049	0.0611029	0.0310864	-0.218	-0.21	-0.22917	0.42	468
Q9BX67	JAM3	0.000178704	0.843	0.715606	0.0468575	0.0546994	-0.242	1.29	0.262789	0.14	310
Q9BX69	CARD6	1.45631e-16	1.256	0.146203	0.147188	0.283319	0.045	0.98	0.624194	0.76	1037
Q9BX79	STRA6	3.24591e-08	0.824	0.58744	0.0553652	0.0664709	-0.271	1	-0.377937	0.4	667
Q9BXB5	OSBPL10	0.000141846	0.696	0.789698	0.867858	0.740159	0.037	2.47	0.899333	0.97	764
Q9BXI2	SLC25A2	0.0365974	1.32	0.0343403	0.0702653	0.0407847	-0.268	-0.11	0.371959	0.11	301
Q9BXI3	NT5C1A	8.15239e-05	0.963	0.440124	0.0517057	0.0456969	-0.281	0.99	0.165642	0.31	368
Q9BXJ2	C1QTNF7	0.0199101	1.447	0.549429	0.216533	0.0623213	-0.084	3.42	2.36077	0.86	289
Q9BXL5	HEMGN	3.18514e-07	1.221	0.29627	0.836975	0.711115	-0.362	0.36	0.302304	0.99	484
Q9BXP8	PAPPA2	0.00125005	0.485	0.568351	0.0464241	0.122818	-0.189	2	0.893076	0.63	1791
Q9BXR0	QTRT1	0.00022325	1.082	0.15214	0.122247	0.0751489	-0.311	0.2	0.0115818	0.3	403
Q9BXX3	ANKRD30A	1.26066e-23	1.263	0.0550928	0.0648677	0.260074	-0.207	-0.32	0.607255	0.98	1397
Q9BXY5	CAPS2	2.6507e-09	1.297	0.170593	0.0639449	0.213941	-0.238	0.6	0.746547	0.28	557
Q9BY08	EBPL	0.0388533	1.481	0.0655584	0.0661156	0.0375627	-0.463	-1.28	-0.617611	0.19	206
Q9BY21	GPR87	0.290537	1.448	0.217211	0.0872225	0.0995214	-0.335	-1.55	-0.514796	0.18	358
Q9BY32	ITPA	8.9732e-05	1.353	0.615125	0.0781262	0.119658	-0.351	0.32	0.0495128	0.13	194
Q9BY67	CADM1	0.994386	0.436	0.97663	0.145699	0.0854116	-0.215	-0.01	-0.115916	0.22	442
Q9BYD1	MRPL13	7.01924e-07	1.518	0.871677	0.0617788	0.0886146	-0.283	0.64	-0.622986	0.13	178
Q9BYG0	B3GNT5	0.630704	0.485	0.905382	0.0968331	0.0371914	-0.258	-0.17	-0.056488	0.12	378
Q9BYG8	GSDMC	9.3494e-12	1.25	0.589986	0.0714592	0.0463317	-0.358	-0.49	0.143801	0.14	508
Q9BYH1	SEZ6L	0.928831	0.371	0.705916	0.04668	0.11015	-0.184	1.55	0.534905	0.58	1024
Q9BYV6	TRIM55	0.000207996	1.177	0.393112	0.0559316	0.140547	-0.234	1.94	0.408403	0.9	548
Q9BYX2	TBC1D2	2.30691e-08	0.787	0.576803	0.0560145	0.255975	-0.129	1.2	0.255683	0.63	928
Q9BYZ2	LDHAL6B	7.95326e-07	1.46	0.377107	0.141003	0.0906756	-0.362	0.01	0.218797	0.15	381
Q9BYZ8	REG4	5.62415e-05	1.252	0.142183	0.100203	0.138737	-0.145	0.7	-0.0954971	0.11	158
Q9BZ72	PITPNM2	0.999994	0.18	0.860331	0.386736	0.48512	0.045	4.01	0.98444	0.99	1349
Q9BZQ4	NMNAT2	0.943848	0.265	0.67486	0.052586	0.0394074	-0.221	-0.83	-0.121863	0.12	307
Q9BZZ2	SIGLEC1	1.62408e-28	1.23	0.379586	0.0623836	0.045219	-0.17	1.34	0.58646	0.62	1709
Q9C029	TRIM7	0.0659401	0.643	0.952852	0.065283	0.0674811	-0.226	1.35	0.228125	0.43	511
Q9C037	TRIM4	1.68258e-06	1.359	0.266189	0.0510533	0.196573	-0.297	2.08	0.015437	0.21	500
Q9C0G6	DNAH6	0.000223495	0.573	0.478669	0.060741	0.240314	-0.236	1.47	0.968187	0.3	4158
Q9C0I3	CCSER1	0.211351	0.55	0.426364	0.442483	0.354464	-0.024	1.76	0.722648	0.99	900
Q9GZP9	DERL2	0.93296	0.332	0.947527	0.0670386	0.0354279	-0.315	-1.43	-0.148751	0.16	239
Q9GZR5	ELOVL4	0.741051	0.407	0.556226	0.0609268	0.0302807	-0.285	-1.31	-0.124917	0.15	314
Q9GZS0	DNAI2	4.56807e-11	0.982	0.23226	0.0604711	0.727986	-0.403	0.56	0.250096	0.22	605
Q9GZT8	NIF3L1	0.00517701	1.282	0.4614	0.0686183	0.111848	-0.155	1.44	-0.102407	0.13	377
Q9GZU0	C6orf62	0.946557	0.24	0.968447	0.0553221	0.382436	-0.398	-1.65	-0.274419	0.12	229
Q9GZU1	MCOLN1	0.037056	0.604	0.448413	0.0753498	0.106426	-0.229	1.44	-0.0124966	0.17	580
Q9GZV1	ANKRD2	1.00826e-06	1.241	0.355277	0.083975	0.151625	-0.348	-0.81	0.368381	0.65	360
Q9GZX5	ZNF350	0.000264162	0.839	0.0983467	0.117083	0.376976	-0.074	0.24	0.703389	0.36	532
Q9GZY4	COA1	0.0384625	1.285	0.298782	0.0936356	0.0522848	-0.285	-1.67	0.445811	0.57	146
Q9H040	SPRTN	0.981336	0.304	0.990684	0.716271	0.791056	-0.001	1.56	0.842257	0.85	489
Q9H081	MIS12	0.0205976	1.067	0.362396	0.0623942	0.468218	-0.478	-0.74	-0.710609	0.14	205
Q9H0A8	COMMD4	0.237758	1.152	0.122914	0.0620534	0.0509949	-0.404	-1.43	-0.988622	0.25	199
Q9H0F5	RNF38	0.99939	0.145	0.962461	0.117835	0.0846846	-0.064	2.63	-0.436173	0.98	515
Q9H0H0	INTS2	0.999806	0.277	0.949378	0.0594811	0.0351795	-0.213	0.67	-0.2022	0.51	1204
Q9H0I3	CCDC113	3.9497e-13	1.427	0.153551	0.0761919	0.108278	-0.455	-0.43	0.104106	0.31	377
Q9H0J4	QRICH2	1.21935e-18	0.933	0.360085	0.337017	0.0680252	0.104	2.99	1.60168	1	1663
Q9H0R1	AP5M1	0.000108637	1.091	0.593656	0.0508808	0.0372979	-0.2	-0.29	0.135274	0.19	490
Q9H0V1	TMEM168	0.0134131	0.649	0.331468	0.0628714	0.0522686	-0.273	0.31	-0.205794	0.12	697
Q9H0Y0	ATG10	0.00168505	1.356	0.156259	0.0695654	0.0347763	-0.314	-1.24	-0.452786	0.13	220
Q9H1B7	IRF2BPL	0.968935	0.405	0.368668	0.946485	0.911313	0.405	4.96	0.89538	1	796
Q9H1E5	TMX4	0.0106622	0.683	0.71653	0.0564104	0.27179	-0.428	0.78	0.176635	0.58	349
Q9H1H9	KIF13A	0.999959	0.232	0.990076	0.104016	0.667834	-0.26	2.26	0.992347	0.97	1805
Q9H1X1	RSPH9	0.00490038	1.626	0.0733824	0.0535308	0.204477	-0.411	-0.5	0.076842	0.22	276
Q9H1Y3	OPN3	0.846289	0.894	0.765079	0.0701182	0.0364954	-0.173	0.69	0.0290608	0.21	402
Q9H2F3	HSD3B7	4.64185e-06	1.332	0.170328	0.100925	0.0268446	-0.309	0.13	0.204373	0.13	369
Q9H2K8	TAOK3	0.999978	0.241	0.981834	0.19114	0.577002	-0.204	-0.08	0.447412	0.83	898
Q9H347	UBQLN3	0.00382807	1.014	0.112945	0.339375	0.0597303	-0.034	3.51	0.455073	0.99	655
Q9H3D4	TP63	0.983222	0.267	0.997567	0.840962	0.803601	0.201	2.19	0.0136891	0.95	680
Q9H3P7	ACBD3	0.981823	0.539	0.393054	0.925506	0.951322	0.325	3.47	0.687919	0.83	528
Q9H3Z7	ABHD16B	0.033093	1.19	0.51711	0.0485293	0.0327917	-0.235	2.42	0.150417	0.35	469
Q9H497	TOR3A	2.47194e-08	1.633	0.17494	0.0562799	0.0677646	-0.371	0.19	-0.138296	0.13	397
Q9H4B8	DPEP3	9.13572e-07	1.276	0.215605	0.0639356	0.0277769	-0.174	0.77	0.104841	0.34	488
Q9H4I3	TRABD	0.931187	0.659	0.71811	0.0537526	0.0920142	-0.36	0.28	-0.281019	0.18	376
Q9H4L7	SMARCAD1	0.999997	0.083	0.964647	0.818625	0.698761	-0.173	1.39	0.825415	0.61	1026
Q9H4M7	PLEKHA4	4.74253e-09	0.822	0.53896	0.803997	0.724953	-0.064	4.21	0.945644	1	779
Q9H4P4	RNF41	0.856084	0.314	0.446183	0.082077	0.0334532	-0.293	-0.49	-0.59105	0.2	317
Q9H553	ALG2	0.0206692	1.175	0.423492	0.0689291	0.0999006	-0.336	0.35	-0.131076	0.11	416
Q9H5Q4	TFB2M	9.619e-05	0.953	0.72644	0.0634538	0.119791	-0.345	0.47	0.116913	0.15	396
Q9H5Z6	FAM124B	0.0022994	1.302	0.364718	0.0498701	0.0816046	-0.198	1.02	0.24464	0.69	455
Q9H611	PIF1	7.57989e-12	1.325	0.167121	0.0474861	0.0300057	-0.215	0.47	0.23479	0.56	641
Q9H672	ASB7	0.993244	0.28	0.998156	0.0662731	0.052778	-0.257	-0.42	0.159908	0.18	318
Q9H6D3	XKR8	1.43124e-05	1.471	0.335387	0.0678884	0.0381465	-0.436	-1.06	-0.847664	0.13	395
Q9H6D8	FNDC4	0.759219	0.419	0.784202	0.057864	0.175616	-0.228	0.6	0.531017	0.94	234
Q9H6E4	CCDC134	0.000741173	1.542	0.414495	0.0561772	0.206324	-0.214	1.16	0.101329	0.2	229
Q9H6L4	ARMC7	0.0149469	1.214	0.118148	0.0596991	0.0360577	-0.306	-1.97	-0.971682	0.13	198
Q9H6U6	BCAS3	0.998848	0.467	0.771365	0.685214	0.6457	0.015	1.29	0.583699	0.96	928
Q9H741	C12orf49	0.0452103	1.028	0.73739	0.048982	0.0315049	-0.239	0.55	-0.742022	0.14	205
Q9H756	LRRC19	5.16703e-05	1.777	0.155275	0.0619606	0.0300009	-0.18	-0.79	-0.198623	0.17	370
Q9H765	ASB8	0.0180285	1.327	0.097754	0.10831	0.0868857	-0.295	-0.87	-0.245065	0.16	288
Q9H788	SH2D4A	1.53114e-18	1.416	0.532891	0.435642	0.818564	-0.171	0.69	0.355917	0.95	454
Q9H7H0	METTL17	5.7806e-08	1.059	0.184195	0.0482802	0.0390855	-0.216	1.46	-0.0743754	0.32	456
Q9H7P9	PLEKHG2	3.59255e-08	0.611	0.522105	0.878959	0.53637	0.049	3.49	0.758015	1	1386
Q9H7X2	C1orf115	0.283641	1.753	0.561671	0.0611215	0.539087	-0.459	-1.32	0.403143	0.94	142
Q9H816	DCLRE1B	0.107858	0.467	0.325807	0.0682921	0.0415732	-0.2	0.46	-0.0131991	0.58	532
Q9H819	DNAJC18	0.00546933	1	0.179379	0.050824	0.485724	-0.28	1.59	0.458504	0.26	358
Q9H8V3	ECT2	2.55529e-05	0.657	0.675531	0.70211	0.723995	-0.288	0.8	0.382005	0.61	914
Q9H967	WDR76	0.00230519	0.853	0.212179	0.0531882	0.149439	-0.243	1.57	0.448016	0.62	626
Q9H977	WDR54	2.39788e-06	1.311	0.107031	0.183924	0.0321395	-0.23	0.2	0.0663383	0.15	334
Q9H9B1	EHMT1	1	0.072	0.998268	0.0563114	0.54371	-0.123	1.5	0.957128	0.99	1298
Q9H9V4	RNF122	0.0763863	0.776	0.525975	0.122423	0.0333777	-0.332	-0.42	-0.794998	0.13	155
Q9HA64	FN3KRP	3.65777e-07	1.544	0.384031	0.173316	0.416281	-0.131	1.48	1.04047	0.28	309
Q9HAB8	PPCS	0.00353634	0.966	0.258119	0.0557455	0.0420185	-0.263	-0.62	-0.415411	0.24	311
Q9HAD4	WDR41	2.51915e-06	1.111	0.173898	0.0790097	0.0401328	-0.325	-0.84	0.164825	0.17	459
Q9HAW4	CLSPN	0.991559	0.402	0.450753	0.929135	0.774961	-0.165	1.68	1.43801	1	1339
Q9HB15	KCNK12	0.671633	0.372	0.719151	0.065349	0.0373175	-0.195	0.6	0.00418188	0.24	430
Q9HBB8	CDHR5	1.31307e-10	1.277	0.42765	0.797156	0.562527	0.148	5.21	0.916926	0.99	845
Q9HBE4	IL21	0.502191	0.643	0.418006	0.0601976	0.278758	-0.397	-0.8	-0.383867	0.66	162
Q9HBE5	IL21R	0.846368	0.205	0.688898	0.151173	0.0502331	-0.262	5.35	0.314703	0.6	538
Q9HBH1	PDF	0.0503154	1.904	0.207499	0.064291	0.0614966	-0.339	0.9	-0.593598	0.25	243
Q9HBM0	VEZT	0.0259369	0.441	0.87655	0.0552942	0.157996	-0.215	0.31	0.00434523	0.55	779
Q9HBM1	SPC25	0.0594295	0.757	0.100725	0.0618686	0.27511	-0.362	1.19	0.121912	0.15	224
Q9HBU9	POPDC2	0.000116008	1.076	0.341949	0.0842469	0.0664717	-0.089	1.31	-0.651311	0.2	364
Q9HBV2	SPACA1	0.382222	0.774	0.109901	0.089113	0.0554153	-0.43	0.33	-0.231817	0.61	294
Q9HC21	SLC25A19	0.929611	0.524	0.525517	0.192141	0.143655	-0.299	-0.16	0.467407	0.17	320
Q9HC84	MUC5B	1	0.249	0.237093	0.214707	0.0843974	-0.108	3.71	0.280121	1	5762
Q9HCE3	ZNF532	0.905138	0.296	0.988142	0.50283	0.403595	-0.145	1.67	0.631986	1	1301
Q9HCJ3	RAVER2	1.85996e-06	0.814	0.33462	0.222552	0.348511	0.106	1.85	0.886542	0.84	691
Q9HCK1	ZDBF2	1.37874e-07	0.46	0.754805	0.0507071	0.557361	-0.131	0.9	1.16418	0.99	2354
Q9HCN4	GPN1	0.00490359	0.762	0.359647	0.0713111	0.0416878	-0.272	0.86	-0.158797	0.25	374
Q9HCS5	EPB41L4A	1.98632e-11	1.015	0.245816	0.719141	0.84636	-0.167	1.48	0.907876	0.83	686
Q9HCU5	PREB	0.00189836	0.735	0.112704	0.0453669	0.0629682	-0.212	0.55	0.41662	0.36	417
Q9HD23	MRS2	8.84583e-05	0.972	0.581247	0.0667518	0.0438732	-0.327	-0.46	-0.290641	0.14	443
Q9HD67	MYO10	0.00396952	0.374	0.894955	0.0919721	0.601163	-0.108	2.89	1.0687	0.71	2058
Q9NNX1	TUFT1	0.0180801	0.711	0.162424	0.053081	0.459897	-0.401	0.89	0.212345	0.45	390
Q9NNX6	CD209	2.95625e-08	1.375	0.470264	0.0567048	0.17336	-0.229	0.54	0.231768	0.19	404
Q9NP56	PDE7B	0.946452	0.416	0.832332	0.0470964	0.0489601	-0.251	1.89	0.142756	0.23	450
Q9NP70	AMBN	1.85519e-05	1.109	0.0940792	0.154357	0.0444797	-0.036	2.83	0.254294	1	447
Q9NP71	MLXIPL	0.676823	0.473	0.61115	0.0566263	0.122241	-0.134	2.65	0.0190962	1	852
Q9NP74	PALMD	0.036952	0.698	0.628068	0.9052	0.879367	-0.155	0.51	0.745224	0.98	551
Q9NP92	MRPS30	5.58148e-05	1.103	0.21272	0.0454516	0.0510832	-0.22	1.28	-0.580497	0.15	439
Q9NPB0	SAYSD1	0.000747904	1.651	0.224526	0.0506211	0.0358791	-0.251	-1.49	-0.591458	0.82	183
Q9NPC1	LTB4R2	0.000267453	1.536	0.12078	0.0725637	0.0501378	-0.277	0.6	0.00372449	0.2	358
Q9NPC3	CCNB1IP1	0.183416	1.126	0.164744	0.176508	0.0873259	-0.141	3.98	0.187858	0.29	277
Q9NPC7	MYNN	0.650144	0.431	0.817052	0.0731288	0.471221	-0.313	-0.14	0.475215	0.34	610
Q9NPF7	IL23A	0.842438	0.711	0.278478	0.0543188	0.034113	-0.352	-0.47	-0.569977	0.63	189
Q9NPI8	FANCF	0.00381453	1.525	0.296659	0.0531637	0.0332292	-0.291	-0.86	0.0821347	0.29	374
Q9NPJ6	MED4	0.06162	0.788	0.15333	0.124791	0.257159	-0.012	1.99	0.464891	0.81	270
Q9NPL8	TIMMDC1	5.6765e-07	1.268	0.315776	0.0500179	0.197789	-0.234	0.6	0.344727	0.14	285
Q9NPP4	NLRC4	4.35115e-08	0.918	0.360059	0.070307	0.0457944	-0.36	0.17	0.540492	0.12	1024
Q9NPR2	SEMA4B	0.001608	0.533	0.556925	0.047907	0.0536935	-0.29	0.81	0.366976	0.24	837
Q9NQ25	SLAMF7	0.00654463	0.708	0.137167	0.055676	0.0357943	-0.267	0.69	-0.0709939	0.2	335
Q9NQ48	LZTFL1	0.194103	0.575	0.208158	0.0703732	0.271515	-0.453	-0.4	0.0159434	0.18	299
Q9NQG6	MIEF1	0.0628938	0.733	0.229345	0.0572855	0.0522769	-0.367	0.24	-0.094615	0.37	463
Q9NQL9	DMRT3	0.00137345	1.172	0.992132	0.74538	0.60126	0.017	1.72	0.0579256	0.99	472
Q9NQR4	NIT2	1.59971e-10	1.772	0.124858	0.153115	0.203882	-0.279	0.23	-0.0763356	0.13	276
Q9NQS1	AVEN	5.70186e-08	1.414	0.0886952	0.877688	0.830315	-0.038	7.18	2.47314	1	362
Q9NQS5	GPR84	2.72207e-07	1.585	0.0587029	0.0547395	0.0326607	-0.284	-0.34	-0.424755	0.21	396
Q9NR23	GDF3	0.0812132	1.311	0.10678	0.0834553	0.0324001	-0.224	-0.25	-0.178465	0.15	364
Q9NR28	DIABLO	0.000889965	1.307	0.491216	0.0865496	0.273802	-0.406	-1.43	-1.146	0.23	239
Q9NRD9	DUOX1	1.97275e-13	0.939	0.79613	0.0513087	0.088833	-0.131	2.73	0.667222	0.33	1551
Q9NRE2	TSHZ2	0.406844	0.307	0.980425	0.0811587	0.296279	-0.091	0.99	0.710723	1	1034
Q9NRG4	SMYD2	0.00536894	0.847	0.841548	0.0601672	0.180611	-0.23	1.16	0.127596	0.13	433
Q9NRK6	ABCB10	7.94786e-06	0.937	0.763683	0.0657687	0.090913	-0.274	2.26	0.905001	0.24	738
Q9NRS6	SNX15	0.000705751	1.054	0.0526871	0.0566011	0.171053	-0.348	-0.22	0.0712226	0.74	342
Q9NS93	TM7SF3	0.0898996	0.84	0.521461	0.0703131	0.0310437	-0.193	-0.27	0.0904658	0.13	570
Q9NSA1	FGF21	0.213002	1.303	0.272152	0.0525509	0.027773	-0.164	0.87	0.310047	0.63	209
Q9NSD7	RXFP3	2.31381e-11	1.869	0.273203	0.0545298	0.0300532	-0.283	-0.01	-0.333521	0.53	469
Q9NTG1	PKDREJ	4.71093e-20	1.166	0.469209	0.0636669	0.110157	-0.135	1.71	0.581216	0.22	2253
Q9NTJ4	MAN2C1	2.94182e-25	1.078	0.64184	0.0448816	0.0690948	-0.138	0.64	0.473336	0.27	1040
Q9NTN3	SLC35D1	0.0018542	0.784	0.348284	0.238939	0.0316468	-0.343	-0.57	-0.0357747	0.12	355
Q9NTX5	ECHDC1	6.03175e-05	1.519	0.684879	0.0675172	0.261623	-0.255	-0.1	0.651736	0.13	307
Q9NU53	GINM1	7.70683e-05	1.35	0.711215	0.092634	0.0274895	-0.304	-0.43	-0.121193	0.23	330
Q9NUD7	C20orf96	7.4528e-13	1.367	0.705889	0.0473884	0.151932	-0.261	-0.07	-0.552188	0.23	363
Q9NUD9	PIGV	7.20424e-06	1.238	0.407094	0.0669803	0.0347126	-0.225	-0.79	-0.632836	0.15	493
Q9NV56	MRGBP	0.905748	0.35	0.706823	0.774512	0.921999	-0.386	1.64	0.711802	0.99	204
Q9NV66	TYW1	0.000457249	0.754	0.469313	0.0501113	0.579296	-0.365	1.49	0.81612	0.2	732
Q9NVC3	SLC38A7	0.0314057	0.822	0.163495	0.056156	0.0308718	-0.285	-0.69	-0.33785	0.18	462
Q9NVD7	PARVA	0.343764	0.465	0.666045	0.497292	0.458739	-0.457	0.25	0.0502642	0.21	372
Q9NVE4	CCDC87	3.05913e-06	1.405	0.0745622	0.0522903	0.0367663	-0.257	1.85	0.0400219	0.74	849
Q9NVE5	USP40	1.74475e-14	0.925	0.754638	0.0491728	0.20284	-0.242	0.97	0.852368	0.43	1235
Q9NVP4	DZANK1	4.59513e-15	1.167	0.130988	0.0536464	0.114745	-0.204	2.07	0.791437	0.61	752
Q9NVR2	INTS10	0.984217	0.156	0.927924	0.181377	0.0885672	-0.136	-0.39	0.133853	0.21	710
Q9NVS2	MRPS18A	0.00112611	1.341	0.188717	0.0746234	0.0356992	-0.358	0.06	0.107536	0.33	196
Q9NW61	PLEKHJ1	0.463248	0.989	0.238835	0.0480745	0.426366	-0.571	-1.24	-0.468044	0.13	149
Q9NWA0	MED9	0.315749	0.925	0.200708	0.543262	0.666987	-0.144	2.02	-1.18016	0.65	146
Q9NWB7	IFT57	4.07946e-06	1.096	0.147719	0.0550269	0.504666	-0.312	0.04	0.27045	0.42	429
Q9NWQ4	GPATCH2L	0.539069	0.566	0.531301	0.727595	0.847334	-0.323	0.67	0.10244	0.91	482
Q9NWS0	PIH1D1	0.0879513	0.928	0.289203	0.0683744	0.150242	-0.246	-0.31	-0.0212361	0.67	290
Q9NWS8	RMND1	7.66495e-07	1.107	0.961848	0.0795702	0.112907	-0.337	-0.15	-0.074457	0.14	449
Q9NWT8	AURKAIP1	0.00247539	1.77	0.237584	0.0645303	0.0937857	-0.297	0.79	0.310897	0.71	199
Q9NWU5	MRPL22	3.44168e-07	1.196	0.520574	0.0521072	0.343336	-0.438	0.81	0.0391888	0.19	206
Q9NWX5	ASB6	0.00464634	0.971	0.194695	0.0786812	0.0457456	-0.373	-0.42	-0.192693	0.19	421
Q9NWZ5	UCKL1	1.42565e-08	1.328	0.545761	0.168153	0.317706	-0.33	0.56	0.213112	0.29	548
Q9NX07	TRNAU1AP	0.88282	0.825	0.172383	0.528902	0.378908	0.266	1.85	0.275187	0.22	287
Q9NX08	COMMD8	9.08075e-07	1.766	0.089361	0.0697881	0.29726	-0.505	-0.99	-0.75563	0.11	183
Q9NX18	SDHAF2	6.97874e-05	1.812	0.133314	0.0471414	0.475779	-0.464	-1.08	-1.1156	0.22	166
Q9NX45	SOHLH2	0.429899	0.611	0.134118	0.126141	0.180043	-0.194	0.21	-0.279222	0.25	425
Q9NX52	RHBDL2	2.70128e-06	1.369	0.310949	0.0838494	0.0319624	-0.292	-0.49	-0.0569291	0.17	303
Q9NX62	IMPAD1	0.327579	0.839	0.131403	0.0698886	0.0720713	-0.217	1.71	0.813049	0.38	359
Q9NX65	ZSCAN32	1.15988e-05	1.567	0.208136	0.0682415	0.356701	-0.11	1.14	0.769041	0.92	697
Q9NX70	MED29	0.00101226	1.175	0.114396	0.678059	0.67988	0.25	0.41	-0.563198	0.95	200
Q9NX78	TMEM260	5.88266e-12	1.118	0.230832	0.0679914	0.0280399	-0.271	-0.19	0.197087	0.12	707
Q9NX95	SYBU	0.00595343	0.718	0.797714	0.779731	0.761844	-0.032	3.51	0.495912	0.88	663
Q9NXH9	TRMT1	8.74407e-06	0.945	0.394536	0.0471218	0.109145	-0.285	0.88	0.272819	0.34	659
Q9NXI6	RNF186	0.0154783	1.389	0.270911	0.0593862	0.0383889	-0.469	-0.96	-1.59405	0.34	227
Q9NXJ0	MS4A12	4.95569e-05	1.787	0.0377825	0.588089	0.368511	0.219	1.19	0.106246	0.33	267
Q9NXS2	QPCTL	0.00026154	1.394	0.417233	0.0449591	0.0340814	-0.38	1.17	-0.347031	0.26	382
Q9NXW9	ALKBH4	0.496784	0.802	0.158667	0.0519553	0.577378	-0.433	1.23	-0.246486	0.33	302
Q9NY30	BTG4	0.256389	0.737	0.334394	0.0726927	0.0780142	-0.292	0.01	-0.140632	0.21	223
Q9NY33	DPP3	4.36332e-09	0.807	0.120333	0.0858134	0.322549	-0.266	-0.2	0.795292	0.15	737
Q9NYJ7	DLL3	1.65028e-05	0.873	0.305024	0.118771	0.0660737	-0.245	4.39	0.665997	0.86	618
Q9NYK5	MRPL39	0.000718692	0.903	0.375121	0.0605353	0.417108	-0.388	-0.44	-0.482648	0.17	338
Q9NYN1	RASL12	0.00696822	1.214	0.524266	0.048967	0.0548272	-0.393	-0.9	-0.468861	0.34	266
Q9NZC2	TREM2	2.35317e-08	1.793	0.137769	0.0469865	0.0352886	-0.374	-0.18	-0.343208	0.2	230
Q9NZN9	AIPL1	0.000113411	1.069	0.229989	0.0531773	0.0493047	-0.161	-0.1	-0.335596	0.26	384
Q9NZQ9	TMOD4	1.33271e-07	1.09	0.146891	0.0485146	0.257259	-0.258	-0.79	-0.374033	0.38	345
Q9NZR2	LRP1B	0.999999	0.317	0.921524	0.303651	0.126277	-0.108	4.27	1.58467	0.21	4599
Q9NZR4	VSX1	0.00659973	0.874	0.753969	0.0898838	0.118153	-0.224	2.17	1.26567	1	365
Q9NZS2	KLRF1	0.00436476	1.484	0.134244	0.0470199	0.0445593	-0.34	-0.98	-0.301504	0.15	231
Q9NZU7	CABP1	0.994401	0.396	0.874836	0.0757647	0.419696	-0.16	2.66	1.00434	0.99	370
Q9P0J0	NDUFA13	0.000121027	1.772	0.242273	0.0585186	0.20726	-0.318	-0.67	-0.293679	0.15	144
Q9P0K7	RAI14	0.487656	0.292	0.987486	0.861865	0.950632	-0.097	0.74	0.540949	0.95	980
Q9P0M4	IL17C	0.000566477	1.727	0.762735	0.0490484	0.052218	-0.358	0.92	-0.994536	0.86	197
Q9P0M9	MRPL27	0.385345	0.78	0.227239	0.172568	0.104781	-0.241	-0.13	0.294496	0.61	148
Q9P0V8	SLAMF8	1.70506e-06	1.193	0.114349	0.068355	0.0281167	-0.326	-0.64	-0.687266	0.28	285
Q9P1Y6	PHRF1	0.948919	0.384	0.718442	0.859601	0.800134	-0.01	2.8	1.13064	1	1649
Q9P203	BTBD7	0.682366	0.51	0.917982	0.249902	0.491997	-0.084	3.14	0.360475	0.93	1132
Q9P218	COL20A1	1.26872e-24	1.204	0.358955	0.260851	0.137888	-0.022	3.07	1.29573	0.97	1284
Q9P2E7	PCDH10	0.89443	0.352	0.807659	0.0829499	0.078574	-0.099	1.99	1.10506	0.92	1040
Q9P2F5	STOX2	0.963216	0.425	0.939074	0.0632926	0.383671	-0.131	2.81	0.741565	1	926
Q9P2G1	ANKIB1	0.999886	0.207	0.934767	0.0690139	0.654394	-0.112	2.44	0.518684	0.96	1089
Q9P2G9	KLHL8	0.00120835	0.745	0.148439	0.060266	0.0543592	-0.263	2.34	0.89061	0.18	620
Q9P2H5	USP35	0.0434785	0.724	0.427805	0.055966	0.155109	-0.306	2.48	0.483905	0.72	1018
Q9P2K6	KLHL42	0.438782	0.724	0.480121	0.0459197	0.0485573	-0.129	0.74	0.356048	0.21	505
Q9P2L0	WDR35	2.64838e-16	0.815	0.69361	0.0696128	0.19186	-0.209	0.64	0.809096	0.19	1181
Q9P2N4	ADAMTS9	4.22655e-07	0.39	0.76612	0.253858	0.0850128	-0.096	3.98	1.1838	0.71	1935
Q9P2T0	THEG	4.92698e-07	1.35	0.401895	0.0585015	0.121177	-0.273	0.18	-0.200436	0.85	379
Q9P2X3	IMPACT	3.31631e-05	1.123	0.277197	0.0625501	0.484507	-0.439	0.27	-0.00199293	0.33	320
Q9UBC1	NFKBIL1	0.816647	0.58	0.14648	0.0561902	0.45973	-0.318	0.81	0.382528	1	381
Q9UBE8	NLK	0.998934	0.113	0.960095	0.583115	0.456607	0.156	1.82	-0.273194	0.78	527
Q9UBM1	PEMT	0.367753	0.666	0.581544	0.0688299	0.031325	-0.363	-0.59	-0.947212	0.14	199
Q9UBP9	GULP1	0.677558	0.459	0.751664	0.81354	0.74888	-0.123	3.08	0.139848	0.39	304
Q9UBR2	CTSZ	1.31534e-09	1.919	0.623987	0.0700823	0.087474	-0.253	1.62	0.882491	0.16	303
Q9UBX0	HESX1	0.0081631	1.237	0.243536	0.120949	0.455305	-0.348	0.29	-0.0670898	0.46	185
Q9UEU0	VTI1B	0.209579	0.675	0.487481	0.667684	0.783427	-0.255	-0.59	0.114446	0.49	232
Q9UF56	FBXL17	0.9779	0.149	0.867666	0.313221	0.101357	-0.012	5.78	0.211332	0.64	701
Q9UFB7	ZBTB47	0.97475	0.12	0.835738	0.101012	0.347209	-0.065	1.83	1.14521	0.96	747
Q9UFC0	LRWD1	2.01862e-07	1.307	0.141165	0.0541404	0.0485026	-0.304	0.05	0.0447755	0.25	647
Q9UGM6	WARS2	0.601342	0.666	0.181607	0.0675832	0.0987733	-0.404	-0.58	-0.143801	0.16	360
Q9UGP8	SEC63	1.24262e-05	0.57	0.472619	0.328696	0.681881	-0.291	0.41	0.543759	0.49	760
Q9UH92	MLX	0.469292	0.672	0.198929	0.786702	0.739594	-0.309	0.56	0.450303	0.91	298
Q9UHD0	IL19	0.0203202	1.298	0.23981	0.0511507	0.0319479	-0.332	-1.78	-1.30863	0.1	177
Q9UHF4	IL20RA	0.00757532	0.642	0.699934	0.0564771	0.028629	-0.297	1.96	0.0978494	0.4	553
Q9UHG0	DCDC2	1.04849e-05	1.156	0.602163	0.655059	0.873397	-0.291	0.78	1.53491	0.98	476
Q9UHL9	GTF2IRD1	0.996434	0.329	0.949014	0.176315	0.767305	-0.09	1.51	0.908807	0.97	959
Q9UHN1	POLG2	2.15964e-06	1.059	0.623401	0.0558664	0.295763	-0.401	-0.31	0.739523	0.26	485
Q9UHR5	SAP30BP	1.57392e-05	0.793	0.196439	0.801339	0.904451	-0.397	0.56	0.444374	0.92	308
Q9UHV9	PFDN2	0.219933	0.719	0.200136	0.0562073	0.547661	-0.387	-1.71	0.853904	0.53	154
Q9UHY7	ENOPH1	0.00175784	0.82	0.548503	0.0617644	0.0383827	-0.309	-1.63	-0.291572	0.11	261
Q9UHY8	FEZ2	3.5916e-05	1.474	0.507531	0.815057	0.902758	-0.418	1.27	0.0781325	0.9	353
Q9UIY3	RWDD2A	0.000931282	1.619	0.123261	0.0810955	0.0335354	-0.332	-0.54	0.081514	0.12	292
Q9UJ14	GGT7	0.9982	0.303	0.292841	0.0661614	0.109049	-0.169	0.89	0.397377	0.74	662
Q9UJ68	MSRA	1.69976e-06	1.917	0.255008	0.0766017	0.0892738	-0.176	1.1	0.712406	0.54	235
Q9UJC3	HOOK1	4.1567e-05	0.623	0.700006	0.056431	0.149338	-0.309	0.65	0.0989439	0.48	728
Q9UJK0	TSR3	0.00240758	1.147	0.115511	0.523287	0.763307	-0.318	2.7	0.784788	0.89	312
Q9UJQ1	LAMP5	3.8365e-08	1.613	0.552789	0.0470895	0.0367182	-0.305	-1.07	-0.585218	0.28	280
Q9UJQ7	SCP2D1	0.0315534	1.838	0.0831928	0.116535	0.148617	-0.429	-0.05	0.0139832	0.13	156
Q9UJX3	ANAPC7	0.999258	0.373	0.839212	0.182438	0.104448	-0.224	-0.21	0.0745714	0.23	599
Q9UJY5	GGA1	0.999442	0.153	0.767684	0.0548736	0.0605168	-0.17	2.01	0.0313968	0.93	639
Q9UK05	GDF2	0.0860071	0.976	0.164495	0.0527328	0.153757	-0.248	0.57	0.456021	0.6	429
Q9UK41	VPS28	0.115975	0.745	0.288059	0.0474964	0.493982	-0.334	-0.52	-0.652569	0.46	221
Q9UK97	FBXO9	0.734879	0.701	0.511291	0.0525502	0.202575	-0.309	0.91	-0.186469	0.31	447
Q9UKB3	DNAJC12	0.000104074	1.341	0.113278	0.0620111	0.254354	-0.465	-2.58	-0.313886	0.75	198
Q9UKF7	PITPNC1	0.967499	0.249	0.976682	0.111795	0.479055	-0.411	-0.24	-0.0727582	0.77	332
Q9UKI8	TLK1	0.999995	0.165	0.982152	0.843116	0.799972	0.025	2.59	1.06813	0.98	766
Q9UKM9	RALY	0.554574	0.64	0.178685	0.913284	0.947824	0.022	4.22	2.00593	0.82	306
Q9UKN5	PRDM4	0.833197	0.607	0.714927	0.069415	0.203836	-0.041	1.13	0.433086	1	801
Q9UKN8	GTF3C4	0.0149763	0.444	0.872746	0.0501125	0.0658963	-0.293	-0.22	0.43289	0.3	822
Q9UKR8	TSPAN16	0.000252238	1.478	0.0722155	0.0895103	0.0289594	-0.354	0.53	0.220921	0.14	245
Q9UKU6	TRHDE	0.0809965	0.55	0.59492	0.0596842	0.0751093	-0.091	1.81	0.540116	0.28	1024
Q9UKY0	PRND	0.0677967	1.682	0.222893	0.0709786	0.0555237	-0.171	0	-0.510859	0.12	176
Q9UL01	DSE	0.385415	0.377	0.847773	0.0445715	0.285899	-0.138	1.39	0.557284	0.13	958
Q9ULI4	KIF26A	0.410904	0.468	0.874054	0.405491	0.217643	-0.055	4.26	1.27533	1	1882
Q9ULJ6	ZMIZ1	0.999744	0.252	0.965328	0.889899	0.437522	0.428	6.08	0.867593	1	1067
Q9ULK4	MED23	0.150658	0.501	0.843251	0.159866	0.0323196	-0.219	1	0.043534	0.16	1368
Q9ULW0	TPX2	0.992124	0.217	0.732889	0.859078	0.924749	-0.354	1.25	0.60237	0.92	747
Q9ULW5	RAB26	3.55738e-06	1.589	0.0971201	0.045972	0.207995	-0.147	1.33	0.674769	0.38	256
Q9ULW8	PADI3	4.68792e-10	0.943	0.159481	0.0815865	0.0472111	-0.31	1.18	0.508637	0.16	664
Q9ULX5	RNF112	0.00365674	0.541	0.144223	0.0588302	0.0651606	-0.193	1.96	0.875516	0.64	631
Q9ULZ9	MMP17	1.14744e-06	1.074	0.749452	0.0467753	0.0679872	-0.249	2	0.568066	0.78	603
Q9UM22	EPDR1	0.029388	1.051	0.211655	0.0506821	0.0294672	-0.239	0.06	-0.472258	0.17	224
Q9UMN6	KMT2B	1	0.07	0.95854	0.684554	0.594276	0.057	5.49	1.44669	1	2715
Q9UMQ3	BARX2	0.123464	0.687	0.947406	0.048342	0.15427	-0.349	-0.25	-0.532683	0.94	279
Q9UMX5	NENF	0.002991	1.446	0.353966	0.0517142	0.318811	-0.459	-0.17	0.191076	0.32	172
Q9UNE0	EDAR	8.30571e-05	0.906	0.125095	0.0912808	0.0696476	-0.195	1.61	0.0524205	0.84	448
Q9UNE2	RPH3AL	5.10574e-10	1.412	0.772143	0.0562781	0.145046	-0.191	2.51	0.654725	0.99	315
Q9UNN4	GTF2A1L	5.65247e-07	1.269	0.041695	0.086515	0.0678936	-0.113	0.37	0.515417	0.84	478
Q9UNP4	ST3GAL5	0.0278549	0.756	0.100618	0.0546995	0.0367587	-0.314	-0.01	-0.181062	0.2	418
Q9UNP9	PPIE	0.98081	0.445	0.619796	0.387795	0.702721	-0.14	1.1	1.21846	0.49	301
Q9UP38	FZD1	0.344487	0.602	0.512799	0.683387	0.329835	0.193	3.52	0.517377	0.68	647
Q9UP65	PLA2G4C	4.41932e-08	1.006	0.268824	0.0704404	0.127683	-0.412	0.37	0.343094	0.34	541
Q9UPN9	TRIM33	0.999998	0.086	0.976539	0.929907	0.851068	0.254	3.57	0.798331	1	1127
Q9UPZ3	HPS5	9.07536e-06	0.733	0.8152	0.135144	0.177671	-0.344	0.29	0.216347	0.51	1129
Q9UQL6	HDAC5	0.999808	0.141	0.878809	0.782193	0.635436	-0.023	4.69	0.904593	1	1122
Q9Y215	COLQ	1.42517e-07	1.102	0.333174	0.440941	0.135814	0.02	3.89	2.61875	0.99	455
Q9Y232	CDYL	0.946571	0.236	0.994923	0.448435	0.695469	-0.162	0.77	0.711164	0.76	598
Q9Y234	LIPT1	6.17017e-05	1.708	0.0803818	0.0713714	0.0391806	-0.295	-0.97	0.0314948	0.11	373
Q9Y235	APOBEC2	0.132007	1.065	0.55115	0.0527859	0.42009	-0.34	-0.25	-0.253167	0.18	224
Q9Y250	LZTS1	0.525971	0.34	0.935035	0.855818	0.904627	-0.092	1.92	0.969804	0.99	596
Q9Y2C4	EXOG	2.86455e-08	1.631	0.428156	0.0794459	0.0676487	-0.112	1.03	0.609182	0.39	368
Q9Y2C5	SLC17A4	6.33423e-06	1.078	0.170467	0.122545	0.035223	-0.103	0.92	-0.180148	0.16	497
Q9Y2D1	ATF5	0.0226678	0.78	0.365124	0.0613334	0.0783664	-0.117	2.8	-0.383393	0.99	282
Q9Y2D8	SSX2IP	0.000829859	0.794	0.203267	0.166141	0.831545	-0.235	1.14	0.471295	0.62	614
Q9Y2E8	SLC9A8	2.81662e-05	1.014	0.286302	0.0726696	0.0289236	-0.268	0.43	-0.00908252	0.14	581
Q9Y2G9	SBNO2	0.0244238	0.413	0.37648	0.0545501	0.116541	-0.117	2.81	1.06277	0.94	1366
Q9Y2H6	FNDC3A	0.999884	0.221	0.666235	0.150696	0.626586	0.01	2.15	0.931138	0.49	1198
Q9Y2K2	SIK3	0.999883	0.128	0.983233	0.778492	0.808447	0.255	3.39	0.731927	1	1321
Q9Y2L8	ZKSCAN5	0.000618303	0.449	0.204201	0.0499556	0.371267	-0.273	0.62	0.761216	0.58	839
Q9Y2P5	SLC27A5	7.70729e-08	1.207	0.488675	0.07244	0.0301266	-0.317	0.28	0.193788	0.26	690
Q9Y2Y0	ARL2BP	0.000774156	1.351	0.0854309	0.100078	0.291765	-0.542	-0.24	-0.702	0.38	163
Q9Y2Y4	ZBTB32	0.0162102	0.819	0.215978	0.0701664	0.0630106	-0.141	1.55	0.466753	0.98	487
Q9Y303	AMDHD2	2.6425e-07	0.81	0.546765	0.152541	0.0744838	-0.277	0.22	0.700661	0.29	409
Q9Y330	ZBTB12	0.807401	0.319	0.389529	0.0465368	0.0460361	-0.219	1.59	0.596506	0.93	459
Q9Y345	SLC6A5	1.84555e-12	0.967	0.553957	0.0668872	0.0322822	-0.151	1.03	0.0954808	0.25	797
Q9Y365	STARD10	0.0510371	0.966	0.14462	0.440783	0.534028	-0.35	-0.52	-0.213194	0.3	291
Q9Y3A0	COQ4	0.000292855	1.581	0.398871	0.0592261	0.0411216	-0.239	0.51	-0.329013	0.33	265
Q9Y3D5	MRPS18C	0.00897319	1.454	0.429596	0.0687965	0.159057	-0.434	-1.69	-0.252432	0.16	142
Q9Y3D6	FIS1	0.0401786	1.548	0.12958	0.343093	0.48084	-0.459	-2.39	0.54946	0.23	152
Q9Y3R4	NEU2	3.08679e-12	1.928	0.226202	0.0495375	0.0304244	-0.158	0.53	-0.238514	0.54	380
Q9Y3V2	RWDD3	1.52123e-06	1.086	0.156584	0.0777882	0.349826	-0.467	0.9	-0.579158	0.19	267
Q9Y3Y4	PYGO1	0.956652	0.228	0.638805	0.847529	0.418086	0.333	4.76	1.17604	1	419
Q9Y463	DYRK1B	0.915927	0.323	0.689958	0.40622	0.248808	-0.008	4.68	0.70842	0.99	629
Q9Y485	DMXL1	0.999999	0.202	0.952738	0.0723663	0.478795	-0.077	1.78	0.883651	0.9	3027
Q9Y4C5	CHST2	0.123806	0.811	0.361889	0.0668714	0.053869	-0.078	1.23	0.394534	0.8	530
Q9Y4D7	PLXND1	0.99999	0.157	0.949034	0.0471368	0.0566459	-0.131	1.62	0.549182	0.39	1925
Q9Y4H4	GPSM3	0.609592	0.787	0.227895	0.488377	0.72515	-0.279	1.64	-0.781619	0.96	160
Q9Y4K0	LOXL2	2.99731e-07	0.65	0.504318	0.0468681	0.16383	-0.199	1.93	1.03998	0.27	774
Q9Y4P3	TBL2	0.00437651	0.858	0.106858	0.122035	0.482926	-0.2	0.17	0.465054	0.2	447
Q9Y530	OARD1	0.123751	1.337	0.34508	0.0796705	0.236166	-0.466	-1.55	-0.0129867	0.11	152
Q9Y534	CSDC2	0.0798035	1.671	0.495158	0.299118	0.488796	-0.329	2.11	-0.259571	0.8	153
Q9Y535	POLR3H	0.00200711	1.035	0.238949	0.0852733	0.11181	-0.591	-0.43	-0.273537	0.24	204
Q9Y573	IPP	0.00253171	0.687	0.305175	0.0930261	0.0549982	-0.262	1.09	0.521216	0.11	584
Q9Y5X2	SNX8	0.165171	0.57	0.434488	0.049235	0.105286	-0.221	-0.76	-0.287684	0.47	465
Q9Y5Y0	FLVCR1	0.000373086	0.668	0.448937	0.0666207	0.112985	-0.228	0.84	0.154321	0.36	555
Q9Y661	HS3ST4	0.581016	0.494	0.526704	0.0632083	0.0466547	-0.12	2.78	0.361177	0.86	456
Q9Y697	NFS1	0.832121	0.53	0.133397	0.0511509	0.0814359	-0.237	0.02	0.211593	0.18	457
Q9Y6A9	SPCS1	0.118911	1.128	0.160623	0.0486489	0.0347444	-0.251	0.19	-0.636234	0.73	169
Q9Y6C2	EMILIN1	0.00521656	0.512	0.685975	0.119979	0.0915638	-0.02	2.55	1.66798	0.99	1016
Q9Y6E7	SIRT4	1.80677e-07	1.773	0.234502	0.0658441	0.0426113	-0.263	0.53	0.045919	0.21	314
Q9Y6G3	MRPL42	0.0278816	1.175	0.623254	0.0587749	0.244372	-0.447	-0.27	-0.866564	0.33	142
Q9Y6G5	COMMD10	7.83686e-06	1.866	0.134098	0.0477967	0.169124	-0.359	-1.63	-0.864244	0.15	202
Q9Y6I3	EPN1	0.430318	0.388	0.671318	0.872417	0.754413	0.011	5.09	0.614426	1	576
Q9Y6J9	TAF6L	0.819819	0.516	0.0622415	0.118898	0.279143	-0.096	2.11	0.673446	0.85	622
Q9Y6N1	COX11	0.402263	0.83	0.455974	0.0658871	0.0366229	-0.259	0.41	0.0271985	0.61	276
Q9Y6N7	ROBO1	3.04029e-08	0.597	0.734643	0.54765	0.318857	0.043	2.83	1.24582	1	1651
Q9Y6Q3	ZFP37	4.10777e-09	1.318	0.0819889	0.124461	0.565504	-0.303	0.45	1.28382	0.9	630
Q9Y6X0	SETBP1	0.999003	0.11	0.99876	0.498383	0.281319	0.1	3.24	1.39464	1	1596
Q9Y6X3	MAU2	0.999718	0.119	0.9172	0.0561253	0.0352106	-0.114	-0.3	-0.636397	0.16	613
Q9Y6X8	ZHX2	0.408483	0.518	0.584035	0.362849	0.630864	-0.194	1.11	0.512248	0.9	837
