# Supplementary material for: Phase separation as a possible mechanism for dosage sensitivity
Source: Genome Biol. 2024 Jan 15;25:17. doi: 10.1186/s13059-023-03128-z (PMC10789095; doi:10.1186/s13059-023-03128-z)
Supplement: Supplementary file 4 — Additional file 4: Table S3. Mutaion information in experiments. [file 13059_2023_3128_MOESM4_ESM.xlsx]

## Sheet: Deletion variants
S3 Mutaion information in experiments
Gene	Protein	DosPS score	SaPS rank score	Chr	Deletion CNVs
SOX2	P48431	0.739442	0.997006	chr3	2
PAX6	P26367	0.973866	0.839362	chr11	7
PQBP1	O60828	0.763674	0.940515	chrX	16

## Sheet: NMD-escaping mutations
S3 Mutaion information in experiments
Mutation ID	Gene	Gene_id	Transcript	Uniprot_id	CDS_change	Protein_change	Protein_position	p_truncation	TruncPS_score
1176932	PQBP1	ENSG00000102103	ENST00000651767.1	O60828	c.424C>T	p.Arg142*	142/265	0.464151	0.906486
816841	PQBP1	ENSG00000102103	ENST00000651767.1	O60828	c.463C>T	p.Arg155*	155/265	0.415094	0.895514
817349	PQBP1	ENSG00000102103	ENST00000651767.1	O60828	c.508delC	p.Arg170fs	170/265	0.358491	0.923958
10983	PQBP1	ENSG00000102103	ENST00000651767.1	O60828	c.547_569delGAGCTGGCTCCCTATCCCAAGAG	p.Glu183fs	183/265	0.313208	0.893358
807471	PQBP1	ENSG00000102103	ENST00000651767.1	O60828	c.599_600delAG	p.Glu200fs	200/265	0.249057	0.83068
10982	PQBP1	ENSG00000102103	ENST00000651767.1	O60828	c.640dupC	p.Arg214fs	214/265	0.196226	0.814805
422285	PQBP1	ENSG00000102103	ENST00000651767.1	O60828	c.738_742delATCCC	p.Ser247fs	247/265	0.0679245	0.52724
489131	PQBP1	ENSG00000102103	ENST00000651767.1	O60828	c.778C>T	p.Arg260*	260/265	0.0188679	0.483884
599276	SOX2	ENSG00000181449	ENST00000325404.3	P48431	c.385_386delGG	p.Gly129fs	129/317	0.59306	0.556701
