# Supplementary material for: Phase separation as a possible mechanism for dosage sensitivity
Source: Genome Biol. 2024 Jan 15;25:17. doi: 10.1186/s13059-023-03128-z (PMC10789095; doi:10.1186/s13059-023-03128-z)
Supplement: Supplementary file 5 — Additional file 5: Table S4. Dataset of human phase-separating regions and non-phase-separating regions. [file 13059_2023_3128_MOESM5_ESM.xlsx]

## Sheet: PS-protein-PS-regions
S4 Dataset of human phase-separating regions and non-phase-separating regions
ID	Protein	Gene	Protein names	Gene names	Subcellular location	Total length	Region	Region Length	Length Type	kappa	net_charge	hydropathy	IDR	LCD	PScore	PLAAC
O00444_581_808	O00444	PLK4	Serine/threonine-protein kinase PLK4 (EC 2.7.11.21) (Polo-like kinase 4) (PLK-4) (Serine/threonine-protein kinase 18) (Serine/threonine-protein kinase Sak)	Plk4	Cytoplasm	970	581_808	228	3	0.204586	0.0263158	0.437232	0	0	-0.106237	0.000752193
O14686_3560_4270	O14686	KMT2D	Histone-lysine N-methyltransferase 2D (Lysine N-methyltransferase 2D) (EC 2.1.1.354) (ALL1-related protein) (Myeloid/lymphoid or mixed-lineage leukemia protein 2)	MLL4	Nucleus	5537	3560_4270	711	4	0.149371	0.0196906	0.39689	1	0.509142	-0.349032	0.691663
O14979_1_420	O14979	HNRNPDL	Heterogeneous nuclear ribonucleoprotein D-like (hnRNP D-like) (hnRNP DL) (AU-rich element RNA-binding factor) (JKT41-binding protein) (Protein laAUF1)	hnRNPDL	Nucleus	420	1_420	420	4	0.192872	0.0428571	0.394233	1	0.307143	2.25193	0.252772
O43663_1_620	O43663	PRC1	Protein regulator of cytokinesis 1	PRC1	Nucleus	620	1_620	620	4	0.177635	0.00806452	0.420591	0.283871	0.0596774	-0.136903	0.00156548
O43823_101_210	O43823	AKAP8	A-kinase anchor protein 8 (AKAP-8) (A-kinase anchor protein 95 kDa) (AKAP 95)	AKAP95	Nucleus	692	101_210	110	2	0.118015	0.0272727	0.352828	1	0.254545	3.02873	0.00328
O60563_401_630	O60563	CCNT1	Cyclin-T1 (CycT1) (Cyclin-T)	CYCT1	Nucleus	726	401_630	230	3	0.167527	0.0434783	0.386135	1	0.221739	0.234087	0.00291696
O60563_462_654	O60563	CCNT1	Cyclin-T1 (CycT1) (Cyclin-T)	CYCT1	Nucleus	726	462_654	193	2	0.16516	0.0673575	0.372712	1	0.264249	0.635534	0.00342332
O60885_347_720	O60885	BRD4	Bromodomain-containing protein 4 (Protein HUNK1)	BRD4	Nucleus	1362	347_720	374	3	0.218819	0.00534759	0.375609	1	0.320856	0.175794	0.00160695
O60885_44_477	O60885	BRD4	Bromodomain-containing protein 4 (Protein HUNK1)	BRD4	Nucleus	1362	44_477	434	4	0.211186	0.0184332	0.421761	0.74424	0.324885	0.555488	0.080606
O95049_380_770	O95049	TJP3	Tight junction protein ZO-3 (Tight junction protein 3) (Zona occludens protein 3) (Zonula occludens protein 3)	ZO3	Cytoplasm	919	380_770	391	3	0.179925	0.0332481	0.451662	0.0639386	0.0613811	-0.244215	0.000994373
P04156_106_126	P04156	PRNP	Major prion protein (PrP) (ASCR) (PrP27-30) (PrP33-35C) (CD antigen CD230)	PrP	Cytoplasm	253	106_126	21	1	0.483765	0.0952381	0.550794	0	0.666667	2.98643	0.0189667
P06748_120_240	P06748	NPM1	Nucleophosmin (NPM) (Nucleolar phosphoprotein B23) (Nucleolar protein NO38) (Numatrin)	NPM1	Nucleus	294	120_240	121	2	0.538965	0.157025	0.288889	1	0.363636	0.527496	0.00376694
P07320_1_174	P07320	CRYGD	Gamma-crystallin D (Gamma-D-crystallin) (Gamma-crystallin 4)	CRYGD	_	174	1_174	174	2	0.157494	0	0.410664	0	0	0.273552	0.00153563
P08621_231_308	P08621	SNRNP70	U1 small nuclear ribonucleoprotein 70 kDa (U1 snRNP 70 kDa) (U1-70K) (snRNP70)	U1-70K	Nucleus	437	231_308	78	1	0.0857973	0.269231	0.0995726	1	1	-2.63777	4.10256e-05
P08621_317_407	P08621	SNRNP70	U1 small nuclear ribonucleoprotein 70 kDa (U1 snRNP 70 kDa) (U1-70K) (snRNP70)	U1-70K	Nucleus	437	317_407	91	1	0.0945388	0.043956	0.237729	1	1	-0.0204066	0.00115275
P09651_1_372	P09651	HNRNPA1	Heterogeneous nuclear ribonucleoprotein A1 (hnRNP A1) (Helix-destabilizing protein) (Single-strand RNA-binding protein) (hnRNP core protein A1) [Cleaved into: Heterogeneous nuclear ribonucleoprotein A1, N-terminally processed]	hNRNPA1	Nucleus	372	1_372	372	3	0.197183	0.0188172	0.400777	0.717742	0.435484	3.82894	0.486355
P10636_1_441	P10636	MAPT	Microtubule-associated protein tau (Neurofibrillary tangle protein) (Paired helical filament-tau) (PHF-tau)	tau	Cytoplasm	758	1_441	441	4	0.186539	0.0770975	0.3903	1	0.120181	1.21983	0.000712472
P10644_12_113	P10644	PRKAR1A	cAMP-dependent protein kinase type I-alpha regulatory subunit (Tissue-specific extinguisher 1) (TSE1)	PRKAR1A	Cytoplasm	381	12_113	102	2	0.203419	0.00980392	0.399346	0.882353	0	-0.5465	0.000453922
P15502_1_786	P15502	ELN	Elastin (Tropoelastin)	Elastin	_	786	1_786	786	4	0.208555	0.0496183	0.569508	1	0.838422	1.81541	0.00144109
P16333_1_377	P16333	NCK1	Cytoplasmic protein NCK1 (NCK adaptor protein 1) (Nck-1) (SH2/SH3 adaptor protein NCK-alpha)	Nck	Nucleus	377	1_377	377	3	0.209211	0.0106101	0.429973	0.257294	0.0450928	0.167523	0.00140584
P17600_421_705	P17600	SYN1	Synapsin-1 (Brain protein 4.1) (Synapsin I)	synapsin 1	Cytoplasm	705	421_705	285	3	0.145373	0.0736842	0.371579	1	0.62807	2.19236	0.730857
P17931_20_100	P17931	LGALS3	Galectin-3 (Gal-3) (35 kDa lectin) (Carbohydrate-binding protein 35) (CBP 35) (Galactose-specific lectin 3) (Galactoside-binding protein) (GALBP) (IgE-binding protein) (L-31) (Laminin-binding protein) (Lectin L-29) (Mac-2 antigen)	galectin-3	Cytoplasm	250	20_100	81	1	-1	0	0.435665	1	0.888889	4.05542	0.986669
P17931_200_220	P17931	LGALS3	Galectin-3 (Gal-3) (35 kDa lectin) (Carbohydrate-binding protein 35) (CBP 35) (Galactose-specific lectin 3) (Galactoside-binding protein) (GALBP) (IgE-binding protein) (L-31) (Laminin-binding protein) (Lectin L-29) (Mac-2 antigen)	galectin-3	Cytoplasm	250	200_220	21	1	0.405733	0.0952381	0.532804	0	0	0.498048	0.000295238
P19484_235_340	P19484	TFEB	Transcription factor EB (Class E basic helix-loop-helix protein 35) (bHLHe35)	TFEB	Nucleus	476	235_340	106	2	0.119138	0.0754717	0.384801	0.54717	0	-1.08024	0.000843396
P22087_2_77	P22087	FBL	rRNA 2'-O-methyltransferase fibrillarin (EC 2.1.1.-) (34 kDa nucleolar scleroderma antigen) (Histone-glutamine methyltransferase) (U6 snRNA 2'-O-methyltransferase fibrillarin)	FBL	Nucleus	321	2_77	76	1	0.156945	0.197368	0.371637	1	0.921053	7.06388	0.764304
P22626_181_341	P22626	HNRNPA2B1	Heterogeneous nuclear ribonucleoproteins A2/B1 (hnRNP A2/B1)	hnRNPA2	Cytoplasm	353	181_341	161	2	0.1889	0.0186335	0.373016	0.670807	0.807453	7.22821	0.864674
P23771_2_250	P23771	GATA3	Trans-acting T-cell-specific transcription factor GATA-3 (GATA-binding factor 3)	GATA3	Nucleus	443	2_250	249	3	0.154579	0.0160643	0.435609	0.257028	0.192771	1.57598	0.00691325
P24928_1542_1733	P24928	POLR2A	DNA-directed RNA polymerase II subunit RPB1 (RNA polymerase II subunit B1) (EC 2.7.7.6) (DNA-directed RNA polymerase II subunit A) (DNA-directed RNA polymerase III largest subunit) (RNA-directed RNA polymerase II subunit RPB1) (EC 2.7.7.48)	Pol II	Nucleus	1970	1542_1733	192	2	0.37352	0.00520833	0.396759	1	0.890625	4.82931	0.928614
P25054_1351_1552	P25054	APC	Adenomatous polyposis coli protein (Protein APC) (Deleted in polyposis 2.5)	APC	Cytoplasm	2843	1351_1552	202	3	0.171484	0.0445545	0.409791	1	0.272277	0.964762	0.00130545
P25054_1553_2070	P25054	APC	Adenomatous polyposis coli protein (Protein APC) (Deleted in polyposis 2.5)	APC	Cytoplasm	2843	1553_2070	518	4	0.23442	0.011583	0.382046	1	0.166023	0.609801	0.00504151
P25685_1_340	P25685	DNAJB1	DnaJ homolog subfamily B member 1 (DnaJ protein homolog 1) (Heat shock 40 kDa protein 1) (HSP40) (Heat shock protein 40) (Human DnaJ protein 1) (hDj-1)	Hdj1	Cytoplasm,Nucleus	340	1_340	340	3	0.156403	0.0117647	0.420556	0.529412	0.105882	0.568715	0.00608265
P26368_1_475	P26368	U2AF2	Splicing factor U2AF 65 kDa subunit (U2 auxiliary factor 65 kDa subunit) (hU2AF(65)) (hU2AF65) (U2 snRNP auxiliary factor large subunit)	U2AF65	Nucleus	475	1_475	475	4	0.227382	0.0210526	0.43455	0.218947	0.164211	-0.0444968	0.00201495
P31483_1_386	P31483	TIA1	Nucleolysin TIA-1 isoform p40 (RNA-binding protein TIA-1) (T-cell-restricted intracellular antigen-1) (TIA-1) (p40-TIA-1)	TIA1	Nucleus	386	1_386	386	3	0.159004	0.00259067	0.435751	0.124352	0.0777202	1.47364	0.2362
P31689_1_397	P31689	DNAJA1	DnaJ homolog subfamily A member 1 (DnaJ protein homolog 2) (HSDJ) (Heat shock 40 kDa protein 4) (Heat shock protein J2) (HSJ-2) (Human DnaJ protein 2) (hDj-2)	Hdj2	Cytoplasm,Nucleus	397	1_397	397	3	0.174212	0.00503778	0.419032	0.365239	0.103275	0.132388	0.00101965
P31943_1_449	P31943	HNRNPH1	Heterogeneous nuclear ribonucleoprotein H (hnRNP H) [Cleaved into: Heterogeneous nuclear ribonucleoprotein H, N-terminally processed]	HNRNPH1	Nucleus	449	1_449	449	4	0.159892	0.0178174	0.433086	0.13363	0.131403	1.61316	0.144685
P33240_1_577	P33240	CSTF2	Cleavage stimulation factor subunit 2 (CF-1 64 kDa subunit) (Cleavage stimulation factor 64 kDa subunit) (CSTF 64 kDa subunit) (CstF-64)	CSTF2	Nucleus	577	1_577	577	4	0.100468	0.00519931	0.44481	0.729636	0.220104	0.955087	0.253398
P35222_1_781	P35222	CTNNB1	Catenin beta-1 (Beta-catenin)	CTNNB1	Nucleus	781	1_781	781	4	0.195159	0.0320102	0.480552	0.162612	0.0166453	0.185999	0.00142266
P35637_1_211	P35637	FUS	RNA-binding protein FUS (75 kDa DNA-pairing protein) (Oncogene FUS) (Oncogene TLS) (POMp75) (Translocated in liposarcoma protein)	FUS	Cytoplasm	526	1_211	211	3	0.296162	0.0189573	0.342391	1	0.919431	6.06239	0.998208
P35637_212_526	P35637	FUS	RNA-binding protein FUS (75 kDa DNA-pairing protein) (Oncogene FUS) (Oncogene TLS) (POMp75) (Translocated in liposarcoma protein)	FUS	Cytoplasm	526	212_526	315	3	0.136023	0.0571429	0.360776	1	0.51746	4.60576	0.290808
P40763_1_770	P40763	STAT3	Signal transducer and activator of transcription 3 (Acute-phase response factor)	STAT3	Nucleus	770	1_770	770	4	0.16931	0.0116883	0.45518	0.0636364	0.0324675	-0.322265	0.0101481
P42858_1_17	P42858	HTT	Huntingtin (Huntington disease protein) (HD protein) [Cleaved into: Huntingtin, myristoylated N-terminal fragment]	Htt	Cytoplasm	3142	1_17	17	1	0.106107	0.0588235	0.522222	1	0	-3.47953	0.0594824
P45973_1_191	P45973	CBX5	Chromobox protein homolog 5 (Antigen p25) (Heterochromatin protein 1 homolog alpha) (HP1 alpha)	CBX5	Nucleus	191	1_191	191	2	0.2148	0.0157068	0.369634	1	0.052356	-0.260372	0.000256545
P46937_1_454	P46937	YAP1	Transcriptional coactivator YAP1 (Yes-associated protein 1) (Protein yorkie homolog) (Yes-associated protein YAP65 homolog)	YAP	Cytoplasm,Nucleus	504	1_454	454	4	0.195908	0.0154185	0.407171	1	0.167401	0.807496	0.213837
P48431_1_317	P48431	SOX2	Transcription factor SOX-2	Sox2	_	317	1_317	317	3	0.189249	0.0410095	0.417525	0.725552	0.182965	1.13041	0.373153
P49790_875_1475	P49790	NUP153	Nuclear pore complex protein Nup153 (153 kDa nucleoporin) (Nucleoporin Nup153)	NUP153	Nucleus	1475	875_1475	601	4	0.11269	0.0116473	0.449806	1	0.216306	1.95138	0.25946
P50995_1_505	P50995	ANXA11	Annexin A11 (56 kDa autoantigen) (Annexin XI) (Annexin-11) (Calcyclin-associated annexin 50) (CAP-50)	ANXA11	Cytoplasm	505	1_505	505	4	0.145199	0.0019802	0.442068	0.407921	0.263366	1.19802	0.348188
P51991_1_378	P51991	HNRNPA3	Heterogeneous nuclear ribonucleoprotein A3 (hnRNP A3)	HNRNPA3	Nucleus	378	1_378	378	3	0.211537	0.021164	0.390123	0.68254	0.462963	3.9046	0.447541
P52948_1_500	P52948	NUP98	Nuclear pore complex protein Nup98-Nup96 (EC 3.4.21.-) [Cleaved into: Nuclear pore complex protein Nup98 (98 kDa nucleoporin) (Nucleoporin Nup98) (Nup98); Nuclear pore complex protein Nup96 (96 kDa nucleoporin) (Nucleoporin Nup96) (Nup96)]	Nup98	Nucleus	1817	1_500	500	4	0.15801	0.018	0.471111	0.318	0.33	2.89321	0.387461
P55795_1_449	P55795	HNRNPH2	Heterogeneous nuclear ribonucleoprotein H2 (hnRNP H2) (FTP-3) (Heterogeneous nuclear ribonucleoprotein H') (hnRNP H') [Cleaved into: Heterogeneous nuclear ribonucleoprotein H2, N-terminally processed]	HNRNPH2	Nucleus	449	1_449	449	4	0.157905	0.0178174	0.433309	0.122494	0.180401	1.6889	0.144582
P78344_13_97	P78344	EIF4G2	Eukaryotic translation initiation factor 4 gamma 2 (eIF-4-gamma 2) (eIF-4G 2) (eIF4G 2) (Death-associated protein 5) (DAP-5) (p97)	eIF4GII	Cytoplasm	907	13_97	85	1	0.135432	0.0823529	0.379346	1	0.258824	0.842012	0.0144412
P80723_1_227	P80723	BASP1	Brain acid soluble protein 1 (22 kDa neuronal tissue-enriched acidic protein) (Neuronal axonal membrane protein NAP-22)	NAP-22	Cytoplasm	227	1_227	227	3	0.10693	0.0837004	0.36045	1	0.713656	0.360238	0.000459471
P84022_1_425	P84022	SMAD3	Mothers against decapentaplegic homolog 3 (MAD homolog 3) (Mad3) (Mothers against DPP homolog 3) (hMAD-3) (JV15-2) (SMAD family member 3) (SMAD 3) (Smad3) (hSMAD3)	SMAD3	Nucleus	425	1_425	425	4	0.19925	0.00470588	0.450379	0.115294	0.0494118	0.136704	0.0179819
Q01085_1_375	Q01085	TIAL1	Nucleolysin TIAR (TIA-1-related protein)	TIAL1	Nucleus	375	1_375	375	3	0.161633	0.00266667	0.440267	0.162667	0.064	1.47412	0.230126
Q01844_1_285	Q01844	EWSR1	RNA-binding protein EWS (EWS oncogene) (Ewing sarcoma breakpoint region 1 protein)	EWS	Nucleus	656	1_285	285	3	0.157847	0.0175439	0.377661	1	0.652632	3.21826	0.975462
Q06124_247_517	Q06124	PTPN11	Tyrosine-protein phosphatase non-receptor type 11 (EC 3.1.3.48) (Protein-tyrosine phosphatase 1D) (PTP-1D) (Protein-tyrosine phosphatase 2C) (PTP-2C) (SH-PTP2) (SHP-2) (Shp2) (SH-PTP3)	PTPN11	Cytoplasm	593	247_517	271	3	0.185933	0.00369004	0.429069	0	0.0369004	0.212627	0.000626199
Q07157_516_810	Q07157	TJP1	Tight junction protein ZO-1 (Tight junction protein 1) (Zona occludens protein 1) (Zonula occludens protein 1)	ZO1	Cytoplasm	1748	516_810	295	3	0.13637	0.0508475	0.420904	0.00677966	0.0508475	0.0207864	0.00444746
Q12888_1140_1972	Q12888	TP53BP1	TP53-binding protein 1 (53BP1) (p53-binding protein 1) (p53BP1)	53BP1	Nucleus	1972	1140_1972	833	4	0.244356	0.0144058	0.437788	0.637455	0.111645	0.606144	0.00194778
Q13148_1_414	Q13148	TARDBP	TAR DNA-binding protein 43 (TDP-43)	TDP-43	Cytoplasm	414	1_414	414	4	0.216874	0.00966184	0.440607	0.246377	0.256039	1.66537	0.319094
Q13151_1_305	Q13151	HNRNPA0	Heterogeneous nuclear ribonucleoprotein A0 (hnRNP A0)	HNRNPA0	Nucleus	305	1_305	305	3	0.215668	0.0295082	0.434026	0.455738	0.413115	3.15288	0.389328
Q13283_1_466	Q13283	G3BP1	Ras GTPase-activating protein-binding protein 1 (G3BP-1) (EC 3.6.4.12) (EC 3.6.4.13) (ATP-dependent DNA helicase VIII) (hDH VIII) (GAP SH3 domain-binding protein 1)	G3BP1	Cytoplasm	466	1_466	466	4	0.207261	0.0343348	0.407368	0.708155	0.22103	0.633281	0.00332253
Q14011_1_172	Q14011	CIRBP	Cold-inducible RNA-binding protein (A18 hnRNP) (Glycine-rich RNA-binding protein CIRP)	CIRBP	Nucleus	172	1_172	172	2	0.144217	0.0290698	0.382364	1	0.436047	3.47505	0.0416576
Q14781_1_532	Q14781	CBX2	Chromobox protein homolog 2	CBX2	Nucleus	532	1_532	532	4	0.244168	0.0620301	0.423392	1	0.159774	0.658526	0.00575508
Q15648_948_1157	Q15648	MED1	Mediator of RNA polymerase II transcription subunit 1 (Activator-recruited cofactor 205 kDa component) (ARC205) (Mediator complex subunit 1) (Peroxisome proliferator-activated receptor-binding protein) (PBP) (PPAR-binding protein) (Thyroid hormone receptor-associated protein complex 220 kDa component) (Trap220) (Thyroid receptor-interacting protein 2) (TR-interacting protein 2) (TRIP-2) (Vitamin …	MED1	Nucleus	1581	948_1157	210	3	0.166566	0.0952381	0.366561	1	0.557143	2.25729	0.0989229
Q15648_1_360	Q15648	MED1	Mediator of RNA polymerase II transcription subunit 1 (Activator-recruited cofactor 205 kDa component) (ARC205) (Mediator complex subunit 1) (Peroxisome proliferator-activated receptor-binding protein) (PBP) (PPAR-binding protein) (Thyroid hormone receptor-associated protein complex 220 kDa component) (Trap220) (Thyroid receptor-interacting protein 2) (TR-interacting protein 2) (TRIP-2) (Vitamin …	MED1	Nucleus	1581	1_360	360	3	0.155692	0.00277778	0.469691	0.0944444	0.0444444	-0.0899917	0.000734167
Q16236_1_208	Q16236	NFE2L2	Nuclear factor erythroid 2-related factor 2 (NF-E2-related factor 2) (NFE2-related factor 2) (Nrf-2) (HEBP1) (Nuclear factor, erythroid derived 2, like 2)	NRF2	Nucleus	605	1_208	208	3	0.157557	0.125	0.442949	0.485577	0.134615	-0.508327	0.00237981
Q16236_209_605	Q16236	NFE2L2	Nuclear factor erythroid 2-related factor 2 (NF-E2-related factor 2) (NFE2-related factor 2) (Nrf-2) (HEBP1) (Nuclear factor, erythroid derived 2, like 2)	NRF2	Nucleus	605	209_605	397	3	0.185707	0.0528967	0.420571	0.70529	0.0629723	0.270544	0.00154282
Q32P51_1_320	Q32P51	HNRNPA1L2	Heterogeneous nuclear ribonucleoprotein A1-like 2 (hnRNP A1-like 2) (hnRNP core protein A1-like 2)	HNRNPA1L2	Nucleus	320	1_320	320	3	0.201007	0.01875	0.40625	0.64375	0.33125	3.37584	0.394151
Q6NZI2_1_392	Q6NZI2	CAVIN1	Caveolae-associated protein 1 (Cavin-1) (Polymerase I and transcript release factor)	Cavin1	Cytoplasm	390	1_392	392	3	0.189598	0.0230769	0.417236	0.994898	0.25	0.0126128	0.000199231
Q6ZN16_1_1313	Q6ZN16	MAP3K15	Mitogen-activated protein kinase kinase kinase 15 (EC 2.7.11.25) (Apoptosis signal-regulating kinase 3) (MAPK/ERK kinase kinase 15) (MEK kinase 15) (MEKK 15)	ASK3	Cytoplasm	1313	1_1313	1313	4	0.16797	0.0319878	0.4579	0.0891089	0.0708302	-0.065559	0.00126192
Q7Z739_1_585	Q7Z739	YTHDF3	YTH domain-containing family protein 3 (DF3)	YTHDF3	Cytoplasm	585	1_585	585	4	0.183976	0.0136752	0.421159	0.747009	0.280342	0.843959	0.222873
Q8NC56_1_208	Q8NC56	LEMD2	LEM domain-containing protein 2 (hLEM2)	LEM2	Cytoplasm	503	1_208	208	3	0.149941	0.0625	0.394818	0.966346	0.485577	-0.393558	0.00101154
Q8WXF1_1_523	Q8WXF1	PSPC1	Paraspeckle component 1 (Paraspeckle protein 1)	PSPC1	Nucleus	523	1_523	523	4	0.15268	0.00764818	0.403357	0.650096	0.3174	0.633612	0.209264
Q92547_884_1522	Q92547	TOPBP1	DNA topoisomerase 2-binding protein 1 (DNA topoisomerase II-beta-binding protein 1) (TopBP1) (DNA topoisomerase II-binding protein 1)	TopBP1	Nucleus	1522	884_1522	639	4	0.184624	0.00938967	0.428378	0.391236	0.0469484	0.00277152	0.000765884
Q92777_1_582	Q92777	SYN2	Synapsin-2 (Synapsin II)	Synapsin 2	Cytoplasm	582	1_582	582	4	0.185712	0.00687285	0.450076	0.477663	0.273196	0.780943	0.0581852
Q92804_1_592	Q92804	TAF15	TATA-binding protein-associated factor 2N (68 kDa TATA-binding protein-associated factor) (TAF(II)68) (TAFII68) (RNA-binding protein 56)	TAF15	Cytoplasm,Nucleus	592	1_592	592	4	0.125424	0.00337838	0.330875	1	0.668919	5.4101	0.554751
Q96EP5_1_407	Q96EP5	DAZAP1	DAZ-associated protein 1 (Deleted in azoospermia-associated protein 1)	DAZAP1	Nucleus	407	1_407	407	4	0.141989	0.00982801	0.416162	0.832924	0.292383	2.17962	0.486735
Q96PK6_350_669	Q96PK6	RBM14	RNA-binding protein 14 (Paraspeckle protein 2) (PSP2) (RNA-binding motif protein 14) (RRM-containing coactivator activator/modulator) (Synaptotagmin-interacting protein) (SYT-interacting protein)	RBM14	Nucleus	669	350_669	320	3	0.14971	0.034375	0.438819	1	0.440625	1.43528	0.706311
Q99729_1_332	Q99729	HNRNPAB	Heterogeneous nuclear ribonucleoprotein A/B (hnRNP A/B) (APOBEC1-binding protein 1) (ABBP-1)	HNRNPAB	Nucleus	332	1_332	332	3	0.168463	0.0060241	0.387818	1	0.349398	3.05022	0.304707
Q9BYJ9_1_559	Q9BYJ9	YTHDF1	YTH domain-containing family protein 1 (DF1) (Dermatomyositis associated with cancer putative autoantigen 1) (DACA-1)	YTHDF1	Cytoplasm	559	1_559	559	4	0.170866	0.0107335	0.41771	0.631485	0.193202	0.957909	0.230296
Q9GZV5_1_400	Q9GZV5	WWTR1	WW domain-containing transcription regulator protein 1 (Transcriptional coactivator with PDZ-binding motif)	TAZ	Nucleus	400	1_400	400	4	0.21862	0.0325	0.419889	0.4925	0.105	0.409317	0.190775
Q9H0L4_1_616	Q9H0L4	CSTF2T	Cleavage stimulation factor subunit 2 tau variant (CF-1 64 kDa subunit tau variant) (Cleavage stimulation factor 64 kDa subunit tau variant) (CSTF 64 kDa subunit tau variant) (TauCstF-64)	CSTF2T	Nucleus	616	1_616	616	4	0.129004	0.00162338	0.449477	0.805195	0.258117	1.46938	0.183538
Q9H9J4_742_1316	Q9H9J4	USP42	Ubiquitin carboxyl-terminal hydrolase 42 (EC 3.4.19.12) (Deubiquitinating enzyme 42) (Ubiquitin thioesterase 42) (Ubiquitin-specific-processing protease 42)	USP42	Nucleus	1324	742_1316	575	4	0.195492	0.026087	0.336039	1	0.290435	0.917974	0.0003
Q9NQI0_1_724	Q9NQI0	DDX4	Probable ATP-dependent RNA helicase DDX4 (EC 3.6.4.13) (DEAD box protein 4) (Vasa homolog)	DDX4	Cytoplasm	724	1_724	724	4	0.192062	0.0165746	0.440224	0.422652	0.0607735	1.26544	0.00158978
Q9NRR5_444_601	Q9NRR5	UBQLN4	Ubiquilin-4 (Ataxin-1 interacting ubiquitin-like protein) (A1Up) (Ataxin-1 ubiquitin-like-interacting protein A1U) (Connexin43-interacting protein of 75 kDa) (CIP75)	UBQLN4	Nucleus	601	444_601	158	2	0.158684	0.0189873	0.48045	0.405063	0.335443	-0.123424	0.220292
Q9NWB1_253_396	Q9NWB1	RBFOX1	RNA binding protein fox-1 homolog 1 (Ataxin-2-binding protein 1) (Fox-1 homolog A) (Hexaribonucleotide-binding protein 1)	RBFOX1	Nucleus	397	253_396	144	2	0.251882	0.0277778	0.476235	0	0.381944	1.79704	0.0103562
Q9UDY2_509_876	Q9UDY2	TJP2	Tight junction protein ZO-2 (Tight junction protein 2) (Zona occludens protein 2) (Zonula occludens protein 2)	ZO2	Cytoplasm	1190	509_876	368	3	0.148114	0.0244565	0.451208	0.0597826	0	-0.0803859	0.00116793
Q9UHD9_450_624	Q9UHD9	UBQLN2	Ubiquilin-2 (Chap1) (DSK2 homolog) (Protein linking IAP with cytoskeleton 2) (PLIC-2) (hPLIC-2) (Ubiquitin-like product Chap1/Dsk2)	UBQLN2	Cytoplasm	624	450_624	175	2	0.13597	0.0228571	0.504254	0.577143	0.377143	0.987474	0.169484
Q9UMX0_438_589	Q9UMX0	UBQLN1	Ubiquilin-1 (Protein linking IAP with cytoskeleton 1) (PLIC-1) (hPLIC-1)	UBQLN1	Nucleus	589	438_589	152	2	0.148554	0.0328947	0.469737	0.282895	0.157895	0.247789	0.309988
Q9UN81_1_152	Q9UN81	L1RE1	LINE-1 retrotransposable element ORF1 protein (L1ORF1p) (LINE retrotransposable element 1) (LINE1 retrotransposable element 1)	ORF1	_	338	1_152	152	2	0.155029	0.00657895	0.328947	1	0.0921053	0.10698	0.00148026
Q9UN81_1_338	Q9UN81	L1RE1	LINE-1 retrotransposable element ORF1 protein (L1ORF1p) (LINE retrotransposable element 1) (LINE1 retrotransposable element 1)	ORF1	_	338	1_338	338	3	0.149036	0.0414201	0.377285	0.565089	0.0414201	-0.0416154	0.00867515
Q9UPU9_1_718	Q9UPU9	SAMD4A	Protein Smaug homolog 1 (Smaug 1) (hSmaug1) (Sterile alpha motif domain-containing protein 4A) (SAM domain-containing protein 4A)	hSmaug1	Cytoplasm	718	1_718	718	4	0.179958	0.00835655	0.437357	0.0571031	0.104457	0.558582	0.0730043
Q9Y5A9_1_579	Q9Y5A9	YTHDF2	YTH domain-containing family protein 2 (DF2) (CLL-associated antigen KW-14) (High-glucose-regulated protein 8) (Renal carcinoma antigen NY-REN-2)	YTHDF2	Cytoplasm	579	1_579	579	4	0.179686	0.0103627	0.424947	0.739206	0.0984456	1.00026	0.206101
Q9Y6Q9_1085_1424	Q9Y6Q9	NCOA3	Nuclear receptor coactivator 3 (NCoA-3) (EC 2.3.1.48) (ACTR) (Amplified in breast cancer 1 protein) (AIB-1) (CBP-interacting protein) (pCIP) (Class E basic helix-loop-helix protein 42) (bHLHe42) (Receptor-associated coactivator 3) (RAC-3) (Steroid receptor coactivator protein 3) (SRC-3) (Thyroid hormone receptor activator molecule 1) (TRAM-1)	SRC-3	Nucleus	1424	1085_1424	340	3	0.147854	0.0264706	0.390523	0.514706	0.288235	0.310832	0.842323

## Sheet: PS-protein-nonPS-regions
S4 Dataset of human phase-separating regions and non-phase-separating regions
ID	Protein	Gene	Protein names	Gene names	Subcellular location	Total length	Region	Region Length	Length Type	kappa	net_charge	hydropathy	IDR	LCD	PScore	PLAAC
O00444_1_580	O00444	PLK4	Serine/threonine-protein kinase PLK4 (EC 2.7.11.21) (Polo-like kinase 4) (PLK-4) (Serine/threonine-protein kinase 18) (Serine/threonine-protein kinase Sak)	Plk4	Cytoplasm	970	1_580	580	4	0.160351	0.00517241	0.426648	0.291379	0.0275862	0.385128	0.00285948
O00444_809_970	O00444	PLK4	Serine/threonine-protein kinase PLK4 (EC 2.7.11.21) (Polo-like kinase 4) (PLK-4) (Serine/threonine-protein kinase 18) (Serine/threonine-protein kinase Sak)	Plk4	Cytoplasm	970	809_970	162	2	0.138563	0.0185185	0.467078	0	0	0.545099	0.00504506
O14686_1_3559	O14686	KMT2D	Histone-lysine N-methyltransferase 2D (Lysine N-methyltransferase 2D) (EC 2.1.1.354) (ALL1-related protein) (Myeloid/lymphoid or mixed-lineage leukemia protein 2)	MLL4	Nucleus	5537	1_3559	3559	4	0.211257	0.0463613	0.430161	0.860354	0.293903	1.31258	0.0508884
O14686_4271_5537	O14686	KMT2D	Histone-lysine N-methyltransferase 2D (Lysine N-methyltransferase 2D) (EC 2.1.1.354) (ALL1-related protein) (Myeloid/lymphoid or mixed-lineage leukemia protein 2)	MLL4	Nucleus	5537	4271_5537	1267	4	0.175348	0.0023678	0.439569	0.594317	0.168903	0.755206	0.00404822
O43823_1_100	O43823	AKAP8	A-kinase anchor protein 8 (AKAP-8) (A-kinase anchor protein 95 kDa) (AKAP 95)	AKAP95	Nucleus	692	1_100	100	2	0.223368	0.04	0.438	1	0	2.31867	0.462333
O43823_211_692	O43823	AKAP8	A-kinase anchor protein 8 (AKAP-8) (A-kinase anchor protein 95 kDa) (AKAP 95)	AKAP95	Nucleus	692	211_692	482	4	0.208652	0.0497925	0.386515	1	0.178423	0.399575	0.0102571
O60563_1_400	O60563	CCNT1	Cyclin-T1 (CycT1) (Cyclin-T)	CYCT1	Nucleus	726	1_400	400	4	0.156756	0.01	0.44925	0.37	0.035	-0.350297	0.00224925
O60563_655_726	O60563	CCNT1	Cyclin-T1 (CycT1) (Cyclin-T)	CYCT1	Nucleus	726	655_726	72	1	0.169924	0	0.414352	1	0.25	2.3344	0.0033
O60885_1_43	O60885	BRD4	Bromodomain-containing protein 4 (Protein HUNK1)	BRD4	Nucleus	1362	1_43	43	1	0.610437	0.0232558	0.429199	1	0.488372	0.169163	0.39953
O60885_721_1362	O60885	BRD4	Bromodomain-containing protein 4 (Protein HUNK1)	BRD4	Nucleus	1362	721_1362	642	4	0.130808	0.0264798	0.366096	1	0.528037	0.380696	0.303104
O95049_1_379	O95049	TJP3	Tight junction protein ZO-3 (Tight junction protein 3) (Zona occludens protein 3) (Zonula occludens protein 3)	ZO3	Cytoplasm	919	1_379	379	3	0.206095	0.00527704	0.411346	1	0.137203	0.971454	0.000864644
O95049_771_919	O95049	TJP3	Tight junction protein ZO-3 (Tight junction protein 3) (Zona occludens protein 3) (Zonula occludens protein 3)	ZO3	Cytoplasm	919	771_919	149	2	0.230747	0.154362	0.36003	1	0.194631	0.871174	0.00128792
P04156_1_105	P04156	PRNP	Major prion protein (PrP) (ASCR) (PrP27-30) (PrP33-35C) (CD antigen CD230)	PrP	Cytoplasm	253	1_105	105	2	0.413184	0.0666667	0.392593	0.933333	0.428571	7.84612	0.60119
P04156_127_253	P04156	PRNP	Major prion protein (PrP) (ASCR) (PrP27-30) (PrP33-35C) (CD antigen CD230)	PrP	Cytoplasm	253	127_253	127	2	0.126168	0.023622	0.454856	0	0.307087	-0.28152	0.0275315
P06748_1_119	P06748	NPM1	Nucleophosmin (NPM) (Nucleolar phosphoprotein B23) (Nucleolar protein NO38) (Numatrin)	NPM1	Nucleus	294	1_119	119	2	0.213454	0.0588235	0.478805	1	0.0252101	0.217445	0.00052605
P06748_241_294	P06748	NPM1	Nucleophosmin (NPM) (Nucleolar phosphoprotein B23) (Nucleolar protein NO38) (Numatrin)	NPM1	Nucleus	294	241_294	54	1	0.188302	0.037037	0.433128	1	0	0.0826481	0.000190741
P08621_1_230	P08621	SNRNP70	U1 small nuclear ribonucleoprotein 70 kDa (U1 snRNP 70 kDa) (U1-70K) (snRNP70)	U1-70K	Nucleus	437	1_230	230	3	0.125147	0.0391304	0.368068	1	0.23913	0.33653	0.000813913
P08621_408_437	P08621	SNRNP70	U1 small nuclear ribonucleoprotein 70 kDa (U1 snRNP 70 kDa) (U1-70K) (snRNP70)	U1-70K	Nucleus	437	408_437	30	1	0.100845	0.233333	0.384815	1	0	0.703867	0.000503333
P10636_442_758	P10636	MAPT	Microtubule-associated protein tau (Neurofibrillary tangle protein) (Paired helical filament-tau) (PHF-tau)	tau	Cytoplasm	758	442_758	317	3	0.119848	0.0820189	0.418367	1	0.201893	1.00495	0.00197603
P10644_114_381	P10644	PRKAR1A	cAMP-dependent protein kinase type I-alpha regulatory subunit (Tissue-specific extinguisher 1) (TSE1)	PRKAR1A	Cytoplasm	381	114_381	268	3	0.209934	0.0223881	0.472761	0	0	0.18047	0.00139104
P17600_1_420	P17600	SYN1	Synapsin-1 (Brain protein 4.1) (Synapsin I)	synapsin 1	Cytoplasm	705	1_420	420	4	0.188176	0.00238095	0.469947	0.292857	0.17381	0.679483	0.0288455
P17931_101_199	P17931	LGALS3	Galectin-3 (Gal-3) (35 kDa lectin) (Carbohydrate-binding protein 35) (CBP 35) (Galactose-specific lectin 3) (Galactoside-binding protein) (GALBP) (IgE-binding protein) (L-31) (Laminin-binding protein) (Lectin L-29) (Mac-2 antigen)	galectin-3	Cytoplasm	250	101_199	99	1	0.10171	0.0505051	0.455892	0.010101	0.131313	0.960889	0.0863091
P17931_221_250	P17931	LGALS3	Galectin-3 (Gal-3) (35 kDa lectin) (Carbohydrate-binding protein 35) (CBP 35) (Galactose-specific lectin 3) (Galactoside-binding protein) (GALBP) (IgE-binding protein) (L-31) (Laminin-binding protein) (Lectin L-29) (Mac-2 antigen)	galectin-3	Cytoplasm	250	221_250	30	1	0.462165	0.0333333	0.471852	0	0	-0.118333	0.000966667
P19484_1_234	P19484	TFEB	Transcription factor EB (Class E basic helix-loop-helix protein 35) (bHLHe35)	TFEB	Nucleus	476	1_234	234	3	0.135657	0.017094	0.42113	0.965812	0.277778	-0.164923	0.135785
P19484_341_476	P19484	TFEB	Transcription factor EB (Class E basic helix-loop-helix protein 35) (bHLHe35)	TFEB	Nucleus	476	341_476	136	2	0.217471	0.102941	0.455719	1	0.485294	1.50011	0.000569118
P22087_78_321	P22087	FBL	rRNA 2'-O-methyltransferase fibrillarin (EC 2.1.1.-) (34 kDa nucleolar scleroderma antigen) (Histone-glutamine methyltransferase) (U6 snRNA 2'-O-methyltransferase fibrillarin)	FBL	Nucleus	321	78_321	244	3	0.1611	0.0163934	0.468898	0.245902	0.00819672	0.0120861	0.0205963
P22626_1_180	P22626	HNRNPA2B1	Heterogeneous nuclear ribonucleoproteins A2/B1 (hnRNP A2/B1)	hnRNPA2	Cytoplasm	353	1_180	180	2	0.182523	0	0.420247	0.344444	0.0666667	0.223561	0.000222222
P23771_251_443	P23771	GATA3	Trans-acting T-cell-specific transcription factor GATA-3 (GATA-binding factor 3)	GATA3	Nucleus	443	251_443	193	2	0.25873	0.119171	0.413184	0.248705	0.243523	0.714078	0.0025601
P24928_1_1541	P24928	POLR2A	DNA-directed RNA polymerase II subunit RPB1 (RNA polymerase II subunit B1) (EC 2.7.7.6) (DNA-directed RNA polymerase II subunit A) (DNA-directed RNA polymerase III largest subunit) (RNA-directed RNA polymerase II subunit RPB1) (EC 2.7.7.48)	Pol II	Nucleus	1970	1_1541	1541	4	0.176147	0.00324465	0.458115	0.0428293	0.01817	0.105589	0.0100599
P24928_1734_1970	P24928	POLR2A	DNA-directed RNA polymerase II subunit RPB1 (RNA polymerase II subunit B1) (EC 2.7.7.6) (DNA-directed RNA polymerase II subunit A) (DNA-directed RNA polymerase III largest subunit) (RNA-directed RNA polymerase II subunit RPB1) (EC 2.7.7.48)	Pol II	Nucleus	1970	1734_1970	237	3	0.350316	0.0126582	0.362775	1	0.953586	3.71855	0.458686
P25054_1_1350	P25054	APC	Adenomatous polyposis coli protein (Protein APC) (Deleted in polyposis 2.5)	APC	Cytoplasm	2843	1_1350	1350	4	0.175649	0.0162963	0.410321	0.583704	0.120741	0.11221	0.0126293
P25054_2071_2843	P25054	APC	Adenomatous polyposis coli protein (Protein APC) (Deleted in polyposis 2.5)	APC	Cytoplasm	2843	2071_2843	773	4	0.147898	0.0543338	0.395659	1	0.175938	1.04987	0.0413541
P42858_18_3142	P42858	HTT	Huntingtin (Huntington disease protein) (HD protein) [Cleaved into: Huntingtin, myristoylated N-terminal fragment]	Htt	Cytoplasm	3142	18_3142	3125	4	0.207338	0.0208	0.492466	0.11072	0.07424	-0.187101	0.0191921
P46937_455_504	P46937	YAP1	Transcriptional coactivator YAP1 (Yes-associated protein 1) (Protein yorkie homolog) (Yes-associated protein YAP65 homolog)	YAP	Cytoplasm,Nucleus	504	455_504	50	1	0.183935	0.18	0.495778	1	0	-1.04026	0.000138
P49790_1_874	P49790	NUP153	Nuclear pore complex protein Nup153 (153 kDa nucleoporin) (Nucleoporin Nup153)	NUP153	Nucleus	1475	1_874	874	4	0.173365	0.0194508	0.446555	0.764302	0.128146	0.806945	0.00654668
P52948_501_1817	P52948	NUP98	Nuclear pore complex protein Nup98-Nup96 (EC 3.4.21.-) [Cleaved into: Nuclear pore complex protein Nup98 (98 kDa nucleoporin) (Nucleoporin Nup98) (Nup98); Nuclear pore complex protein Nup96 (96 kDa nucleoporin) (Nucleoporin Nup96) (Nup96)]	Nup98	Nucleus	1817	501_1817	1317	4	0.203214	0.0265756	0.447549	0.28246	0.0296128	0.0279658	0.00132946
P78344_98_907	P78344	EIF4G2	Eukaryotic translation initiation factor 4 gamma 2 (eIF-4-gamma 2) (eIF-4G 2) (eIF4G 2) (Death-associated protein 5) (DAP-5) (p97)	eIF4GII	Cytoplasm	907	98_907	810	4	0.175715	0.0111111	0.454746	0.164198	0.145679	0.0271691	0.0353915
Q01844_286_656	Q01844	EWSR1	RNA-binding protein EWS (EWS oncogene) (Ewing sarcoma breakpoint region 1 protein)	EWS	Nucleus	656	286_656	371	3	0.187527	0.0566038	0.374543	1	0.541779	3.90774	0.195333
Q06124_1_246	Q06124	PTPN11	Tyrosine-protein phosphatase non-receptor type 11 (EC 3.1.3.48) (Protein-tyrosine phosphatase 1D) (PTP-1D) (Protein-tyrosine phosphatase 2C) (PTP-2C) (SH-PTP2) (SHP-2) (Shp2) (SH-PTP3)	PTPN11	Cytoplasm	593	1_246	246	3	0.12647	0.00406504	0.4229	0	0	0.0608455	0.000343902
Q06124_518_593	Q06124	PTPN11	Tyrosine-protein phosphatase non-receptor type 11 (EC 3.1.3.48) (Protein-tyrosine phosphatase 1D) (PTP-1D) (Protein-tyrosine phosphatase 2C) (PTP-2C) (SH-PTP2) (SHP-2) (Shp2) (SH-PTP3)	PTPN11	Cytoplasm	593	518_593	76	1	0.172904	0	0.364912	0.868421	0.144737	-0.759868	0.00388947
Q07157_1_515	Q07157	TJP1	Tight junction protein ZO-1 (Tight junction protein 1) (Zona occludens protein 1) (Zonula occludens protein 1)	ZO1	Cytoplasm	1748	1_515	515	4	0.197831	0.00582524	0.41493	0.842718	0.104854	0.506522	0.00180583
Q07157_811_1748	Q07157	TJP1	Tight junction protein ZO-1 (Tight junction protein 1) (Zona occludens protein 1) (Zonula occludens protein 1)	ZO1	Cytoplasm	1748	811_1748	938	4	0.170173	0.0373134	0.382931	0.898721	0.0991471	0.99477	0.0120959
Q12888_1_1139	Q12888	TP53BP1	TP53-binding protein 1 (53BP1) (p53-binding protein 1) (p53BP1)	53BP1	Nucleus	1972	1_1139	1139	4	0.141212	0.119403	0.410799	1	0.0544337	0.35934	0.000822212
Q15648_361_947	Q15648	MED1	Mediator of RNA polymerase II transcription subunit 1 (Activator-recruited cofactor 205 kDa component) (ARC205) (Mediator complex subunit 1) (Peroxisome proliferator-activated receptor-binding protein) (PBP) (PPAR-binding protein) (Thyroid hormone receptor-associated protein complex 220 kDa component) (Trap220) (Thyroid receptor-interacting protein 2) (TR-interacting protein 2) (TRIP-2) (Vitamin …	MED1	Nucleus	1581	361_947	587	4	0.222417	0.0374787	0.448855	0.548552	0.155026	0.985411	0.0161564
Q15648_1158_1581	Q15648	MED1	Mediator of RNA polymerase II transcription subunit 1 (Activator-recruited cofactor 205 kDa component) (ARC205) (Mediator complex subunit 1) (Peroxisome proliferator-activated receptor-binding protein) (PBP) (PPAR-binding protein) (Thyroid hormone receptor-associated protein complex 220 kDa component) (Trap220) (Thyroid receptor-interacting protein 2) (TR-interacting protein 2) (TRIP-2) (Vitamin …	MED1	Nucleus	1581	1158_1581	424	4	0.172462	0.0518868	0.381997	1	0.311321	1.44783	0.0952733
Q8NC56_209_503	Q8NC56	LEMD2	LEM domain-containing protein 2 (hLEM2)	LEM2	Cytoplasm	503	209_503	295	3	0.218116	0.0135593	0.48565	0.128814	0.125424	-0.419237	0.000209492
Q92547_1_883	Q92547	TOPBP1	DNA topoisomerase 2-binding protein 1 (DNA topoisomerase II-beta-binding protein 1) (TopBP1) (DNA topoisomerase II-binding protein 1)	TopBP1	Nucleus	1522	1_883	883	4	0.166441	0.00566251	0.455581	0.0690827	0.0362401	-0.0947769	0.000758777
Q96PK6_1_349	Q96PK6	RBM14	RNA-binding protein 14 (Paraspeckle protein 2) (PSP2) (RNA-binding motif protein 14) (RRM-containing coactivator activator/modulator) (Synaptotagmin-interacting protein) (SYT-interacting protein)	RBM14	Nucleus	669	1_349	349	3	0.160581	0.0401146	0.460936	0.604585	0.154728	1.38035	0.280519
Q9H9J4_1_741	Q9H9J4	Q9H9J4	Ubiquitin carboxyl-terminal hydrolase 42 (EC 3.4.19.12) (Deubiquitinating enzyme 42) (Ubiquitin thioesterase 42) (Ubiquitin-specific-processing protease 42)	USP42	Nucleus	1324	1_741	741	4	0.211088	0.00404858	0.444954	0.508772	0.074224	0.576802	0.0175279
Q9NRR5_1_443	Q9NRR5	UBQLN4	Ubiquilin-4 (Ataxin-1 interacting ubiquitin-like protein) (A1Up) (Ataxin-1 ubiquitin-like-interacting protein A1U) (Connexin43-interacting protein of 75 kDa) (CIP75)	UBQLN4	Nucleus	601	1_443	443	4	0.129826	0.0180587	0.442789	0.349887	0.327314	0.589284	0.146407
Q9NWB1_1_252	Q9NWB1	RBFOX1	RNA binding protein fox-1 homolog 1 (Ataxin-2-binding protein 1) (Fox-1 homolog A) (Hexaribonucleotide-binding protein 1)	RBFOX1	Nucleus	397	1_252	252	3	0.15155	0.0277778	0.420679	0.527778	0.047619	0.563976	0.0153679
Q9UDY2_1_508	Q9UDY2	TJP2	Tight junction protein ZO-2 (Tight junction protein 2) (Zona occludens protein 2) (Zonula occludens protein 2)	ZO2	Cytoplasm	1190	1_508	508	4	0.164685	0.011811	0.374409	1	0.177165	0.970152	0.000338189
Q9UDY2_877_1190	Q9UDY2	TJP2	Tight junction protein ZO-2 (Tight junction protein 2) (Zona occludens protein 2) (Zonula occludens protein 2)	ZO2	Cytoplasm	1190	877_1190	314	3	0.224338	0.0541401	0.361288	0.964968	0.0764331	0.990882	0.000946497
Q9UHD9_1_449	Q9UHD9	UBQLN2	Ubiquilin-2 (Chap1) (DSK2 homolog) (Protein linking IAP with cytoskeleton 2) (PLIC-2) (hPLIC-2) (Ubiquitin-like product Chap1/Dsk2)	UBQLN2	Cytoplasm	624	1_449	449	4	0.159625	0.0111359	0.444519	0.173719	0.334076	0.343824	0.360718
Q9UMX0_1_437	Q9UMX0	UBQLN1	Ubiquilin-1 (Protein linking IAP with cytoskeleton 1) (PLIC-1) (hPLIC-1)	UBQLN1	Nucleus	589	1_437	437	4	0.141858	0.020595	0.43941	0.21968	0.258581	0.261913	0.320923
Q9Y6Q9_1_1084	Q9Y6Q9	NCOA3	Nuclear receptor coactivator 3 (NCoA-3) (EC 2.3.1.48) (ACTR) (Amplified in breast cancer 1 protein) (AIB-1) (CBP-interacting protein) (pCIP) (Class E basic helix-loop-helix protein 42) (bHLHe42) (Receptor-associated coactivator 3) (RAC-3) (Steroid receptor coactivator protein 3) (SRC-3) (Thyroid hormone receptor activator molecule 1) (TRAM-1)	SRC-3	Nucleus	1424	1_1084	1084	4	0.161811	0.00922509	0.423616	0.547048	0.0848708	0.760669	0.172932

## Sheet: nonPS-protein-nonPS-regions
S4 Dataset of human phase-separating regions and non-phase-separating regions
ID	Protein	Gene	Protein names	Gene names	Subcellular location	Total length	Region	Region Length	Length Type	kappa	net_charge	hydropathy	IDR	LCD	PScore	PLAAC
Q9BXL6_626_668	Q9BXL6	CARD14	Caspase recruitment domain-containing protein 14 (CARD-containing MAGUK protein 2) (Carma 2)	CARD14 CARMA2	[Isoform 1]: Cytoplasm {ECO:0000269|PubMed:21302310}.; [Isoform 2]: Cytoplasm {ECO:0000269|PubMed:21302310}.; [Isoform 3]: Cytoplasm {ECO:0000269|PubMed:21302310}.	1004	626_668	43	1	0.195849	0.00263852	0.467253	0	0	-1.36747	4.88372e-05
P20701_604_694	P20701	ITGAL	Integrin alpha-L (CD11 antigen-like family member A) (Leukocyte adhesion glycoprotein LFA-1 alpha chain) (LFA-1A) (Leukocyte function-associated molecule 1 alpha chain) (CD antigen CD11a)	ITGAL CD11A	Cell membrane {ECO:0000269|PubMed:16301335}; Single-pass type I membrane protein {ECO:0000255}.	1170	604_694	91	1	0.20767	0.0335097	0.48642	0	0	0.35611	0.000375824
Q9BT22_244_309	Q9BT22	ALG1	Chitobiosyldiphosphodolichol beta-mannosyltransferase (EC 2.4.1.142) (Asparagine-linked glycosylation protein 1 homolog) (Beta-1,4-mannosyltransferase) (GDP-Man:GlcNAc2-PP-dolichol mannosyltransferase) (GDP-mannose-dolichol diphosphochitobiose mannosyltransferase) (Mannosyltransferase-1) (MT-1) (hMat-1)	ALG1 HMAT1 HMT1 PSEC0061 UNQ861/PRO1870	Endoplasmic reticulum membrane {ECO:0000305}; Single-pass type II membrane protein {ECO:0000305}.	464	244_309	66	1	0.200465	0.0588235	0.47818	0	0	0.052803	8.48485e-05
P29459_116_194	P29459	IL12A	Interleukin-12 subunit alpha (IL-12A) (Cytotoxic lymphocyte maturation factor 35 kDa subunit) (CLMF p35) (IL-12 subunit p35) (NK cell stimulatory factor chain 1) (NKSF1)	IL12A NKSF1	Secreted {ECO:0000269|PubMed:1674604, ECO:0000269|PubMed:9342359}.	219	116_194	79	1	0.232384	0	0.50641	0	0	-0.939797	0.000458228
P13797_557_616	P13797	PLS3	Plastin-3 (T-plastin)	PLS3	Cytoplasm.	630	557_616	60	1	0.256182	0.027027	0.488739	0	0	-0.0925333	0.000401667
Q9NXC2_146_242	Q9NXC2	GFOD1	Glucose-fructose oxidoreductase domain-containing protein 1 (EC 1.-.-.-)	GFOD1 C6orf114	Secreted {ECO:0000305}.	390	146_242	97	1	0.216947	0.0204082	0.485488	0	0	0.322258	0.000246392
P54219_384_422	P54219	SLC18A1	Chromaffin granule amine transporter (Solute carrier family 18 member 1) (Vesicular amine transporter 1) (VAT1)	SLC18A1 VAT1 VMAT1	[Isoform 1]: Cytoplasmic vesicle membrane {ECO:0000269|PubMed:16326835, ECO:0000269|PubMed:8643547}; Multi-pass membrane protein {ECO:0000269|PubMed:16326835}. Cytoplasmic vesicle, secretory vesicle, synaptic vesicle membrane {ECO:0000250|UniProtKB:Q8R090}; Multi-pass membrane protein {ECO:0000255}.; [Isoform 2]: Endoplasmic reticulum membrane {ECO:0000269|PubMed:16326835}; Multi-pass membrane pr…	525	384_422	39	1	0.263603	0.056338	0.526682	0	0	0.728436	0.000630769
Q8IWB1_459_519	Q8IWB1	ITPRIP	Inositol 1,4,5-trisphosphate receptor-interacting protein (Protein DANGER)	ITPRIP DANGER KIAA1754	Cell membrane {ECO:0000269|PubMed:16990268}; Single-pass type I membrane protein. Nucleus outer membrane {ECO:0000250|UniProtKB:Q3TNL8}; Single-pass type I membrane protein {ECO:0000255}.	547	459_519	61	1	0.186435	0.0337079	0.473908	0	0	-0.624246	9.67213e-05
P0C869_313_376	P0C869	PLA2G4B	Cytosolic phospholipase A2 beta (cPLA2-beta) (EC 3.1.1.4) (Phospholipase A2 group IVB)	PLA2G4B	Cytoplasm, cytosol {ECO:0000269|PubMed:16617059}.; [Isoform 3]: Mitochondrion membrane; Peripheral membrane protein. Early endosome membrane; Peripheral membrane protein. Note=Translocates to membrane vesicles in a calcium-dependent fashion.	781	313_376	64	1	0.17579	0.0341151	0.451267	0	0	-0.104188	0.000315625
Q6PI48_230_326	Q6PI48	DARS2	Aspartate--tRNA ligase, mitochondrial (EC 6.1.1.12) (Aspartyl-tRNA synthetase) (AspRS)	DARS2	Mitochondrion matrix {ECO:0000269|PubMed:15779907}.	645	230_326	97	1	0.125384	0.0240385	0.463595	0	0	0.730155	0.00190619
Q9NP99_77_114	Q9NP99	TREM1	Triggering receptor expressed on myeloid cells 1 (TREM-1) (Triggering receptor expressed on monocytes 1) (CD antigen CD354)	TREM1	[Isoform 1]: Cell membrane {ECO:0000305}; Single-pass type I membrane protein {ECO:0000305}.; [Isoform 2]: Secreted {ECO:0000305}.	234	77_114	38	1	0.225921	0.0126582	0.507736	0	0	0.704263	0.000342105
Q8IWF6_280_360	Q8IWF6	DENND6A	Protein DENND6A (DENN domain-containing protein 6A)	DENND6A FAM116A	Recycling endosome {ECO:0000269|PubMed:22595670}. Cytoplasm {ECO:0000269|PubMed:22595670}.	608	280_360	81	1	0.183982	0.0243161	0.463121	0	0	0.300235	0.000251852
Q9H427_50_133	Q9H427	KCNK15	Potassium channel subfamily K member 15 (Acid-sensitive potassium channel protein TASK-5) (TWIK-related acid-sensitive K(+) channel 5) (Two pore potassium channel KT3.3) (Two pore K(+) channel KT3.3)	KCNK15 TASK5	Membrane; Multi-pass membrane protein.	330	50_133	84	1	0.156359	0.0498221	0.529458	0	0.0357143	0.081131	0.000277381
P28335_410_441	P28335	HTR2C	5-hydroxytryptamine receptor 2C (5-HT-2C) (5-HT2C) (5-HTR2C) (5-hydroxytryptamine receptor 1C) (5-HT-1C) (5-HT1C) (Serotonin receptor 2C)	HTR2C HTR1C	Cell membrane {ECO:0000269|PubMed:12970106, ECO:0000269|PubMed:18703043, ECO:0000269|PubMed:19057895, ECO:0000269|PubMed:7895773}; Multi-pass membrane protein {ECO:0000269|PubMed:12970106, ECO:0000269|PubMed:18703043, ECO:0000269|PubMed:19057895, ECO:0000269|PubMed:7895773}.	458	410_441	32	1	0.162354	0.122449	0.447392	0.90625	0	0.3705	0.0002875
P46721_63_85	P46721	SLCO1A2	Solute carrier organic anion transporter family member 1A2 (OATP-A) (Organic anion-transporting polypeptide 1) (OATP-1) (Sodium-independent organic anion transporter) (Solute carrier family 21 member 3)	SLCO1A2 OATP OATP1 OATP1A2 SLC21A3	Cell membrane; Multi-pass membrane protein.	670	63_85	23	1	0.140774	0.0180921	0.53973	0	0	0.340957	0.000208696
P16219_104_135	P16219	ACADS	Short-chain specific acyl-CoA dehydrogenase, mitochondrial (SCAD) (EC 1.3.8.1) (Butyryl-CoA dehydrogenase)	ACADS	Mitochondrion matrix {ECO:0000250|UniProtKB:Q3ZBF6}.	412	104_135	32	1	0.116355	0.012945	0.499676	0	0	0.997844	0.0009125
Q86XT4_39_131	Q86XT4	TRIM50	E3 ubiquitin-protein ligase TRIM50 (EC 2.3.2.27) (RING-type E3 ubiquitin transferase TRIM50) (Tripartite motif-containing protein 50)	TRIM50 TRIM50A	Cytoplasm {ECO:0000269|PubMed:22792322, ECO:0000269|PubMed:24308962, ECO:0000269|PubMed:29604308}. Note=Localizes mainly into discrete cytoplasmic punctuate structures heterogeneous in size and shape containing polyubiquitinated proteins. {ECO:0000269|PubMed:22792322}.	487	39_131	93	1	0.147799	0.00668151	0.462336	0	0	-0.154247	0.000262366
P52757_146_240	P52757	CHN2	Beta-chimaerin (Beta-chimerin) (Rho GTPase-activating protein 3)	CHN2 ARHGAP3 BCH	Membrane {ECO:0000305}; Peripheral membrane protein {ECO:0000305}.	468	146_240	95	1	0.164054	0.00309598	0.455005	0	0	-0.424758	0.000384211
P08910_243_310	P08910	ABHD2	Monoacylglycerol lipase ABHD2 (EC 3.1.1.23) (2-arachidonoylglycerol hydrolase) (Abhydrolase domain-containing protein 2) (Acetylesterase) (EC 3.1.1.6) (Lung alpha/beta hydrolase 2) (Progesterone-sensitive lipase) (EC 3.1.1.79) (Protein PHPS1-2)	ABHD2 LABH2	Cell projection, cilium, flagellum membrane {ECO:0000305|PubMed:26989199}; Single-pass type II membrane protein {ECO:0000305}. Cell membrane {ECO:0000305}; Single-pass type II membrane protein {ECO:0000305}.	425	243_310	68	1	0.207537	0.0491803	0.455981	0	0	-0.424132	0.000307353
P15144_437_521	P15144	ANPEP	Aminopeptidase N (AP-N) (hAPN) (EC 3.4.11.2) (Alanyl aminopeptidase) (Aminopeptidase M) (AP-M) (Microsomal aminopeptidase) (Myeloid plasma membrane glycoprotein CD13) (gp150) (CD antigen CD13)	ANPEP APN CD13 PEPN	Cell membrane {ECO:0000269|PubMed:2564851, ECO:0000269|PubMed:9056417}; Single-pass type II membrane protein {ECO:0000305|PubMed:1350662}. Note=Also found as a soluble form. {ECO:0000269|PubMed:7902291}.	967	437_521	85	1	0.170039	0.0263653	0.455849	0	0	-0.640482	0.000778824
P52569_380_419	P52569	SLC7A2	Cationic amino acid transporter 2 (CAT-2) (CAT2) (Low affinity cationic amino acid transporter 2) (Solute carrier family 7 member 2)	SLC7A2 ATRC2 CAT2	Cell membrane {ECO:0000269|PubMed:9174363}; Multi-pass membrane protein {ECO:0000269|PubMed:9174363}.	658	380_419	40	1	0.160293	0.00358423	0.543568	0	0	-0.64305	0.0002
Q68CP4_202_289	Q68CP4	HGSNAT	Heparan-alpha-glucosaminide N-acetyltransferase (EC 2.3.1.78) (Transmembrane protein 76)	HGSNAT TMEM76	Lysosome membrane {ECO:0000269|PubMed:16960811, ECO:0000269|PubMed:17033958, ECO:0000269|PubMed:17897319}; Multi-pass membrane protein {ECO:0000269|PubMed:16960811, ECO:0000269|PubMed:17033958, ECO:0000269|PubMed:17897319}. Note=Colocalizes with the lysosomal marker LAMP2. The signal peptide is not cleaved upon translocation into the endoplasmic reticulum; the precursor is probably targeted to th…	663	202_289	88	1	0.182013	0.017316	0.549615	0	0.159091	0.394773	0.000276136
Q6P1Q0_58_133	Q6P1Q0	LETMD1	LETM1 domain-containing protein 1 (Cervical cancer 1 proto-oncogene protein p40) (Cervical cancer proto-oncogene 2 protein) (HCCR-1) (HCRR-2)	LETMD1	Mitochondrion outer membrane {ECO:0000269|PubMed:17943721, ECO:0000269|PubMed:18045496}; Single-pass membrane protein {ECO:0000269|PubMed:17943721, ECO:0000269|PubMed:18045496}.	360	58_133	76	1	0.170104	0.0792079	0.484892	0	0	-0.402053	0.000201316
P19827_611_652	P19827	ITIH1	Inter-alpha-trypsin inhibitor heavy chain H1 (ITI heavy chain H1) (ITI-HC1) (Inter-alpha-inhibitor heavy chain 1) (Inter-alpha-trypsin inhibitor complex component III) (Serum-derived hyaluronan-associated protein) (SHAP)	ITIH1 IGHEP1	Secreted.	911	611_652	42	1	0.199347	0.0232558	0.459616	0	0	0.776595	0.00111429
Q96FJ0_32_72	Q96FJ0	STAMBPL1	AMSH-like protease (AMSH-LP) (EC 3.4.19.-) (STAM-binding protein-like 1)	STAMBPL1 AMSHLP KIAA1373		436	32_72	41	1	0.166235	0.00246914	0.456955	0	0	0.793659	0.000117073
Q9GZN0_324_349	Q9GZN0	GPR88	Probable G-protein coupled receptor 88 (Striatum-specific G-protein coupled receptor)	GPR88 STRG	Cell membrane {ECO:0000250|UniProtKB:Q9ESP4}; Multi-pass membrane protein {ECO:0000255}. Cytoplasm {ECO:0000250|UniProtKB:Q9ESP4}. Nucleus {ECO:0000250|UniProtKB:Q9ESP4}. Note=During cortical lamination, subcellular location shifts, on the day of birth, from expression at the plasma membrane and in the cytoplasm to the nuclei of neurons. This intranuclear localization remains throughout adulthood…	384	324_349	26	1	0.25114	0.0327869	0.52969	0	0.307692	-0.419038	0.000111538
Q9H649_37_106	Q9H649	NSUN3	tRNA (cytosine(34)-C(5))-methyltransferase, mitochondrial (EC 2.1.1.-) (NOL1/NOP2/Sun domain family member 3)	NSUN3 MSTP077 UG0651E06	Mitochondrion matrix {ECO:0000269|PubMed:27214402, ECO:0000269|PubMed:27356879, ECO:0000269|PubMed:27497299}.	340	37_106	70	1	0.160621	0.0328947	0.47394	0	0	0.452043	0.00101714
P0CV99_5_83	P0CV99	TSPY4	Testis-specific Y-encoded protein 4	TSPY4		314	5_83	79	1	0.242579	0.0483871	0.445305	1	0.151899	0.384759	0.000168354
Q0P651_353_384	Q0P651	ABHD18	Protein ABHD18 (Alpha/beta hydrolase domain-containing protein 18) (Abhydrolase domain-containing protein 18)	ABHD18 C4orf29	Secreted {ECO:0000305}.	414	353_384	32	1	0.158102	0	0.507706	0	0	-0.372312	0.000159375
P19447_657_728	P19447	ERCC3	General transcription and DNA repair factor IIH helicase subunit XPB (TFIIH subunit XPB) (EC 3.6.4.12) (Basic transcription factor 2 89 kDa subunit) (BTF2 p89) (DNA excision repair protein ERCC-3) (DNA repair protein complementing XP-B cells) (TFIIH basal transcription factor complex 89 kDa subunit) (TFIIH 89 kDa subunit) (TFIIH p89) (Xeroderma pigmentosum group B-complementing protein)	ERCC3 XPB XPBC	Nucleus.	782	657_728	72	1	0.361527	0.00793651	0.431041	0.347222	0.138889	-0.723306	0.000455556
Q96MZ0_321_360	Q96MZ0	GDAP1L1	Ganglioside-induced differentiation-associated protein 1-like 1 (GDAP1-L1)	GDAP1L1		367	321_360	40	1	0.494556	0.148936	0.538771	0	0	0.4465	0.00099
Q75QN2_914_990	Q75QN2	INTS8	Integrator complex subunit 8 (Int8) (Protein kaonashi-1)	INTS8 C8orf52	Nucleus {ECO:0000305}.	995	914_990	77	1	0.327288	0.0121951	0.418022	0	0	-0.766545	0.000563636
Q6V9R5_24_124	Q6V9R5	ZNF562	Zinc finger protein 562	ZNF562	Nucleus {ECO:0000305}.	426	24_124	101	2	0.157579	0.0347395	0.422967	0	0	0.338733	0.00235842
Q6PF15_274_455	Q6PF15	KLHL35	Kelch-like protein 35	KLHL35		583	274_455	182	2	0.155926	0.00645161	0.484409	0	0.104396	0.499698	0.000378571
P19404_12_116	P19404	NDUFV2	NADH dehydrogenase [ubiquinone] flavoprotein 2, mitochondrial (EC 1.6.99.3) (EC 7.1.1.2) (NADH-ubiquinone oxidoreductase 24 kDa subunit)	NDUFV2	Mitochondrion inner membrane.	249	12_116	105	2	0.201984	0	0.464846	0	0.047619	0.0356571	0.00155714
Q5VU65_868_991	Q5VU65	NUP210L	Nuclear pore membrane glycoprotein 210-like (Nucleoporin 210 kDa-like) (Nucleoporin Nup210-like)	NUP210L	Membrane {ECO:0000305}; Single-pass membrane protein {ECO:0000305}.	1888	868_991	124	2	0.18449	0.00391773	0.513669	0	0.112903	0.0597258	0.000225
O75311_36_176	O75311	GLRA3	Glycine receptor subunit alpha-3	GLRA3	Cell junction, synapse, postsynaptic cell membrane {ECO:0000250|UniProtKB:P24524}; Multi-pass membrane protein {ECO:0000305}. Perikaryon {ECO:0000250|UniProtKB:P24524}. Cell projection, dendrite {ECO:0000250|UniProtKB:P24524}. Cell junction, synapse {ECO:0000250|UniProtKB:P24524}. Cell membrane {ECO:0000269|PubMed:26416729, ECO:0000269|PubMed:9677400}; Multi-pass membrane protein {ECO:0000269|Pub…	464	36_176	141	2	0.18264	0.00932401	0.479953	0	0.170213	0.383489	0.000333333
Q8IZK6_318_428	Q8IZK6	MCOLN2	Mucolipin-2 (Transient receptor potential channel mucolipin 2) (TRPML2)	MCOLN2	Cell membrane {ECO:0000269|PubMed:17662026}; Multi-pass membrane protein {ECO:0000250|UniProtKB:F6RG56}. Late endosome membrane {ECO:0000269|PubMed:17662026}; Multi-pass membrane protein {ECO:0000250|UniProtKB:F6RG56}. Lysosome membrane {ECO:0000269|PubMed:17662026}; Multi-pass membrane protein {ECO:0000250|UniProtKB:F6RG56}. Recycling endosome membrane {ECO:0000269|PubMed:17662026}; Multi-pass m…	566	318_428	111	2	0.222337	0.00803213	0.533066	0	0.0900901	-0.328694	0.000473874
Q86WZ0_800_988	Q86WZ0	HEATR4	HEAT repeat-containing protein 4	HEATR4		1026	800_988	189	2	0.171157	0.0396476	0.456143	0.10582	0.042328	-0.0671429	0.000295238
Q8IXF9_33_175	Q8IXF9	AQP12A	Aquaporin-12A (AQP-12)	AQP12A AQP12 AQPX2	Membrane {ECO:0000305}; Multi-pass membrane protein {ECO:0000305}.	295	33_175	143	2	0.21232	0.00380228	0.531348	0	0.0769231	-0.850727	0.000483916
P12544_85_225	P12544	GZMA	Granzyme A (EC 3.4.21.78) (CTL tryptase) (Cytotoxic T-lymphocyte proteinase 1) (Fragmentin-1) (Granzyme-1) (Hanukkah factor) (H factor) (HF)	GZMA CTLA3 HFSP	[Isoform alpha]: Secreted. Cytoplasmic granule.	262	85_225	141	2	0.0908807	0.0393258	0.460924	0	0	0.812128	0.00225816
Q96SM3_201_396	Q96SM3	CPXM1	Probable carboxypeptidase X1 (EC 3.4.17.-) (Metallocarboxypeptidase CPX-1)	CPXM1 CPX1 CPXM UNQ3015/PRO9782	Secreted {ECO:0000250}.	734	201_396	196	2	0.174232	0.0262172	0.453433	0	0.0255102	0.115138	0.000564796
P0DP42_19_184	P0DP42	TMEM225B	Transmembrane protein 225B	TMEM225B	Membrane {ECO:0000255}; Multi-pass membrane protein {ECO:0000255}.	221	19_184	166	2	0.285771	0.0197044	0.581883	0	0	-0.255807	0.000120482
Q9BQD7_61_222	Q9BQD7	ANTKMT	Adenine nucleotide translocase lysine N-methyltransferase (ANT-KMT) (EC 2.1.1.-)	ANTKMT C16orf24 FAM173A RJD7	Mitochondrion membrane {ECO:0000269|PubMed:31213526}; Single-pass membrane protein {ECO:0000255}.	235	61_222	162	2	0.149068	0.04	0.498667	0.234568	0.0617284	0.210136	0.000824691
Q8NEE6_591_690	Q8NEE6	FBXL13	Dynein regulatory complex subunit 6 (F-box and leucine-rich repeat protein 13) (F-box/LRR-repeat protein 13)	FBXL13 DRC6 FBL13	Cytoplasm, cytoskeleton, flagellum axoneme {ECO:0000250|UniProtKB:A8JHD7}.	735	591_690	100	2	0.239777	0.00689655	0.474176	0.18	0	-0.88439	0.002672
Q9H9A7_305_414	Q9H9A7	RMI1	RecQ-mediated genome instability protein 1 (BLM-associated protein of 75 kDa) (BLAP75) (FAAP75)	RMI1 C9orf76	Nucleus {ECO:0000269|PubMed:15775963}. Note=Forms foci in response to DNA damage.	625	305_414	110	2	0.173093	0.0218069	0.441987	0	0	0.549018	0.0109318
P35498_769_891	P35498	SCN1A	Sodium channel protein type 1 subunit alpha (Sodium channel protein brain I subunit alpha) (Sodium channel protein type I subunit alpha) (Voltage-gated sodium channel subunit alpha Nav1.1)	SCN1A NAC1 SCN1	Cell membrane {ECO:0000269|PubMed:17928445}; Multi-pass membrane protein {ECO:0000250|UniProtKB:D0E0C2}.	2009	769_891	123	2	0.209565	0.020145	0.522795	0	0.105691	-0.567992	0.000360976
Q8WWX8_399_544	Q8WWX8	SLC5A11	Sodium/myo-inositol cotransporter 2 (Na(+)/myo-inositol cotransporter 2) (Sodium-dependent glucose cotransporter) (Sodium/glucose cotransporter KST1) (Sodium/myo-inositol transporter 2) (SMIT2) (Solute carrier family 5 member 11)	SLC5A11 KST1 SLGTX SMIT2	Membrane {ECO:0000250|UniProtKB:Q28728}; Multi-pass membrane protein {ECO:0000250|UniProtKB:Q28728}.	675	399_544	146	2	0.132804	0.00361011	0.538708	0	0.342466	-0.314815	0.00142603
Q6P9G0_12_196	Q6P9G0	CYB5D1	Cytochrome b5 domain-containing protein 1	CYB5D1		228	12_196	185	2	0.207937	0.0460829	0.438914	0	0	-0.138849	0.000415676
P21452_85_219	P21452	TACR2	Substance-K receptor (SKR) (NK-2 receptor) (NK-2R) (Neurokinin A receptor) (Tachykinin receptor 2)	TACR2 NK2R NKNAR TAC2R	Cell membrane; Multi-pass membrane protein.	398	85_219	135	2	0.195914	0.0286624	0.542144	0	0.0518519	-0.0369556	0.000575556
Q9BY21_169_356	Q9BY21	GPR87	G-protein coupled receptor 87 (G-protein coupled receptor 95)	GPR87 GPR95 FKSG78	Cell membrane {ECO:0000250}; Multi-pass membrane protein {ECO:0000250}.	358	169_356	188	2	0.237774	0.0736842	0.513099	0.0585106	0	-0.45692	0.000344681
P0DJD7_157_331	P0DJD7	PGA4	Pepsin A-4 (EC 3.4.23.1) (Pepsinogen-4)	PGA4	Secreted.	388	157_331	175	2	0.1556	0.0948276	0.523851	0	0	0.973211	0.000698857
Q8NH05_75_267	Q8NH05	OR4Q3	Olfactory receptor 4Q3 (Olfactory receptor 4Q4) (Olfactory receptor OR14-3)	OR4Q3 C14orf13 OR4Q4	Cell membrane; Multi-pass membrane protein.	313	75_267	193	2	0.22521	0.0209205	0.597861	0	0.0673575	-0.251212	0.000365285
Q8NHB7_10_205	Q8NHB7	OR5K1	Olfactory receptor 5K1 (HTPCRX10) (Olfactory receptor OR3-8)	OR5K1	Cell membrane; Multi-pass membrane protein.	308	10_205	196	2	0.188147	0.0167224	0.577703	0	0	-0.415046	0.000287755
P27216_41_224	P27216	ANXA13	Annexin A13 (Annexin XIII) (Annexin-13) (Intestine-specific annexin) (ISA)	ANXA13 ANX13	Apical cell membrane {ECO:0000269|PubMed:1530946}. Cell membrane {ECO:0000269|PubMed:30610115}; Lipid-anchor {ECO:0000269|PubMed:30610115}. Cytoplasmic vesicle {ECO:0000250|UniProtKB:Q99JG3}. Note=Myristoylation anchors the protein to the membrane, but the protein displays also calcium-dependent, reversible binding to lipid membranes (PubMed:30610115). Associated with the plasma membrane of undif…	316	41_224	184	2	0.184438	0.0253623	0.43442	0.353261	0.0652174	-0.525462	0.000303261
Q96CP7_15_212	Q96CP7	TLCD1	TLC domain-containing protein 1 (Calfacilitin)	TLCD1	Cell membrane {ECO:0000305|PubMed:30509349}; Multi-pass membrane protein {ECO:0000250|UniProtKB:F1NZP5}.	247	15_212	198	2	0.217876	0.0300429	0.553791	0	0.191919	-0.792237	0.000302525
Q6UWP2_68_215	Q6UWP2	DHRS11	Dehydrogenase/reductase SDR family member 11 (17-beta-hydroxysteroid dehydrogenase) (3-beta-hydroxysteroid 3-dehydrogenase) (EC 1.1.1.270) (Estradiol 17-beta-dehydrogenase) (EC 1.1.1.62) (Short-chain dehydrogenase/reductase family 24C member 1)	DHRS11 SDR24C1 UNQ836/PRO1774	Secreted {ECO:0000305}.	260	68_215	148	2	0.131319	0.0310881	0.474784	0	0	-0.0294662	0.000487162
Q96G79_31_152	Q96G79	SLC35A4	Probable UDP-sugar transporter protein SLC35A4 (Solute carrier family 35 member A4)	SLC35A4	Golgi apparatus membrane {ECO:0000250|UniProtKB:Q91ZR7}; Multi-pass membrane protein {ECO:0000255}.	324	31_152	122	2	0.208206	0.0408163	0.585223	0	0.303279	-0.183139	0.00220082
Q6ZRI0_147_250	Q6ZRI0	OTOG	Otogelin	OTOG OTGN	Apical cell membrane {ECO:0000250|UniProtKB:O55225}; Peripheral membrane protein {ECO:0000250|UniProtKB:O55225}; Extracellular side {ECO:0000250|UniProtKB:O55225}. Secreted, extracellular space {ECO:0000250|UniProtKB:O55225}. Note=Found in fiber-like structures during the maturation process of the tectorial membrane. {ECO:0000250|UniProtKB:O55225}.	2925	147_250	104	2	0.16804	0.0287873	0.487629	0	0.115385	0.767885	0.00101827
Q96N38_302_406	Q96N38	ZNF714	Zinc finger protein 714	ZNF714	Nucleus {ECO:0000305}.	554	302_406	105	2	0.117132	0.0909091	0.39249	0	0	-0.0526	0.000313333
Q96G03_186_343	Q96G03	PGM2	Phosphoglucomutase-2 (PGM 2) (EC 5.4.2.2) (Glucose phosphomutase 2) (Phosphodeoxyribomutase) (Phosphopentomutase) (EC 5.4.2.7)	PGM2 MSTP006	Cytoplasm {ECO:0000250}.	612	186_343	158	2	0.155899	0.0210773	0.448035	0	0	0.0517911	0.000465823
P41180_909_1076	P41180	CASR	Extracellular calcium-sensing receptor (CaR) (CaSR) (hCasR) (Parathyroid cell calcium-sensing receptor 1) (PCaR1)	CASR GPRC2A PCAR1	Cell membrane {ECO:0000269|PubMed:15572418, ECO:0000269|PubMed:16740594, ECO:0000269|PubMed:17555508, ECO:0000269|PubMed:19789209, ECO:0000269|PubMed:20861236, ECO:0000269|PubMed:22114145, ECO:0000269|PubMed:22789683, ECO:0000269|PubMed:25104082, ECO:0000269|PubMed:25766501, ECO:0000269|PubMed:26386835, ECO:0000269|PubMed:8702647}; Multi-pass membrane protein {ECO:0000269|PubMed:20861236}.	1078	909_1076	168	2	0.244412	0.0470588	0.401373	1	0.255952	-0.045625	0.170462
Q9HC58_470_642	Q9HC58	SLC24A3	Sodium/potassium/calcium exchanger 3 (Na(+)/K(+)/Ca(2+)-exchange protein 3) (Solute carrier family 24 member 3)	SLC24A3 NCKX3	Membrane; Multi-pass membrane protein.	644	470_642	173	2	0.159061	0.00571429	0.595238	0	0.0809249	-0.151064	0.000613873
Q14714_86_193	Q14714	SSPN	Sarcospan (K-ras oncogene-associated protein) (Kirsten-ras-associated protein)	SSPN KRAG	Cell membrane {ECO:0000250}; Multi-pass membrane protein {ECO:0000250}. Cell membrane, sarcolemma {ECO:0000250}. Cell junction, synapse, postsynaptic cell membrane {ECO:0000250}; Multi-pass membrane protein {ECO:0000250}. Note=Also found in myotendinous junctions and in the postsynaptic membrane of neuromuscular junctions. {ECO:0000250}.	243	86_193	108	2	0.188607	0.0126582	0.585724	0	0	-0.461639	0.000234259
Q5ZPR3_115_274	Q5ZPR3	CD276	CD276 antigen (4Ig-B7-H3) (B7 homolog 3) (B7-H3) (Costimulatory molecule) (CD antigen CD276)	CD276 B7H3 PSEC0249 UNQ309/PRO352	Membrane {ECO:0000305}; Single-pass type I membrane protein {ECO:0000305}.	534	115_274	160	2	0.19094	0.047619	0.484233	0	0	0.389069	0.00139562
P48059_85_256	P48059	LIMS1	LIM and senescent cell antigen-like-containing domain protein 1 (Particularly interesting new Cys-His protein 1) (PINCH-1) (Renal carcinoma antigen NY-REN-48)	LIMS1 PINCH PINCH1	Cell junction, focal adhesion. Cell membrane; Peripheral membrane protein; Cytoplasmic side.	325	85_256	172	2	0.150796	0.0497925	0.451913	0	0	-0.100215	0.000312791
O14717_115_223	O14717	TRDMT1	tRNA (cytosine(38)-C(5))-methyltransferase (EC 2.1.1.204) (DNA (cytosine-5)-methyltransferase-like protein 2) (Dnmt2) (DNA methyltransferase homolog HsaIIP) (DNA MTase homolog HsaIIP) (M.HsaIIP) (PuMet)	TRDMT1 DNMT2	Cytoplasm {ECO:0000269|PubMed:16424344}.	391	115_223	109	2	0.200125	0.0144404	0.476053	0	0	-0.116642	0.000484404
O75508_8_109	O75508	CLDN11	Claudin-11 (Oligodendrocyte-specific protein)	CLDN11 OSP OTM	Cell junction, tight junction. Cell membrane {ECO:0000269|PubMed:20375010}; Multi-pass membrane protein {ECO:0000255}.	207	8_109	102	2	0.198144	0.015	0.595556	0	0.127451	0.359382	0.000121569
P01732_16_210	P01732	CD8A	T-cell surface glycoprotein CD8 alpha chain (T-lymphocyte differentiation antigen T8/Leu-2) (CD antigen CD8a)	CD8A MAL	[Isoform 1]: Cell membrane {ECO:0000269|PubMed:1460019, ECO:0000269|PubMed:17341584, ECO:0000269|PubMed:17678538}; Single-pass type I membrane protein. Note=CD8A localizes to lipid rafts only when associated with its partner CD8B. {ECO:0000269|PubMed:17341584}.; [Isoform 2]: Secreted {ECO:0000269|PubMed:7923932}.	235	16_210	195	2	0.185992	0.0590909	0.486465	0	0.112821	0.26779	0.00042
A5PLL7_116_243	A5PLL7	TMEM189	Plasmanylethanolamine desaturase (EC 1.14.99.19) (Transmembrane protein 189)	TMEM189 KUA	Endoplasmic reticulum membrane {ECO:0000269|PubMed:11076860, ECO:0000269|PubMed:31604315}; Multi-pass membrane protein {ECO:0000255}.	270	116_243	128	2	0.178172	0.00645161	0.461434	0	0	-0.0295234	0.000184375
P29992_238_360	P29992	GNA11	Guanine nucleotide-binding protein subunit alpha-11 (G alpha-11) (G-protein subunit alpha-11) (Guanine nucleotide-binding protein G(y) subunit alpha)	GNA11 GA11	Cell membrane {ECO:0000305|PubMed:18703424}; Lipid-anchor {ECO:0000305|PubMed:18703424}. Cytoplasm {ECO:0000269|PubMed:18703424}. Note=In testicular cells, expressed exclusively in the cytoplasm.	359	238_360	123	2	0.120355	0.057377	0.480055	0	0	-0.349066	0.000311475
P25021_184_292	P25021	HRH2	Histamine H2 receptor (H2R) (HH2R) (Gastric receptor I)	HRH2	Cell membrane; Multi-pass membrane protein.	359	184_292	109	2	0.138857	0.0511364	0.488321	0	0	-0.40455	0.000389908
Q16581_126_241	Q16581	C3AR1	C3a anaphylatoxin chemotactic receptor (C3AR) (C3a-R)	C3AR1 AZ3B C3R1 HNFAG09	Cell membrane; Multi-pass membrane protein.	482	126_241	116	2	0.231761	0.0112045	0.493028	0	0	1.02822	0.00121983
P25116_4_179	P25116	F2R	Proteinase-activated receptor 1 (PAR-1) (Coagulation factor II receptor) (Thrombin receptor)	F2R CF2R PAR1 TR	Cell membrane; Multi-pass membrane protein.	425	4_179	176	2	0.212441	0.0189573	0.551817	0.375	0	-0.224585	0.000223295
Q96A28_36_203	Q96A28	SLAMF9	SLAM family member 9 (CD2 family member 10) (CD2F-10) (CD84 homolog 1) (CD84-H1)	SLAMF9 CD2F10 UNQ1938/PRO4421	Membrane; Single-pass type I membrane protein.	289	36_203	168	2	0.266765	0.00393701	0.474409	0	0	0.727423	0.00878036
P49368_250_408	P49368	CCT3	T-complex protein 1 subunit gamma (TCP-1-gamma) (CCT-gamma) (hTRiC5)	CCT3 CCTG TRIC5	Cytoplasm {ECO:0000305}.	545	250_408	159	2	0.16225	0.0337838	0.460323	0	0	-0.401101	0.00021195
P35499_107_294	P35499	SCN4A	Sodium channel protein type 4 subunit alpha (SkM1) (Sodium channel protein skeletal muscle subunit alpha) (Sodium channel protein type IV subunit alpha) (Voltage-gated sodium channel subunit alpha Nav1.4)	SCN4A	Cell membrane {ECO:0000269|PubMed:12766226, ECO:0000269|PubMed:15318338, ECO:0000269|PubMed:16890191, ECO:0000269|PubMed:17898326, ECO:0000269|PubMed:18690054, ECO:0000269|PubMed:19347921, ECO:0000269|PubMed:25707578, ECO:0000269|PubMed:26659129, ECO:0000269|PubMed:26700687, ECO:0000269|PubMed:29992740, ECO:0000269|PubMed:30190309}; Multi-pass membrane protein {ECO:0000269|PubMed:30190309}.	1836	107_294	188	2	0.226399	0.0346821	0.512139	0	0	0.753186	0.000195213
P03971_305_498	P03971	AMH	Muellerian-inhibiting factor (Anti-Muellerian hormone) (AMH) (Muellerian-inhibiting substance) (MIS)	AMH MIF	Secreted.	560	305_498	194	2	0.149777	0.015625	0.496311	0	0.520619	0.196675	0.0014701
O95235_344_532	O95235	KIF20A	Kinesin-like protein KIF20A (GG10_2) (Mitotic kinesin-like protein 2) (MKlp2) (Rab6-interacting kinesin-like protein) (Rabkinesin-6)	KIF20A MKLP2 RAB6KIFL	Golgi apparatus {ECO:0000250}. Cytoplasm, cytoskeleton, spindle {ECO:0000269|PubMed:12939256}.	890	344_532	189	2	0.187571	0.00731261	0.424721	0	0.0793651	0.303397	0.0151434
O75161_109_282	O75161	NPHP4	Nephrocystin-4 (Nephroretinin)	NPHP4 KIAA0673	Cytoplasm, cytoskeleton, cilium basal body {ECO:0000269|PubMed:17558407, ECO:0000269|PubMed:26644512}. Cytoplasm, cytoskeleton, microtubule organizing center, centrosome {ECO:0000269|PubMed:17558407}. Cell junction, tight junction {ECO:0000250|UniProtKB:P59240}. Nucleus {ECO:0000269|PubMed:22654112}. Note=In cultured renal cells, it localizes diffusely in the cytoplasm but, as cells approach conf…	1426	109_282	174	2	0.201362	0.000758725	0.475367	0	0.103448	-0.205437	0.000444253
P58499_1_235	P58499	FAM3B	Protein FAM3B (Cytokine-like protein 2-21) (Pancreatic-derived factor) (PANDER)	FAM3B C21orf11 C21orf76 PRED44 UNQ320/PRO365	Secreted. Note=Present in insulin secretory granules and likely cosecreted with insulin. Localized in discrete vesicular and perinuclear structure.	235	1_235	235	3	0.17734	0.0255319	0.475981	0.161702	0	0.0229489	0.000525532
Q8NGN1_1_323	Q8NGN1	OR6T1	Olfactory receptor 6T1 (Olfactory receptor OR11-277)	OR6T1	Cell membrane; Multi-pass membrane protein.	323	1_323	323	3	0.133438	0.0340557	0.586068	0.0154799	0.0990712	-0.291721	0.000441796
Q16651_1_343	Q16651	PRSS8	Prostasin (EC 3.4.21.-) (Channel-activating protease 1) (CAP1) (Serine protease 8) [Cleaved into: Prostasin light chain; Prostasin heavy chain]	PRSS8	[Prostasin]: Cell membrane; Single-pass membrane protein.; [Prostasin light chain]: Secreted, extracellular space. Note=Found in the seminal fluid. Secreted after cleavage of its C-terminus.; [Prostasin heavy chain]: Secreted, extracellular space. Note=Found in the seminal fluid. Secreted after cleavage of its C-terminus.	343	1_343	343	3	0.158639	0.0291545	0.501166	0.0204082	0.0641399	0.774828	0.000786589
O75871_1_244	O75871	CEACAM4	Carcinoembryonic antigen-related cell adhesion molecule 4 (Carcinoembryonic antigen CGM7) (Non-specific cross-reacting antigen W236)	CEACAM4 CGM7	Membrane; Single-pass type I membrane protein.	244	1_244	244	3	0.179983	0.0163934	0.497632	0.266393	0.110656	0.073127	0.00342828
Q8NGP2_1_316	Q8NGP2	OR8J1	Olfactory receptor 8J1 (Olfactory receptor OR11-183)	OR8J1	Cell membrane; Multi-pass membrane protein.	316	1_316	316	3	0.196332	0.0158228	0.58256	0	0.0886076	-0.335718	0.000432911
Q5T5D7_1_378	Q5T5D7	ZNF684	Zinc finger protein 684	ZNF684	Nucleus {ECO:0000305}.	378	1_378	378	3	0.180904	0.0449735	0.418665	0	0	0.231868	0.000486772
Q9NVD7_1_372	Q9NVD7	PARVA	Alpha-parvin (Actopaxin) (CH-ILKBP) (Calponin-like integrin-linked kinase-binding protein) (Matrix-remodeling-associated protein 2)	PARVA MXRA2	Cell junction, focal adhesion. Cell membrane; Peripheral membrane protein; Cytoplasmic side. Cytoplasm, cytoskeleton. Cytoplasm, myofibril, sarcomere, Z line {ECO:0000250}. Note=Constituent of focal adhesions. Associates with the actin cytoskeleton.	372	1_372	372	3	0.191902	0.0188172	0.463411	0.287634	0.0672043	-0.192761	0.000477419
Q8N1S5_1_342	Q8N1S5	SLC39A11	Zinc transporter ZIP11 (Solute carrier family 39 member 11) (Zrt- and Irt-like protein 11) (ZIP-11)	SLC39A11 C17orf26 ZIP11	Cell membrane {ECO:0000250|UniProtKB:Q8BWY7}; Multi-pass membrane protein {ECO:0000250|UniProtKB:Q8BWY7}. Nucleus {ECO:0000250|UniProtKB:Q8BWY7}. Cytoplasm {ECO:0000250|UniProtKB:Q8BWY7}. Golgi apparatus {ECO:0000250|UniProtKB:Q8BWY7}.	342	1_342	342	3	0.237174	0.0116959	0.561468	0	0.125731	0.201132	0.000967544
Q8NDY3_1_354	Q8NDY3	ADPRHL1	[Protein ADP-ribosylarginine] hydrolase-like protein 1 (EC 3.2.-.-) (ADP-ribosylhydrolase 2)	ADPRHL1 ARH2		354	1_354	354	3	0.128407	0.0282486	0.452793	0.0847458	0	0.210404	0.00024887
P0DJR0_1_217	P0DJR0	GIMD1	GTPase IMAP family member GIMD1 (GIMAP family P-loop NTPase domain-containing protein 1)	GIMD1		217	1_217	217	3	0.164974	0.00921659	0.477727	0	0	-0.546585	0.000619355
Q6IFN5_1_339	Q6IFN5	OR7E24	Olfactory receptor 7E24 (Olfactory receptor OR19-14)	OR7E24 OR7E24P	Cell membrane; Multi-pass membrane protein.	339	1_339	339	3	0.215336	0	0.570501	0	0.0353982	0.00113274	0.00039469
Q9NPB3_1_220	Q9NPB3	CABP2	Calcium-binding protein 2 (CaBP2)	CABP2	Cytoplasm, perinuclear region {ECO:0000269|PubMed:19338761}. Cell membrane {ECO:0000269|PubMed:19338761}; Lipid-anchor {ECO:0000269|PubMed:19338761}; Cytoplasmic side {ECO:0000269|PubMed:19338761}. Golgi apparatus {ECO:0000269|PubMed:19338761}.	220	1_220	220	3	0.180114	0.0590909	0.45303	0.340909	0.0636364	-0.0371273	0.000803182
Q9Y478_1_270	Q9Y478	PRKAB1	5'-AMP-activated protein kinase subunit beta-1 (AMPK subunit beta-1) (AMPKb)	PRKAB1 AMPK		270	1_270	270	3	0.173088	0.0259259	0.434486	0.381481	0.0444444	-0.0491852	0.00104
P54709_1_279	P54709	ATP1B3	Sodium/potassium-transporting ATPase subunit beta-3 (Sodium/potassium-dependent ATPase subunit beta-3) (ATPB-3) (CD antigen CD298)	ATP1B3	Cell membrane {ECO:0000269|PubMed:17081065}; Single-pass type II membrane protein {ECO:0000269|PubMed:17081065}. Melanosome {ECO:0000269|PubMed:17081065}. Note=Identified by mass spectrometry in melanosome fractions from stage I to stage IV.	279	1_279	279	3	0.133885	0.0143369	0.48399	0.132616	0	-0.195986	0.00126129
Q8TEW6_1_326	Q8TEW6	DOK4	Docking protein 4 (Downstream of tyrosine kinase 4) (Insulin receptor substrate 5) (IRS-5) (IRS5)	DOK4		326	1_326	326	3	0.204378	0.0122699	0.443013	0.217791	0.0582822	0.203515	0.000818098
Q02083_1_359	Q02083	NAAA	N-acylethanolamine-hydrolyzing acid amidase (EC 3.5.1.60) (Acid ceramidase-like protein) (N-acylsphingosine amidohydrolase-like) (ASAH-like protein) [Cleaved into: N-acylethanolamine-hydrolyzing acid amidase subunit alpha; N-acylethanolamine-hydrolyzing acid amidase subunit beta]	NAAA ASAHL PLT	Lysosome {ECO:0000305|PubMed:10610717, ECO:0000305|PubMed:15655246, ECO:0000305|PubMed:18793752}. Membrane {ECO:0000269|PubMed:30301806}; Peripheral membrane protein {ECO:0000269|PubMed:30301806}.	359	1_359	359	3	0.136002	0.0111421	0.492262	0.086351	0.0696379	0.234125	0.000539554
Q8NGL1_1_313	Q8NGL1	OR5D18	Olfactory receptor 5D18 (Olfactory receptor OR11-143) (Olfactory receptor OR11-152)	OR5D18	Cell membrane; Multi-pass membrane protein.	313	1_313	313	3	0.193891	0.0191693	0.588001	0	0.0894569	-0.342642	0.000279553
Q96RA2_1_312	Q96RA2	OR7D2	Olfactory receptor 7D2 (HTPCRH03) (Olfactory receptor 19-4) (OR19-4) (Olfactory receptor OR19-10)	OR7D2	Cell membrane; Multi-pass membrane protein.	312	1_312	312	3	0.20134	0.00641026	0.587429	0	0	-0.0924135	0.000578205
A1L453_1_326	A1L453	PRSS38	Serine protease 38 (EC 3.4.21.-) (Marapsin-2)	PRSS38 MPN2	Secreted {ECO:0000305}.	326	1_326	326	3	0.179464	0.0153374	0.52863	0.00306748	0.138037	0.229571	0.000692025
Q96T66_1_252	Q96T66	NMNAT3	Nicotinamide/nicotinic acid mononucleotide adenylyltransferase 3 (NMN/NaMN adenylyltransferase 3) (Nicotinamide-nucleotide adenylyltransferase 3) (NMN adenylyltransferase 3) (Nicotinate-nucleotide adenylyltransferase 3) (NaMN adenylyltransferase 3) (EC 2.7.7.18) (Pyridine nucleotide adenylyltransferase 3) (PNAT-3) (EC 2.7.7.1)	NMNAT3 FKSG76	Mitochondrion {ECO:0000269|PubMed:12574164, ECO:0000269|PubMed:16118205}.	252	1_252	252	3	0.142508	0.0277778	0.460979	0.0912698	0	-0.427933	0.000725
Q8NCL8_1_245	Q8NCL8	TMEM116	Transmembrane protein 116	TMEM116	Membrane {ECO:0000305}; Multi-pass membrane protein {ECO:0000305}.	245	1_245	245	3	0.182792	0.0367347	0.533424	0.0163265	0	-0.453531	0.00166408
Q8NGW1_1_331	Q8NGW1	OR6B3	Olfactory receptor 6B3 (Olfactory receptor OR2-2)	OR6B3 OR6B3P	Cell membrane; Multi-pass membrane protein.	331	1_331	331	3	0.180864	0.0151057	0.594428	0	0.0543807	-0.533012	0.000382175
O00241_1_398	O00241	SIRPB1	Signal-regulatory protein beta-1 (SIRP-beta-1) (CD172 antigen-like family member B) (CD antigen CD172b)	SIRPB1	Cell membrane {ECO:0000269|PubMed:10604985}; Single-pass type I membrane protein {ECO:0000255}.	398	1_398	398	3	0.173632	0.0150754	0.486879	0	0.100503	0.0665427	0.00108643
Q9BZX2_1_261	Q9BZX2	UCK2	Uridine-cytidine kinase 2 (UCK 2) (EC 2.7.1.48) (Cytidine monophosphokinase 2) (Testis-specific protein TSA903) (Uridine monophosphokinase 2)	UCK2 UMPK		261	1_261	261	3	0.187976	0.00766284	0.454662	0.35249	0	-0.168149	0.0190973
Q6NVY1_1_386	Q6NVY1	HIBCH	3-hydroxyisobutyryl-CoA hydrolase, mitochondrial (EC 3.1.2.4) (3-hydroxyisobutyryl-coenzyme A hydrolase) (HIB-CoA hydrolase) (HIBYL-CoA-H)	HIBCH	Mitochondrion {ECO:0000250}.	386	1_386	386	3	0.17498	0.00777202	0.470121	0.103627	0.0388601	-0.378832	0.000469689
P56749_1_244	P56749	CLDN12	Claudin-12	CLDN12	Cell junction, tight junction. Cell membrane {ECO:0000269|PubMed:20375010}; Multi-pass membrane protein {ECO:0000255}.	244	1_244	244	3	0.214837	0.0245902	0.557286	0	0	0.136152	0.00187213
Q9HC24_1_238	Q9HC24	TMBIM4	Protein lifeguard 4 (Golgi anti-apoptotic protein) (Protein S1R) (Transmembrane BAX inhibitor motif-containing protein 4) (Z-protein)	TMBIM4 GAAP LFG4 CGI-119	Golgi apparatus membrane {ECO:0000269|PubMed:17319741, ECO:0000269|PubMed:22418439}; Multi-pass membrane protein {ECO:0000269|PubMed:17319741, ECO:0000269|PubMed:22418439}.	238	1_238	238	3	0.216018	0.00420168	0.594771	0.10084	0.281513	-0.493101	0.000227731
Q9H8S9_1_216	Q9H8S9	MOB1A	MOB kinase activator 1A (Mob1 alpha) (Mob1A) (Mob1 homolog 1B) (Mps one binder kinase activator-like 1B)	MOB1A C2orf6 MOB4B MOBK1B MOBKL1B		216	1_216	216	3	0.25112	0.00925926	0.461265	0.24537	0	-0.573579	0.000544444
Q9BSN7_1_226	Q9BSN7	TMEM204	Transmembrane protein 204 (Claudin-like protein 24)	TMEM204 C16orf30 CLP24 UNQ6509/PRO21434	Cell junction, adherens junction {ECO:0000269|PubMed:15206924}. Cell membrane {ECO:0000269|PubMed:15206924}; Multi-pass membrane protein {ECO:0000269|PubMed:15206924}. Note=Colocalizes with the beta-catenin adherins.	226	1_226	226	3	0.219884	0.00884956	0.544494	0.00884956	0.207965	0.0429956	0.000418142
P08758_1_320	P08758	ANXA5	Annexin A5 (Anchorin CII) (Annexin V) (Annexin-5) (Calphobindin I) (CBP-I) (Endonexin II) (Lipocortin V) (Placental anticoagulant protein 4) (PP4) (Placental anticoagulant protein I) (PAP-I) (Thromboplastin inhibitor) (Vascular anticoagulant-alpha) (VAC-alpha)	ANXA5 ANX5 ENX2 PP4		320	1_320	320	3	0.180387	0.040625	0.463333	0.15	0	-0.238369	0.000448125
Q07326_1_219	Q07326	PIGF	Phosphatidylinositol-glycan biosynthesis class F protein (PIG-F) (GPI11 homolog)	PIGF	Endoplasmic reticulum membrane {ECO:0000250}; Multi-pass membrane protein {ECO:0000250}.	219	1_219	219	3	0.203446	0.0273973	0.579351	0	0	-0.0801918	0.000910046
Q8IXE1_1_308	Q8IXE1	OR4N5	Olfactory receptor 4N5 (Olfactory receptor OR14-33)	OR4N5	Cell membrane; Multi-pass membrane protein.	308	1_308	308	3	0.151528	0.00649351	0.600325	0	0.0909091	-0.482714	0.000369481
P05814_1_226	P05814	CSN2	Beta-casein	CSN2 CASB	Secreted.	226	1_226	226	3	0.188021	0.0221239	0.489528	0.314159	0.384956	0.142416	0.00206416
O14732_1_288	O14732	IMPA2	Inositol monophosphatase 2 (IMP 2) (IMPase 2) (EC 3.1.3.25) (Inositol-1(or 4)-monophosphatase 2) (Myo-inositol monophosphatase A2)	IMPA2 IMP.18P		288	1_288	288	3	0.175193	0.0138889	0.501505	0.163194	0	-0.363069	0.000329514
Q8WW62_1_240	Q8WW62	TMED6	Transmembrane emp24 domain-containing protein 6 (p24 family protein gamma-5) (p24gamma5)	TMED6 UNQ9146/PRO34237	Endoplasmic reticulum membrane {ECO:0000250}; Single-pass type I membrane protein {ECO:0000250}.	240	1_240	240	3	0.184599	0.00833333	0.459306	0.0291667	0	0.477446	0.00462958
P20339_1_215	P20339	RAB5A	Ras-related protein Rab-5A (EC 3.6.5.2)	RAB5A RAB5	Cell membrane {ECO:0000269|PubMed:23815289}; Lipid-anchor {ECO:0000305|PubMed:7991565}; Cytoplasmic side {ECO:0000250|UniProtKB:P18066}. Early endosome membrane {ECO:0000269|PubMed:23815289, ECO:0000269|PubMed:25869668}; Lipid-anchor {ECO:0000305|PubMed:7991565}. Melanosome {ECO:0000269|PubMed:17081065}. Cytoplasmic vesicle {ECO:0000269|PubMed:10818110}. Cell projection, ruffle {ECO:0000250|UniPr…	215	1_215	215	3	0.216269	0.00930233	0.452455	0.269767	0	0.13054	0.0115828
Q8WW22_1_397	Q8WW22	DNAJA4	DnaJ homolog subfamily A member 4	DNAJA4	Membrane {ECO:0000305}; Lipid-anchor {ECO:0000305}.	397	1_397	397	3	0.174955	0.00251889	0.434369	0.345088	0.100756	0.0978892	0.00172594
P55040_1_296	P55040	GEM	GTP-binding protein GEM (GTP-binding mitogen-induced T-cell protein) (RAS-like protein KIR)	GEM KIR	Cell membrane; Peripheral membrane protein; Cytoplasmic side.	296	1_296	296	3	0.192447	0.0168919	0.429617	0.182432	0.0506757	-0.0161892	0.0366395
Q9NT62_1_314	Q9NT62	ATG3	Ubiquitin-like-conjugating enzyme ATG3 (EC 2.3.2.-) (Autophagy-related protein 3) (APG3-like) (hApg3) (Protein PC3-96)	ATG3 APG3 APG3L	Cytoplasm {ECO:0000269|PubMed:11825910}.	314	1_314	314	3	0.272187	0.0987261	0.442711	0	0.0605096	-0.474392	0.000954777
Q6UWN0_1_246	Q6UWN0	LYPD4	Ly6/PLAUR domain-containing protein 4	LYPD4 UNQ2552/PRO6181	Cell membrane {ECO:0000305}; Lipid-anchor, GPI-anchor {ECO:0000305}.	246	1_246	246	3	0.172887	0.0284553	0.526378	0	0.0203252	0.0198089	0.000943496
P33032_1_325	P33032	MC5R	Melanocortin receptor 5 (MC5-R) (MC-2)	MC5R	Cell membrane; Multi-pass membrane protein.	325	1_325	325	3	0.207832	0.0215385	0.579624	0	0	-0.481868	0.00101723
Q8N148_1_313	Q8N148	OR6V1	Olfactory receptor 6V1 (Olfactory receptor OR7-3)	OR6V1	Cell membrane; Multi-pass membrane protein.	313	1_313	313	3	0.217203	0.00958466	0.58289	0	0.0734824	-0.207728	0.00110415
Q96G75_1_393	Q96G75	RMND5B	E3 ubiquitin-protein transferase RMND5B (EC 2.3.2.27) (Protein RMD5 homolog B)	RMND5B UNQ2508/PRO5996	Cytoplasm, cytosol {ECO:0000269|PubMed:25793641}.	393	1_393	393	3	0.140801	0.0178117	0.487701	0	0	-0.652967	0.000715776
Q8N5M1_1_289	Q8N5M1	ATPAF2	ATP synthase mitochondrial F1 complex assembly factor 2 (ATP12 homolog)	ATPAF2 ATP12 LP3663	Mitochondrion {ECO:0000305}.	289	1_289	289	3	0.183384	0.00346021	0.45817	0.235294	0.0380623	-0.161298	0.00110796
Q9UBX7_1_282	Q9UBX7	KLK11	Kallikrein-11 (hK11) (EC 3.4.21.-) (Hippostasin) (Serine protease 20) (Trypsin-like protease) [Cleaved into: Kallikrein-11 inactive chain 1; Kallikrein-11 inactive chain 2]	KLK11 PRSS20 TLSP UNQ649/PRO1279	[Isoform 1]: Secreted.; [Isoform 2]: Golgi apparatus.	282	1_282	282	3	0.131345	0.0425532	0.469582	0.0992908	0.0531915	0.260957	0.0012461
O14843_1_346	O14843	FFAR3	Free fatty acid receptor 3 (G-protein coupled receptor 41)	FFAR3 GPR41	Cell membrane {ECO:0000269|PubMed:18801738}; Multi-pass membrane protein {ECO:0000269|PubMed:18801738}.	346	1_346	346	3	0.179752	0.00578035	0.543866	0.141618	0.0895954	-0.394084	0.0010396
P49019_1_387	P49019	HCAR3	Hydroxycarboxylic acid receptor 3 (G-protein coupled receptor 109B) (G-protein coupled receptor HM74) (G-protein coupled receptor HM74B) (Niacin receptor 2) (Nicotinic acid receptor 2)	HCAR3 GPR109B HCA3 HM74B NIACR2	Cell membrane; Multi-pass membrane protein.	387	1_387	387	3	0.181336	0.0310078	0.536664	0.144703	0.0284238	-0.409656	0.000931783
O75015_1_233	O75015	FCGR3B	Low affinity immunoglobulin gamma Fc region receptor III-B (Fc-gamma RIII-beta) (Fc-gamma RIII) (Fc-gamma RIIIb) (FcRIII) (FcRIIIb) (FcR-10) (IgG Fc receptor III-1) (CD antigen CD16b)	FCGR3B CD16B FCG3 FCGR3 IGFR3	Cell membrane; Lipid-anchor, GPI-anchor. Secreted. Note=Secreted after cleavage.	233	1_233	233	3	0.154879	0.0128755	0.49113	0	0.0429185	-0.151914	0.000562232
P09972_1_364	P09972	ALDOC	Fructose-bisphosphate aldolase C (EC 4.1.2.13) (Brain-type aldolase)	ALDOC ALDC		364	1_364	364	3	0.18538	0.00549451	0.47326	0.217033	0.0412088	-0.290495	0.00157857
O95238_1_335	O95238	SPDEF	SAM pointed domain-containing Ets transcription factor (Prostate epithelium-specific Ets transcription factor) (Prostate-specific Ets) (Prostate-derived Ets factor)	SPDEF PDEF PSE	Nucleus {ECO:0000305}.	335	1_335	335	3	0.192104	0.0179104	0.448789	0.307463	0.0776119	-0.0849104	0.000905672
Q6ZPD8_1_337	Q6ZPD8	DGAT2L6	Diacylglycerol O-acyltransferase 2-like protein 6 (EC 2.3.1.-) (Diacylglycerol O-acyltransferase candidate 3) (hDC3)	DGAT2L6 DC3	Endoplasmic reticulum membrane; Multi-pass membrane protein {ECO:0000255}.	337	1_337	337	3	0.202043	0.0504451	0.515265	0	0.0830861	0.571365	0.000430267
O14986_1_540	O14986	PIP5K1B	Phosphatidylinositol 4-phosphate 5-kinase type-1 beta (PIP5K1-beta) (PtdIns(4)P-5-kinase 1 beta) (EC 2.7.1.68) (Phosphatidylinositol 4-phosphate 5-kinase type I beta) (PIP5KIbeta) (Protein STM-7) (Type I phosphatidylinositol 4-phosphate 5-kinase beta)	PIP5K1B STM7	Endomembrane system {ECO:0000250}. Note=Associated with membranes. {ECO:0000250}.	540	1_540	540	4	0.183547	0.00740741	0.450103	0.242593	0.0462963	0.147126	0.00278407
O14827_1_1237	O14827	RASGRF2	Ras-specific guanine nucleotide-releasing factor 2 (Ras-GRF2) (Ras guanine nucleotide exchange factor 2)	RASGRF2 GRF2	Cytoplasm. Cell membrane; Peripheral membrane protein. Endoplasmic reticulum membrane; Peripheral membrane protein. Note=Translocates to membranes when activated. Found both at cell periphery and along the axon of neurons (By similarity). {ECO:0000250}.	1237	1_1237	1237	4	0.185209	0	0.456822	0.102668	0.0388036	-0.0942369	0.00110049
Q8NBI5_1_491	Q8NBI5	SLC43A3	Solute carrier family 43 member 3 (Protein FOAP-13)	SLC43A3 PSEC0252	Membrane {ECO:0000305}; Multi-pass membrane protein {ECO:0000305}.	491	1_491	491	4	0.103221	0.0142566	0.549876	0.00610998	0.0407332	-0.00577597	0.00126375
Q9H490_1_435	Q9H490	PIGU	Phosphatidylinositol glycan anchor biosynthesis class U protein (Cell division cycle protein 91-like 1) (Protein CDC91-like 1) (GPI transamidase component PIG-U)	PIGU CDC91L1 PSEC0205 UNQ3055/PRO9875	Endoplasmic reticulum membrane {ECO:0000305}; Multi-pass membrane protein {ECO:0000305}.	435	1_435	435	4	0.198805	0.00229885	0.601303	0	0.0689655	-0.610733	0.000477471
Q9NSD5_1_602	Q9NSD5	SLC6A13	Sodium- and chloride-dependent GABA transporter 2 (GAT-2) (Solute carrier family 6 member 13)	SLC6A13 GAT2	Cell membrane {ECO:0000269|PubMed:22932902}; Multi-pass membrane protein {ECO:0000269|PubMed:22932902}.	602	1_602	602	4	0.190208	0.00166113	0.54749	0.111296	0.0930233	-0.253957	0.000886545
Q7RTX9_1_510	Q7RTX9	SLC16A14	Monocarboxylate transporter 14 (MCT 14) (Solute carrier family 16 member 14)	SLC16A14 MCT14	Cell membrane {ECO:0000250}; Multi-pass membrane protein {ECO:0000250}.	510	1_510	510	4	0.225183	0.00588235	0.550196	0.0490196	0.0352941	0.141704	0.000479412
Q9H9V9_1_463	Q9H9V9	JMJD4	2-oxoglutarate and iron-dependent oxygenase JMJD4 (EC 1.14.11.-) (JmjC domain-containing protein 4) (Jumonji domain-containing protein 4) (Lysyl-hydroxylase JMJD4)	JMJD4	Cytoplasm {ECO:0000269|PubMed:24486019}.	463	1_463	463	4	0.180093	0.0259179	0.471538	0.144708	0.0215983	-0.058933	0.00065486
P78325_1_824	P78325	ADAM8	Disintegrin and metalloproteinase domain-containing protein 8 (ADAM 8) (EC 3.4.24.-) (Cell surface antigen MS2) (CD antigen CD156a)	ADAM8 MS2	Membrane; Single-pass type I membrane protein.	824	1_824	824	4	0.209275	0.00242718	0.469121	0.148058	0.106796	0.609228	0.000940534
Q6PGP7_1_1564	Q6PGP7	TTC37	Tetratricopeptide repeat protein 37 (TPR repeat protein 37) (SKI3 homolog) (Ski3) (Tricho-hepatic-enteric syndrome protein) (Thespin)	TTC37 KIAA0372	Cytoplasm {ECO:0000269|PubMed:16024656}. Nucleus {ECO:0000269|PubMed:16024656}.	1564	1_1564	1564	4	0.161773	0.000639386	0.469707	0.0473146	0.0140665	-0.562129	0.00110185
Q86TI2_1_863	Q86TI2	DPP9	Dipeptidyl peptidase 9 (DP9) (EC 3.4.14.5) (Dipeptidyl peptidase IV-related protein 2) (DPRP-2) (Dipeptidyl peptidase IX) (DPP IX) (Dipeptidyl peptidase-like protein 9) (DPLP9)	DPP9 DPRP2	[Isoform 1]: Cytoplasm, cytosol {ECO:0000269|PubMed:12662155, ECO:0000269|PubMed:15245913}.; [Isoform 2]: Nucleus {ECO:0000269|PubMed:24562348}.	863	1_863	863	4	0.180156	0.0220162	0.457628	0.0521437	0.0556199	0.160992	0.000714832
Q9HB55_1_503	Q9HB55	CYP3A43	Cytochrome P450 3A43 (EC 1.14.14.1)	CYP3A43	Endoplasmic reticulum membrane; Peripheral membrane protein. Microsome membrane; Peripheral membrane protein.	503	1_503	503	4	0.15685	0.00596421	0.495958	0.0178926	0.0596421	-0.110833	0.000580318
Q96MW5_1_612	Q96MW5	COG8	Conserved oligomeric Golgi complex subunit 8 (COG complex subunit 8) (Component of oligomeric Golgi complex 8)	COG8	Golgi apparatus membrane {ECO:0000269|PubMed:11703943}; Peripheral membrane protein {ECO:0000269|PubMed:11703943}.	612	1_612	612	4	0.161505	0.0310458	0.491721	0.222222	0.0996732	-0.32167	0.00077402
Q8N4P2_1_665	Q8N4P2	TTC30B	Tetratricopeptide repeat protein 30B (TPR repeat protein 30B)	TTC30B	Cell projection, cilium {ECO:0000250}.	665	1_665	665	4	0.177765	0.0421053	0.470961	0.00150376	0.043609	-0.659221	0.000993233
P05783_1_430	P05783	KRT18	Keratin, type I cytoskeletal 18 (Cell proliferation-inducing gene 46 protein) (Cytokeratin-18) (CK-18) (Keratin-18) (K18)	KRT18 CYK18 PIG46	Cytoplasm, perinuclear region. Nucleus, nucleolus.	430	1_430	430	4	0.146373	0.0255814	0.438269	0.218605	0.113953	0.0882395	0.0024014
P47870_1_512	P47870	GABRB2	Gamma-aminobutyric acid receptor subunit beta-2 (GABA(A) receptor subunit beta-2)	GABRB2	Cell junction, synapse, postsynaptic cell membrane {ECO:0000250|UniProtKB:P63137}; Multi-pass membrane protein {ECO:0000255}. Cell membrane {ECO:0000269|PubMed:19763268, ECO:0000269|PubMed:8264558}; Multi-pass membrane protein {ECO:0000255}. Cytoplasmic vesicle membrane {ECO:0000250|UniProtKB:P63138}.	512	1_512	512	4	0.194664	0.0292969	0.484874	0	0.0488281	-0.140305	0.0006375
Q8N1T3_1_1032	Q8N1T3	MYO1H	Unconventional myosin-Ih (Myosin-1H)	MYO1H		1032	1_1032	1032	4	0.182323	0.0290698	0.464643	0.0271318	0	-0.186592	0.000289341
O43374_1_803	O43374	RASA4	Ras GTPase-activating protein 4 (Calcium-promoted Ras inactivator) (Ras p21 protein activator 4) (RasGAP-activating-like protein 2)	RASA4 CAPRI GAPL KIAA0538	Cytoplasm, cytosol {ECO:0000269|PubMed:11448776}. Cell membrane {ECO:0000269|PubMed:11448776}; Peripheral membrane protein {ECO:0000269|PubMed:11448776}. Note=Localized to the cytosol as a result of its lack of phosphoinositide binding activity. Upon agonist-stimulated calcium mobilization, utilizes the C2A and C2B domains to associate with the plasma membrane.	803	1_803	803	4	0.168189	0.00373599	0.460094	0.0821918	0.014944	-0.118695	0.00043213
Q8TEY7_1_942	Q8TEY7	USP33	Ubiquitin carboxyl-terminal hydrolase 33 (EC 3.4.19.12) (Deubiquitinating enzyme 33) (Ubiquitin thioesterase 33) (Ubiquitin-specific-processing protease 33) (VHL-interacting deubiquitinating enzyme 1) (hVDU1)	USP33 KIAA1097 VDU1	Cytoplasm, perinuclear region {ECO:0000269|PubMed:19118533}. Cytoplasm, cytoskeleton, microtubule organizing center, centrosome {ECO:0000269|PubMed:23486064}. Note=Associates with centrosomes predominantly in S and G2 phases but less in G1 phase (PubMed:23486064). {ECO:0000269|PubMed:23486064}.; [Isoform 3]: Golgi apparatus {ECO:0000269|PubMed:21801292}.	942	1_942	942	4	0.200233	0.0244161	0.445683	0.194268	0.029724	0.00607962	0.000879512
O00478_1_584	O00478	BTN3A3	Butyrophilin subfamily 3 member A3	BTN3A3 BTF3	Cell membrane {ECO:0000269|PubMed:21918970, ECO:0000269|PubMed:22767497}; Single-pass type I membrane protein {ECO:0000269|PubMed:21918970, ECO:0000269|PubMed:22767497}.	584	1_584	584	4	0.136011	0.0291096	0.468512	0.113014	0.0136986	0.0431695	0.000507705
Q13478_1_541	Q13478	IL18R1	Interleukin-18 receptor 1 (IL-18R-1) (IL-18R1) (EC 3.2.2.6) (CD218 antigen-like family member A) (CDw218a) (IL1 receptor-related protein) (IL-1Rrp) (IL1R-rp) (Interleukin-18 receptor alpha) (IL-18R-alpha) (IL-18Ralpha) (CD antigen CD218a)	IL18R1 IL1RRP	Membrane {ECO:0000269|PubMed:14528293}; Single-pass type I membrane protein {ECO:0000305}.	541	1_541	541	4	0.187957	0.00554529	0.477264	0.038817	0.0628466	-0.110717	0.000416451
P01130_1_860	P01130	LDLR	Low-density lipoprotein receptor (LDL receptor)	LDLR	Cell membrane {ECO:0000269|PubMed:17461796, ECO:0000269|PubMed:19520913}; Single-pass type I membrane protein {ECO:0000250|UniProtKB:P01131}. Membrane, clathrin-coated pit {ECO:0000303|PubMed:6091915}. Golgi apparatus {ECO:0000269|PubMed:17461796}. Early endosome {ECO:0000269|PubMed:17461796}. Late endosome {ECO:0000269|PubMed:17461796}. Lysosome {ECO:0000269|PubMed:17461796}. Note=Rapidly endocy…	860	1_860	860	4	0.186112	0.0476744	0.456783	0.0209302	0.0476744	0.867391	0.000556395
Q7Z3V4_1_1068	Q7Z3V4	UBE3B	Ubiquitin-protein ligase E3B (EC 2.3.2.26) (HECT-type ubiquitin transferase E3B)	UBE3B		1068	1_1068	1068	4	0.185365	0.0093633	0.488296	0.00655431	0.0177903	-0.297676	0.000467041
Q96EF0_1_704	Q96EF0	MTMR8	Myotubularin-related protein 8 (Phosphatidylinositol-3,5-bisphosphate 3-phosphatase) (EC 3.1.3.95) (Phosphatidylinositol-3-phosphate phosphatase) (EC 3.1.3.64)	MTMR8	Nucleus envelope {ECO:0000269|PubMed:16787938}.	704	1_704	704	4	0.156991	0.0113636	0.477178	0.0454545	0	0.0724403	0.000912358
P24903_1_491	P24903	CYP2F1	Cytochrome P450 2F1 (EC 1.14.14.1) (CYPIIF1)	CYP2F1	Endoplasmic reticulum membrane {ECO:0000305|PubMed:10383923}; Peripheral membrane protein {ECO:0000305|PubMed:10383923}. Microsome membrane {ECO:0000269|PubMed:10383923}; Peripheral membrane protein {ECO:0000269|PubMed:10383923}.	491	1_491	491	4	0.167282	0.00203666	0.494773	0.0468432	0.0488798	-0.256004	0.000381874
O60260_1_465	O60260	PRKN	E3 ubiquitin-protein ligase parkin (Parkin) (EC 2.3.2.31) (Parkin RBR E3 ubiquitin-protein ligase) (Parkinson juvenile disease protein 2) (Parkinson disease protein 2)	PRKN PARK2	Cytoplasm, cytosol {ECO:0000269|PubMed:19229105}. Nucleus. Endoplasmic reticulum. Mitochondrion {ECO:0000269|PubMed:19229105}. Note=Mainly localizes in the cytosol. Co-localizes with SYT11 in neutrites. Co-localizes with SNCAIP in brainstem Lewy bodies. Mitochondrial localization gradually increases with cellular growth. Also relocates to dysfunctional mitochondria that have lost the mitochondria…	465	1_465	465	4	0.143541	0.00430108	0.456249	0	0.0258065	0.595406	0.00196344
Q99567_1_741	Q99567	NUP88	Nuclear pore complex protein Nup88 (88 kDa nucleoporin) (Nucleoporin Nup88)	NUP88	Nucleus, nuclear pore complex {ECO:0000269|PubMed:30543681}.	741	1_741	741	4	0.182459	0.0337382	0.467971	0.0931174	0.0202429	-0.0446289	0.000378003
Q9NRK6_1_738	Q9NRK6	ABCB10	ATP-binding cassette sub-family B member 10, mitochondrial (ATP-binding cassette transporter 10) (ABC transporter 10 protein) (Mitochondrial ATP-binding cassette 2) (M-ABC2)	ABCB10	Mitochondrion inner membrane {ECO:0000250|UniProtKB:Q9JI39}; Multi-pass membrane protein {ECO:0000255}.	738	1_738	738	4	0.166994	0.0352304	0.511894	0.0582656	0.127371	0.331317	0.000524661
Q9UPR3_1_1016	Q9UPR3	SMG5	Protein SMG5 (EST1-like protein B) (LPTS-RP1) (LPTS-interacting protein) (SMG-5 homolog) (hSMG-5)	SMG5 EST1B KIAA1089	Cytoplasm {ECO:0000269|PubMed:14636577}. Nucleus {ECO:0000269|PubMed:14636577}. Note=Predominantly cytoplasmic, and nuclear. Shuttles between nucleus and cytoplasm. Detected in cytoplasmic mRNA decay bodies.	1016	1_1016	1016	4	0.225191	0.023622	0.45596	0.257874	0.0994094	-0.0472795	0.00157972
O43422_1_761	O43422	THAP12	52 kDa repressor of the inhibitor of the protein kinase (p52rIPK) (58 kDa interferon-induced protein kinase-interacting protein) (p58IPK-interacting protein) (Death-associated protein 4) (THAP domain-containing protein 0) (THAP domain-containing protein 12)	THAP12 DAP4 P52RIPK PRKRIR THAP0		761	1_761	761	4	0.195769	0.0315375	0.457716	0.136662	0.0157687	-0.367612	0.00226754
Q5VY43_1_1037	Q5VY43	PEAR1	Platelet endothelial aggregation receptor 1 (hPEAR1) (Multiple epidermal growth factor-like domains protein 12) (Multiple EGF-like domains protein 12)	PEAR1 MEGF12	Cell membrane {ECO:0000305}; Single-pass membrane protein {ECO:0000305}. Note=Detected on the cell surface in resting platelets. {ECO:0000269|PubMed:15851471}.	1037	1_1037	1037	4	0.138885	0.0125362	0.442612	0.211186	0.128255	2.37576	0.00746528
Q14156_1_821	Q14156	EFR3A	Protein EFR3 homolog A (Protein EFR3-like)	EFR3A KIAA0143	Cell membrane {ECO:0000269|PubMed:23229899, ECO:0000269|PubMed:25380825}; Lipid-anchor {ECO:0000269|PubMed:23229899, ECO:0000269|PubMed:25380825}. Cytoplasm, cytosol {ECO:0000269|PubMed:25380825}. Note=Palmitoylation anchors the protein to the plasma membrane (PubMed:23229899, PubMed:25380825, PubMed:26571211). A small amount is observed in the cytosol (PubMed:25380825). {ECO:0000269|PubMed:23229…	821	1_821	821	4	0.150761	0.0121803	0.482487	0.00121803	0	-0.279734	0.000859805
P61812_1_414	P61812	TGFB2	Transforming growth factor beta-2 proprotein (Cetermin) (Glioblastoma-derived T-cell suppressor factor) (G-TSF) [Cleaved into: Latency-associated peptide (LAP); Transforming growth factor beta-2 (TGF-beta-2)]	TGFB2	[Latency-associated peptide]: Secreted, extracellular space, extracellular matrix {ECO:0000250|UniProtKB:P01137}.; [Transforming growth factor beta-2]: Secreted {ECO:0000250|UniProtKB:P01137}.	414	1_414	414	4	0.190738	0.0241546	0.448121	0.10628	0.0724638	0.256512	0.00047657
Q9H8M7_1_445	Q9H8M7	MINDY3	Ubiquitin carboxyl-terminal hydrolase MINDY-3 (EC 3.4.19.12) (Dermal papilla-derived protein 5) (Deubiquitinating enzyme MINDY-3) (Protein CARP)	MINDY3 C10orf97 CARP DERP5 FAM188A MSTP126 My042	Nucleus {ECO:0000269|PubMed:12054670}.	445	1_445	445	4	0.185876	0.0629213	0.484195	0.0292135	0.0314607	0.0291933	0.000862697
Q15813_1_527	Q15813	TBCE	Tubulin-specific chaperone E (Tubulin-folding cofactor E)	TBCE	Cytoplasm {ECO:0000250}. Cytoplasm, cytoskeleton {ECO:0000250}.	527	1_527	527	4	0.154531	0.00759013	0.463546	0.0493359	0	0.154057	0.00033074
Q14571_1_2701	Q14571	ITPR2	Inositol 1,4,5-trisphosphate receptor type 2 (IP3 receptor isoform 2) (IP3R 2) (InsP3R2) (Type 2 inositol 1,4,5-trisphosphate receptor) (Type 2 InsP3 receptor)	ITPR2	Endoplasmic reticulum membrane; Multi-pass membrane protein.	2701	1_2701	2701	4	0.16438	0.0155498	0.470361	0.022214	0.0433173	-0.287892	0.00238204
Q6PIU1_1_500	Q6PIU1	KCNV1	Potassium voltage-gated channel subfamily V member 1 (Neuronal potassium channel alpha subunit HNKA) (Voltage-gated potassium channel subunit Kv8.1)	KCNV1	Cell membrane {ECO:0000269|PubMed:8670833, ECO:0000269|PubMed:9079713}; Multi-pass membrane protein {ECO:0000269|PubMed:8670833, ECO:0000269|PubMed:9079713}. Note=Has to be associated with another potassium channel subunit to get inserted in the plasma membrane. Remains intracellular in the absence of KCNB2.	500	1_500	500	4	0.2095	0.01	0.513156	0.092	0.126	-0.296056	0.0003446
Q14831_1_915	Q14831	GRM7	Metabotropic glutamate receptor 7 (mGluR7)	GRM7 GPRC1G MGLUR7	Cell membrane; Multi-pass membrane protein.	915	1_915	915	4	0.171344	0.00655738	0.488816	0.0502732	0.0469945	-0.0254262	0.00414426
Q6P3X8_1_592	Q6P3X8	PGBD2	PiggyBac transposable element-derived protein 2	PGBD2		592	1_592	592	4	0.232104	0.0185811	0.440916	0.204392	0.0185811	0.0168226	0.000341047
Q9Y4E6_1_1490	Q9Y4E6	WDR7	WD repeat-containing protein 7 (Rabconnectin-3 beta) (TGF-beta resistance-associated protein TRAG)	WDR7 KIAA0541 TRAG		1490	1_1490	1490	4	0.18846	0.00872483	0.489993	0	0.0328859	-0.0204362	0.00238785
Q8TAP6_1_659	Q8TAP6	CEP76	Centrosomal protein of 76 kDa (Cep76)	CEP76 C18orf9	Cytoplasm, cytoskeleton, microtubule organizing center, centrosome {ECO:0000269|PubMed:14654843}. Cytoplasm, cytoskeleton, microtubule organizing center, centrosome, centriole. Note=Does not localize along the ciliary axoneme.	659	1_659	659	4	0.186502	0.0091047	0.473832	0.0713202	0.0349014	0.0861108	0.000337481
Q9HCX4_1_862	Q9HCX4	TRPC7	Short transient receptor potential channel 7 (TrpC7) (Transient receptor protein 7) (TRP-7) (hTRP7)	TRPC7 TRP7	Cell membrane {ECO:0000269|PubMed:21402151}; Multi-pass membrane protein {ECO:0000269|PubMed:21402151}. Nucleus envelope {ECO:0000269|PubMed:21402151}.	862	1_862	862	4	0.190095	0.00348028	0.48149	0.12877	0.0603248	-0.389875	0.00098109
Q9ULJ1_1_636	Q9ULJ1	ODF2L	Protein BCAP (Basal body centriole-associated protein) (Outer dense fiber protein 2-like)	ODF2L BCAP KIAA1229	Cytoplasm, cytoskeleton, microtubule organizing center, centrosome {ECO:0000269|PubMed:17485331}. Cytoplasm, cytoskeleton, microtubule organizing center, centrosome, centriole {ECO:0000269|PubMed:17485331}. Cytoplasm, cytoskeleton, microtubule organizing center, centrosome, centriolar satellite {ECO:0000269|PubMed:28775150}. Cytoplasm, cytoskeleton, cilium basal body {ECO:0000269|PubMed:17485331}…	636	1_636	636	4	0.134588	0.0157233	0.415199	0.216981	0.106918	-0.865684	0.000291667
P05556_1_798	P05556	ITGB1	Integrin beta-1 (Fibronectin receptor subunit beta) (Glycoprotein IIa) (GPIIA) (VLA-4 subunit beta) (CD antigen CD29)	ITGB1 FNRB MDF2 MSK12	Cell membrane {ECO:0000303|PubMed:10455171}; Single-pass type I membrane protein {ECO:0000255}. Cell projection, invadopodium membrane {ECO:0000269|PubMed:10455171}; Single-pass type I membrane protein {ECO:0000255}. Cell projection, ruffle membrane {ECO:0000303|PubMed:10455171}; Single-pass type I membrane protein {ECO:0000255}. Recycling endosome {ECO:0000269|PubMed:16256741}. Melanosome {ECO:0…	798	1_798	798	4	0.165609	0.0238095	0.455166	0.109023	0.0363409	0.819412	0.000942231
Q9H295_1_470	Q9H295	DCSTAMP	Dendritic cell-specific transmembrane protein (DC-STAMP) (hDC-STAMP) (Dendrocyte-expressed seven transmembrane protein) (IL-four-induced protein) (FIND) (Transmembrane 7 superfamily member 4)	DCSTAMP TM7SF4	Cell membrane {ECO:0000250}; Multi-pass membrane protein {ECO:0000250}. Endoplasmic reticulum membrane; Multi-pass membrane protein. Endoplasmic reticulum-Golgi intermediate compartment membrane {ECO:0000250}; Multi-pass membrane protein {ECO:0000250}. Endosome {ECO:0000250}. Note=Localizes to the cell surface in osteoclasts and undifferentiated monocytes. Intracellular internalized DCSTAMP is de…	470	1_470	470	4	0.183767	0.0404255	0.54461	0.0255319	0.0914894	-0.506385	0.000204681
Q9NS82_1_523	Q9NS82	SLC7A10	Asc-type amino acid transporter 1 (Asc-1) (Solute carrier family 7 member 10)	SLC7A10 ASC1	Membrane {ECO:0000305}; Multi-pass membrane protein {ECO:0000305}.	523	1_523	523	4	0.230453	0.00956023	0.566964	0.14914	0.0707457	0.0663614	0.0222136
Q9P2R3_1_1169	Q9P2R3	ANKFY1	Rabankyrin-5 (Rank-5) (Ankyrin repeat and FYVE domain-containing protein 1) (Ankyrin repeats hooked to a zinc finger motif)	ANKFY1 ANKHZN KIAA1255	Cytoplasm {ECO:0000269|PubMed:10940552}. Endosome membrane {ECO:0000269|PubMed:10940552}; Peripheral membrane protein {ECO:0000269|PubMed:10940552}. Early endosome {ECO:0000269|PubMed:15328530}. Note=Also associated with endosomal membranes. Localizes to macropinosomes. {ECO:0000269|PubMed:15328530}.	1169	1_1169	1169	4	0.163163	0.0290847	0.482834	0.0461933	0.0479042	-0.379967	0.00480761
A6NP11_1_495	A6NP11	ZNF716	Zinc finger protein 716	ZNF716	Nucleus {ECO:0000305}.	495	1_495	495	4	0.158858	0.0767677	0.396409	0.0909091	0	-0.0200505	0.000945455
P51692_1_787	P51692	STAT5B	Signal transducer and activator of transcription 5B	STAT5B	Cytoplasm {ECO:0000250|UniProtKB:P42232}. Nucleus {ECO:0000250|UniProtKB:P42232}. Note=Translocated into the nucleus in response to phosphorylation. {ECO:0000250}.	787	1_787	787	4	0.168596	0.0203304	0.448073	0.0864041	0.0190597	-0.353497	0.00878501
P19838_1_968	P19838	NFKB1	Nuclear factor NF-kappa-B p105 subunit (DNA-binding factor KBF1) (EBP-1) (Nuclear factor of kappa light polypeptide gene enhancer in B-cells 1) [Cleaved into: Nuclear factor NF-kappa-B p50 subunit]	NFKB1	Nucleus. Cytoplasm. Note=Nuclear, but also found in the cytoplasm in an inactive form complexed to an inhibitor (I-kappa-B).	968	1_968	968	4	0.180087	0.0413223	0.462293	0.140496	0.0433884	0.404667	0.0345338
Q99983_1_421	Q99983	OMD	Osteomodulin (Keratan sulfate proteoglycan osteomodulin) (KSPG osteomodulin) (Osteoadherin) (OSAD)	OMD SLRR2C UNQ190/PRO216	Secreted, extracellular space, extracellular matrix {ECO:0000250}.	421	1_421	421	4	0.241429	0.0522565	0.443336	0.133017	0.102138	0.266197	0.000934917
Q8N6C8_1_439	Q8N6C8	LILRA3	Leukocyte immunoglobulin-like receptor subfamily A member 3 (CD85 antigen-like family member E) (Immunoglobulin-like transcript 6) (ILT-6) (Leukocyte immunoglobulin-like receptor 4) (LIR-4) (Monocyte inhibitory receptor HM43/HM31) (CD antigen CD85e)	LILRA3 ILT6 LIR4	Secreted {ECO:0000305}.	439	1_439	439	4	0.195186	0.00911162	0.468666	0.191344	0	0.874697	0.00784897
P49917_1_911	P49917	LIG4	DNA ligase 4 (EC 6.5.1.1) (DNA ligase IV) (Polydeoxyribonucleotide synthase [ATP] 4)	LIG4	Nucleus.	911	1_911	911	4	0.167136	0.00548847	0.455617	0.0439078	0.0263447	-0.121532	0.00197036
Q99466_1_2003	Q99466	NOTCH4	Neurogenic locus notch homolog protein 4 (Notch 4) (hNotch4) [Cleaved into: Notch 4 extracellular truncation; Notch 4 intracellular domain]	NOTCH4 INT3	Cell membrane; Single-pass type I membrane protein.; [Notch 4 intracellular domain]: Nucleus. Note=Following proteolytical processing NICD is translocated to the nucleus.	2003	1_2003	2003	4	0.2074	0.0314528	0.467477	0.0574139	0.101348	1.6379	0.00130225
O14773_1_563	O14773	TPP1	Tripeptidyl-peptidase 1 (TPP-1) (EC 3.4.14.9) (Cell growth-inhibiting gene 1 protein) (Lysosomal pepstatin-insensitive protease) (LPIC) (Tripeptidyl aminopeptidase) (Tripeptidyl-peptidase I) (TPP-I)	TPP1 CLN2 GIG1 UNQ267/PRO304	Lysosome {ECO:0000269|PubMed:19941651}. Melanosome {ECO:0000269|PubMed:12643545}. Note=Identified by mass spectrometry in melanosome fractions from stage I to stage IV. {ECO:0000269|PubMed:12643545}.	563	1_563	563	4	0.236157	0.017762	0.480067	0.0674956	0.044405	0.542066	0.00284689
P52737_1_540	P52737	ZNF136	Zinc finger protein 136	ZNF136	Nucleus {ECO:0000305}.	540	1_540	540	4	0.137348	0.0685185	0.396605	0.0555556	0	0.573552	0.00133463
