# Supplementary material for: Phase separation as a possible mechanism for dosage sensitivity
Source: Genome Biol. 2024 Jan 15;25:17. doi: 10.1186/s13059-023-03128-z (PMC10789095; doi:10.1186/s13059-023-03128-z)
Supplement: Supplementary file 6 — Additional file 6: Table S5. DosPS score of proteins in the human proteome. [file 13059_2023_3128_MOESM6_ESM.xlsx]

## Sheet: DosPS score
S6 DosPS score of proteins in the human proteome
Gene	Protein	DosPS	DosPS+	LOEUF	pLI	pHaplo	pTriplo	SaPS	PdPS	PLAAC	PScore	catGRANULE	FuzDrop	Haploinsufficient gene	Triplosensitive gene
MED13	Q9UHV7	0.999804	0.875224	0.03	1	0.998663	0.944782	0.783816	0.724353	0.195	3.73	0.81576	1
NIPBL	Q6KC79	0.999153	0.981701	0.032	1	0.998581	0.91806	0.940228	0.904863	0.28	3.84	1.29834	1	Yes	Yes
SMC3	Q9UQE7	1	0.952838	0.037	1	0.997674	0.999942	0.53359	0.860744	-0.196	1.38	1.16343	0.64
CNOT1	A5YKK6	0.999935	0.420798	0.038	1	0.996406	0.999493	0.167426	0.152646	0.041	2.03	0.535542	0.88
RLF	Q13129	0.999413	0.712333	0.04	1	0.98812	0.948823	0.0859774	0.508304	-0.073	1.39	0.802692	0.99
PCF11	O94913	0.999022	0.949938	0.04	1	0.993623	0.937818	0.946907	0.812957	0.258	5.1	1.9464	1
FNDC3B	Q53EP0	0.997849	0.805552	0.042	1	0.997444	0.905885	0.0718575	0.686237	-0.056	1.24	0.726667	0.89
TAF1	P21675	0.996904	0.842621	0.043	1			0.0821215	0.779921	-0.145	2.72	1.2591	1
RSF1	Q96T23	0.977972	0.930396	0.044	1	0.967972	0.648822	0.83935	0.841776	-0.207	1.71	1.28304	1
NCKAP1	Q9Y2A7	0.967284	0.483704	0.044	1	0.995763	0.559062	0.0571597	0.100359	-0.241	-0.53	-0.0985845	0.21	Yes
KDM2A	Q9Y2K7	0.99987	0.788082	0.045	1	0.994199	0.999979	0.110706	0.592798	-0.298	1.27	0.610816	0.6
BRD4	O60885	0.999739	0.960917	0.048	0.999993	0.987965	0.996357	0.914282	0.881799	0.419	2.73	0.211904	1
HELZ	P42694	0.998697	0.941168	0.048	1	0.997528	0.956335	0.844674	0.836807	0.465	2.09	0.668937	0.97
FBN1	P35555	0.999544	0.529071	0.049	1	0.998976	0.9847	0.26124	0.133975	-0.105	4.9	1.45373	0.64	Yes
XPO1	O14980	0.999674	0.470515	0.051	1	0.997333	0.999931	0.0717483	0.0878931	-0.221	-0.4	0.0564064	0.23
PRR12	Q9ULL5	0.999609	0.912857	0.051	0.99997	0.969406	0.999139	0.901637	0.753044	0.221	5.74	1.73599	1
USP9X	Q93008	0.994324	0.842556	0.051	1			0.504704	0.587362	0.158	2.81	0.919082	0.52	Yes
POLA1	P09884	0.994324	0.683021	0.051	1			0.0546644	0.394478	-0.164	0.72	0.984097	0.67
SYNGAP1	Q96PV0	0.999283	0.952769	0.052	0.999998	0.972554	0.984177	0.648636	0.887523	0.138	4.83	1.30323	1	Yes
PRKDC	P78527	0.984033	0.772545	0.052	1	0.957704	0.733362	0.264402	0.535179	-0.186	1.08	0.876169	0.65
HDAC4	P56524	0.995242	0.817843	0.052	0.99999	0.995279	0.873622	0.837664	0.600639	0.037	4.3	0.631398	1
SMG1	Q96Q15	0.992636	0.613037	0.053	1	0.992171	0.83887	0.163601	0.310368	-0.034	2.98	0.733266	0.86
ZC3H4	Q9UPT8	0.989377	0.965474	0.054	1	0.962105	0.800533	0.903933	0.836405	0.217	8.1	2.25625	1
COL5A1	P20908	0.974127	0.832689	0.055	1	0.998987	0.645282	0.696096	0.548315	0.151	7.89	4.37537	1	Yes
SMARCA4	P51532	0.999479	0.934678	0.055	1	0.991388	0.999998	0.925394	0.794904	0.244	5.58	1.38641	0.99
TNPO1	Q92973	0.998892	0.404916	0.056	0.999999	0.989052	0.987139	0.0532826	0.0399964	-0.295	-0.47	-0.102489	0.12
AGO1	Q9UL18	0.999348	0.547231	0.057	0.999999	0.989216	0.999978	0.0619134	0.142578	-0.249	0.43	0.588501	0.25
ARHGAP35	Q9NRY4	0.999088	0.975625	0.057	0.99999	0.949469	0.992354	0.779277	0.867065	-0.023	1.44	0.756038	0.6
LRP1	Q07954	0.999218	0.60482	0.058	1	0.982064	0.999843	0.362085	0.178594	-0.094	5.65	1.5439	0.57
TOP1	P11387	0.997458	0.983635	0.059	0.999999	0.979202	0.953594	0.701861	0.855555	-0.276	0.71	1.33302	0.39
TRIP12	Q14669	0.962982	0.833794	0.06	1	0.999254	0.575312	0.873911	0.62788	-0.036	2.66	1.06604	1	Yes
KMT2E	Q8IZD2	0.998631	0.801685	0.06	1	0.999192	0.993516	0.704521	0.562824	0.387	3.29	1.03243	1
HCFC1	P51610	0.98968	0.70667	0.06	0.999996			0.674918	0.406061	-0.088	3.43	0.491338	1
UBTF	P17480	0.998957	0.931432	0.06	0.999998	0.931181	0.999989	0.872501	0.845948	-0.286	0.54	1.09292	0.98
HUWE1	Q7Z6Z7	0.98968	0.853008	0.06	1			0.781362	0.687469	-0.057	2.95	0.976028	1
KDM3B	Q7LBC6	0.998827	0.91486	0.06	1	0.990975	0.998711	0.835512	0.801977	-0.056	2.53	1.34189	1
TRRAP	Q9Y4A5	0.981556	0.158265	0.06	1	0.958931	0.731131	0.0634254	0.111194	-0.068	0.95	0.485049	0.92
GRIN2B	Q13224	0.998762	0.623671	0.061	0.999995	0.996809	1	0.102889	0.329065	-0.063	2.28	1.17677	0.87	Yes
USP7	Q93009	0.998175	0.701492	0.061	1	0.995586	0.976456	0.0651148	0.352673	-0.15	1.02	0.857661	0.33
ATP1A3	P13637	0.998501	0.60841	0.062	0.999994	0.895444	0.997457	0.069106	0.217033	-0.266	1.93	0.705365	0.31
ASH1L	Q9NR48	0.998045	0.735396	0.062	1	0.989944	0.975099	0.464787	0.471547	-0.008	2.63	1.4412	1	Yes
ANKRD17	O75179	0.994526	0.897183	0.062	1	0.994961	0.891398	0.84826	0.749155	0.108	4.19	1.26453	1
SMC1A	Q14683	0.988648	0.977984	0.062	0.999988			0.728059	0.855135	-0.324	1.03	1.29766	0.49	Yes
NPEPPS	P55786	0.991137	0.52113	0.062	0.999906	0.863932	0.846373	0.0631478	0.10987	-0.33	-0.21	0.500649	0.17
CHERP	Q8IWX8	0.998566	0.958638	0.062	0.999988	0.920842	0.99848	0.893026	0.86766	0.168	5.02	0.939845	1
MED13L	Q71F56	0.998436	0.879091	0.064	1	0.999232	0.999982	0.666834	0.745361	0.19	4.57	0.89569	1	Yes	Yes
RPRD2	Q5VT52	0.997654	0.909681	0.064	0.999977	0.873326	0.973509	0.899191	0.778909	-0.034	3.63	1.18359	1
KMT2A	Q03164	0.99811	0.87626	0.065	1	0.999548	0.984725	0.894178	0.692325	0.081	4.63	1.57639	1	Yes
CREBBP	Q92793	0.998371	0.815288	0.066	1	0.999309	1	0.922879	0.541074	0.693	3.67	1.12146	1	Yes
SF3B1	O75533	0.998306	0.994959	0.066	1	0.997513	0.999957	0.720243	0.929506	-0.196	4.3	0.784903	0.48
EIF3B	P55884	0.951642	0.986328	0.067	0.999971	0.991226	0.513175	0.86887	0.816325	-0.298	0.44	0.810125	0.22
PPFIA1	Q13136	0.99055	0.973553	0.067	1	0.956626	0.854326	0.773089	0.948489	-0.223	3.61	0.804244	0.99
ZSWIM6	Q9HCJ5	0.996416	0.456222	0.067	0.330185	0.95746	0.954506	0.281391	0.129925	0.083	6.84	0.640432	0.74
PRPF3	O43395	0.99824	0.898426	0.068	0.999999	0.730647	0.999621	0.452617	0.803629	-0.184	0.47	0.740944	0.76
KAT6A	Q92794	0.997263	0.884892	0.069	1	0.994758	0.980417	0.697296	0.735384	0.626	3.13	1.04371	1	Yes
KMT2B	Q9UMN6	0.997719	0.814943	0.07	1	0.95854	0.992973	0.684554	0.594276	0.057	5.49	1.44669	1	Yes
SIN3A	Q96ST3	0.997914	0.98543	0.07	1	0.998382	0.995815	0.926771	0.908431	0.204	1.98	0.775101	0.85	Yes
CHD2	O14647	0.997328	0.979837	0.07	1	0.999204	0.985794	0.92179	0.897482	0.029	4.95	1.75062	0.99	Yes
ARID1A	O14497	0.99798	0.979216	0.071	1	0.998061	1	0.935762	0.856137	0.627	7.46	1.84672	1	Yes
SCN1A	P35498	0.995633	0.438752	0.071	1	0.954298	0.949082	0.0657345	0.0848133	-0.2	1.67	0.738167	0.41	Yes
MED12	Q93074	0.98452	0.827661	0.071	1			0.647936	0.59167	1.113	3.88	0.872902	1
TJP1	Q07157	0.99433	0.977973	0.071	1	0.992598	0.916461	0.940292	0.915646	0.011	2.33	1.22558	1
SPEN	Q96T58	0.997784	0.963541	0.071	1	0.998637	0.996501	0.927458	0.872187	0.102	3.23	1.33925	1
WDFY3	Q8IZQ1	0.985988	0.501726	0.071	1	0.996502	0.814509	0.0514473	0.223474	-0.147	1.65	0.888176	0.88
HDAC6	Q9UBN7	0.984004	0.542628	0.072	0.999921			0.0969831	0.277023	-0.109	1.65	0.673544	0.96
EHMT1	Q9H9B1	0.997523	0.728214	0.072	1	0.998268	0.996687	0.0563114	0.54371	-0.123	1.5	0.957128	0.99	Yes	Yes
JMJD1C	Q15652	0.995047	0.96216	0.072	1	0.993163	0.933205	0.857672	0.885218	0.16	2.05	1.20355	1
MAP3K12	Q12852	0.997589	0.496133	0.072	0.999982	0.518732	0.998537	0.172854	0.206445	-0.122	3.91	1.21025	0.99
GGNBP2	Q9H3C7	0.99609	0.759287	0.073	0.999929	0.937722	0.963873	0.0625473	0.507439	-0.274	2.83	0.666307	0.49
CASK	O14936	0.983488	0.927941	0.073	0.999886			0.495258	0.769935	-0.114	1.12	0.592324	0.4	Yes
TLE3	Q04726	0.992114	0.95415	0.073	0.999914	0.988579	0.8946	0.743359	0.898005	-0.015	1.59	0.693604	0.95
CHD6	Q8TD26	0.997067	0.842494	0.073	1	0.983662	0.992063	0.0846402	0.773435	-0.134	2.09	1.40606	1
UBR5	O95071	0.996611	0.859895	0.073	1	0.99779	0.977961	0.835959	0.684727	-0.01	3.95	1.05493	1
EIF4G1	Q04637	0.996741	0.961953	0.074	1	0.972731	0.984396	0.926787	0.873366	0.155	3.63	0.967664	1
NBEA	Q8NFP9	0.997198	0.447176	0.074	1	0.996452	0.996068	0.11872	0.181707	-0.026	2.37	1.02031	0.96	Yes
SMARCA5	O60264	0.997132	0.970929	0.074	1	0.993891	0.995454	0.552548	0.893922	-0.178	0.51	0.903417	0.57
TSC2	P49815	0.93548	0.730907	0.074	1	0.85902	0.432265	0.494881	0.471229	-0.174	1.9	0.539952	0.91	Yes
SUPT5H	O00267	0.997393	0.971413	0.074	1	0.973936	0.99992	0.945542	0.856996	0.336	4.94	1.56873	0.95
PTCH1	Q13635	0.995699	0.251968	0.076	0.999999	0.997987	0.961829	0.0687628	0.0453545	-0.044	2.86	0.612694	0.56	Yes
CHD7	Q9P2D1	0.996872	0.94835	0.076	1	0.998572	0.99494	0.855188	0.825227	0.485	4.15	1.64354	1	Yes
RAD54L2	Q9Y4B4	0.997002	0.586452	0.076	0.999999	0.961843	0.998019	0.166187	0.305384	-0.036	1.88	0.941691	1
CNOT3	O75175	0.987748	0.894144	0.076	0.999967	0.99291	0.847052	0.800282	0.746211	0.23	6.26	0.889972	1
AHDC1	Q5TGY3	0.974062	0.897528	0.077	0.999431	0.91585	0.709008	0.899465	0.740128	0.015	4.76	1.42912	1	Yes
U2SURP	O15042	0.991462	0.96941	0.077	1	0.989494	0.895643	0.810837	0.91474	-0.124	4.48	1.15521	0.99
RBM25	P49756	0.98879	0.963334	0.077	1	0.987735	0.863194	0.737094	0.91839	-0.118	3.92	1.00636	1
GIGYF2	Q6Y7W6	0.991397	0.991507	0.077	1	0.985834	0.895277	0.935946	0.93809	0.497	4.77	1.24685	1
MBTD1	Q05BQ5	0.996937	0.367214	0.078	0.99518	0.992811	0.999538	0.047288	0.0913259	-0.148	1.37	0.576642	0.56
DCAF5	Q96JK2	0.995112	0.850918	0.078	0.999969	0.995627	0.953779	0.787102	0.679226	-0.101	2.59	1.17929	1
RABGAP1	Q99679	0.996155	0.293951	0.078	1	0.987212	0.979927	0.0559808	0.0299812	-0.249	-0.45	-1.11589	0.14
KHSRP	Q92945	0.996807	0.991092	0.079	0.999711	0.938759	0.999794	0.950581	0.897286	0.265	6.17	2.95458	1
TM9SF2	Q99805	0.983772	0.387792	0.079	0.999928	0.96987	0.812595	0.0648841	0.030041	-0.27	0.72	0.0046066	0.15
MATR3	P43243	0.996481	0.989228	0.08	0.999819	0.970824	0.992611	0.89819	0.951447	0.07	2.63	1.55603	1
PHF21A	Q96BD5	0.99622	0.842287	0.08	0.999675	0.989593	0.991359	0.720266	0.691616	0.143	3.33	-0.314294	0.99
NAV1	Q8NEY1	0.992961	0.87115	0.08	1	0.990261	0.926226	0.800334	0.724718	-0.137	2.21	1.21601	1
HIVEP2	P31629	0.992766	0.883511	0.08	1	0.99777	0.92494	0.798071	0.744275	-0.077	3.31	1.22485	1	Yes
OGT	O15294	0.979876	0.630627	0.08	0.999947			0.0740779	0.19811	-0.107	1.01	0.521738	0.16
RBBP6	Q7Z6E9	0.996025	0.979975	0.08	0.999999	0.995559	0.985592	0.912837	0.901151	0.058	4.69	1.74352	1
GTPBP4	Q9BZE4	0.91469	0.962298	0.08	0.999866	0.984171	0.330389	0.550418	0.82877	-0.364	1.57	0.538417	0.31
MYBL1	P10243	0.969499	0.370598	0.08	0.998333	0.716417	0.689982	0.0567631	0.141455	-0.145	0.79	0.623933	0.79
TEX11	Q8IYF3	0.979876	0.386882	0.08	0.999964			0.0537402	0.0338753	-0.293	-0.11	-0.153374	0.15
DYNC1H1	Q14204	0.996676	0.837661	0.081	1	0.975054	1	0.0536016	0.62252	-0.172	1.22	1.08198	0.27
SBNO1	A3KN83	0.973996	0.819638	0.081	1	0.959986	0.724489	0.40745	0.65004	-0.1	1.27	1.26013	0.87
THOC2	Q8NI27	0.97936	0.912262	0.081	1			0.661493	0.738271	-0.137	2.29	1.16542	0.59
PRKCB	P05771	0.985792	0.917346	0.081	0.999908	0.884254	0.844174	0.509785	0.743875	-0.343	1.74	0.850539	0.33
INO80	Q9ULG1	0.996546	0.616282	0.081	1	0.961189	0.999396	0.128554	0.340623	-0.047	2.53	1.15734	0.99
TAF4	O00268	0.995829	0.900566	0.082	0.999487	0.990927	0.982976	0.833517	0.771922	0.138	5.05	0.537012	1
FLNA	P21333	0.978844	0.977723	0.082	1			0.748573	0.876268	-0.014	2.22	2.11005	0.77	Yes
TRIM28	Q13263	0.993809	0.980735	0.082	0.999902	0.956396	0.944853	0.845078	0.948781	-0.084	3.3	0.683149	0.99
CHD8	Q9HCK8	0.99635	0.944759	0.082	1	0.99165	1	0.881216	0.840524	0.22	3.36	1.19616	1	Yes
RBM33	Q96EV2	0.976668	0.966441	0.082	0.999967	0.992733	0.756562	0.833882	0.891105	0.436	3.17	0.844495	1
SNRNP200	O75643	0.996285	0.896147	0.082	1	0.962312	0.999957	0.103914	0.727765	-0.228	1.17	0.769809	0.17
XPO6	Q96QU8	0.971911	0.402362	0.083	0.999999	0.970152	0.711226	0.0615149	0.0530556	-0.283	0.96	-0.183431	0.21
SMARCAD1	Q9H4L7	0.990159	0.894559	0.083	0.999997	0.964647	0.901914	0.818625	0.698761	-0.173	1.39	0.825415	0.61
FRMPD4	Q14CM0	0.978328	0.540994	0.084	0.997191			0.0559511	0.282284	-0.236	1.48	0.978478	0.96
WAC	Q9BTA9	0.987552	0.899876	0.084	0.999892	0.99046	0.871295	0.863101	0.782472	0.146	2.46	0.215677	1	Yes
BRWD3	Q6RI45	0.977812	0.775005	0.084	1			0.445915	0.529581	-0.094	5.98	1.58157	0.92
ATP2B1	P20020	0.995959	0.736224	0.085	0.999998	0.992844	0.995003	0.242713	0.471895	-0.289	1.17	1.0661	0.7
ZNF462	Q96JM2	0.995503	0.897804	0.085	1	1	0.987996	0.611397	0.786865	0.417	2.27	0.92645	0.99	Yes
CUL4B	Q13620	0.977296	0.976939	0.086	0.999847			0.728727	0.892402	-0.13	1.8	0.638684	0.64	Yes
TRIM33	Q9UPN9	0.995894	0.951526	0.086	0.999998	0.976539	0.999392	0.929907	0.851068	0.254	3.57	0.798331	1
STXBP1	P61764	0.994069	0.726695	0.086	0.999883	0.986532	0.960938	0.109724	0.398927	-0.323	0.27	0.0731829	0.21	Yes
TOPBP1	Q92547	0.975235	0.898149	0.086	1	0.951703	0.754722	0.350676	0.848268	-0.167	1.08	0.774366	0.91
NF2	P35240	0.99244	0.424458	0.086	0.999923	0.982481	0.938638	0.063341	0.197209	-0.485	1.07	0.00679555	0.81	Yes
TET3	O43151	0.991984	0.550822	0.087	0.999943	0.851029	0.933918	0.608448	0.173306	0.055	4.51	1.27324	1
SUPT6H	Q7KZ85	0.995764	0.976177	0.087	1	0.985064	0.999981	0.88255	0.874473	0.24	3.31	1.1443	0.84
RPS6KA3	P51812	0.976264	0.875939	0.088	0.999906			0.653259	0.619254	-0.206	0.9	0.666601	0.31	Yes
MYT1L	Q9UL68	0.944473	0.66669	0.088	0.999964	0.996874	0.527659	0.172277	0.408224	-0.181	3.29	1.11148	1	Yes
UBP1	Q9NZI7	0.993352	0.708604	0.088	0.999799	0.990892	0.957755	0.264662	0.352739	0.099	2.67	0.425179	0.45
PLCL2	Q9UPR0	0.99446	0.795815	0.088	0.999119	0.994592	0.972182	0.434541	0.528189	-0.142	4.73	1.19375	0.62
SPTBN1	Q01082	0.995568	0.988607	0.088	1	0.997021	0.998511	0.789388	0.913646	-0.149	1.62	0.844593	0.62
MYH9	P35579	0.995438	0.934263	0.089	1	0.991704	0.996234	0.749034	0.863846	-0.317	1.28	1.00275	0.94
ZDHHC5	Q9C0B5	0.994982	0.89953	0.089	0.999924	0.927796	0.982024	0.759992	0.797686	-0.168	2.33	0.901865	1
LUC7L3	O95232	0.992179	0.962022	0.089	0.999974	0.936505	0.945393	0.872867	0.905504	-0.342	2.3	1.19033	1
COPB2	P35606	0.966958	0.67028	0.089	0.999998	0.97898	0.699791	0.221368	0.253998	-0.278	0.11	0.631349	0.16
DNAJC14	Q6Y2X3	0.991202	0.542812	0.089	0.999708	0.662675	0.93138	0.181557	0.227883	-0.033	2.43	1.14873	0.9
RNF17	Q9BXT8	0.978233	0.670073	0.089	1	0.902837	0.795723	0.0492576	0.377888	-0.216	0.79	0.425245	0.61
ANK3	Q12955	0.995177	0.881232	0.09	1	0.997902	0.989281	0.903471	0.718808	-0.072	2.4	1.45381	1
F8	P00451	0.975232	0.416345	0.09	1			0.050422	0.152132	-0.194	1.12	1.17388	0.78	Yes
TM9SF3	Q9HD45	0.9869	0.423215	0.09	0.999654	0.966486	0.881897	0.095672	0.0280614	-0.157	0.55	0.143262	0.13
DLG3	Q92796	0.974716	0.983733	0.09	0.999544			0.740937	0.845965	-0.066	2.27	1.43607	0.48
MGA	Q8IWI9	0.991071	0.834553	0.09	1	0.976181	0.932902	0.898639	0.613967	0.058	2.18	1.44665	1
ANKRD52	Q8NB46	0.995373	0.604267	0.091	0.999988	0.693937	0.998995	0.101907	0.224053	-0.208	0.34	0.527913	0.36
STAG2	Q8N3U4	0.974716	0.865878	0.091	1			0.401642	0.663779	-0.164	0.82	0.556925	0.41
SATB2	Q9UPW6	0.994395	0.586936	0.091	0.999563	0.998377	0.981187	0.380608	0.277172	0.021	0.7	0.125897	0.93	Yes
USP34	Q70CQ2	0.99042	0.76198	0.091	1	0.99817	0.928176	0.0872193	0.572549	-0.067	1.93	0.705267	0.82
MAP3K2	Q9Y2U5	0.987813	0.914722	0.092	0.999561	0.659877	0.895582	0.721674	0.812899	-0.175	1.44	0.693473	0.85
PREX1	Q8TCU6	0.974713	0.60627	0.092	1	0.944009	0.762456	0.0520197	0.314808	-0.219	1.53	0.891034	0.79
MED14	O60244	0.973684	0.824133	0.092	0.999999			0.682454	0.540035	0.164	4.16	0.378787	0.58
CYFIP2	Q96F07	0.980188	0.523754	0.092	0.999999	0.97383	0.824018	0.0974307	0.0828814	-0.048	1.7	0.282571	0.13
ZNF407	Q9C0G0	0.944864	0.56843	0.092	0.999996	0.985022	0.5464	0.0951044	0.291863	-0.201	1.69	1.3533	0.99
KPNB1	Q14974	0.995308	0.444759	0.093	0.999994	0.993042	0.999968	0.091137	0.0741174	-0.229	-0.49	-0.082053	0.23
ETV5	P41161	0.994591	0.270128	0.093	0.999892	0.994807	0.98625	0.209309	0.102213	0.05	2.9	0.240393	0.89
CUL2	Q13617	0.88823	0.519611	0.094	0.999998	0.959056	0.21285	0.0610977	0.128516	-0.237	-0.42	0.147738	0.24
HNRNPM	P52272	0.992896	0.939856	0.094	0.999948	0.985302	0.966481	0.833732	0.806474	0.039	3.73	2.70056	1
PIAS1	O75925	0.994851	0.742232	0.094	0.997024	0.989868	0.998172	0.452395	0.505629	-0.06	1.27	-0.242206	0.87
DAAM2	Q86T65	0.969108	0.838765	0.094	0.998286	0.949071	0.728632	0.154285	0.639363	-0.108	3.11	0.44782	0.38
EFTUD2	Q15029	0.994917	0.811076	0.094	0.999991	0.990991	0.999977	0.246926	0.535956	-0.356	1.22	0.567069	0.18	Yes
YTHDC1	Q96MU7	0.979992	0.968375	0.095	1	0.943795	0.828955	0.887732	0.883846	0.088	3.64	1.6081	1
NCBP1	Q09161	0.993548	0.539635	0.095	0.999956	0.9844	0.980247	0.0565514	0.171031	-0.352	0.43	-0.198721	0.3
TCF20	Q9UGU0	0.933133	0.990885	0.095	0.999978	0.967991	0.482742	0.938024	0.906962	0.468	7.27	2.03689	1	Yes
DLL1	O00548	0.938543	0.435506	0.095	0.999053	0.999492	0.516069	0.160572	0.112401	-0.207	4.62	1.05707	0.7	Yes
UBR4	Q5T4S7	0.993743	0.662409	0.095	1	0.975275	0.985484	0.216125	0.394125	-0.068	3.22	0.969363	1
STAT3	P40763	0.994721	0.825369	0.095	0.999989	0.982936	0.999981	0.265841	0.575162	-0.191	0.29	0.286295	0.22
IGF2BP3	O00425	0.991853	0.851471	0.096	0.999726	0.988983	0.960485	0.408984	0.649566	-0.095	1.21	0.69612	0.5
NSD1	Q96L73	0.994786	0.705635	0.096	1	0.999227	1	0.167565	0.464179	-0.06	2.81	1.44399	1	Yes
SRCAP	Q6ZRS2	0.994656	0.635479	0.096	1	0.993052	0.999941	0.389612	0.324371	0.043	3.68	0.705578	1
ZNF777	Q9ULD5	0.974648	0.536597	0.096	0.997614	0.920259	0.777162	0.0507484	0.285703	-0.147	1.62	0.542435	0.99
HNRNPK	P61978	0.993483	0.992266	0.096	0.999782	0.995533	0.985955	0.913908	0.939079	-0.052	5.15	1.60143	0.9	Yes
SCAF8	Q9UPN6	0.991528	0.55241	0.097	1	0.997594	0.956767	0.377255	0.218394	0.09	3.17	1.1244	1
ARID2	Q68CP9	0.993157	0.804447	0.097	0.999999	0.99715	0.980844	0.886041	0.54211	0.386	3.34	0.964152	1	Yes
CCT3	P49368	0.991593	0.714818	0.097	0.998745	0.799905	0.959956	0.554515	0.295065	-0.315	-0.6	0.30446	0.19
COL5A2	P05997	0.913582	0.67249	0.097	1	0.949539	0.376147	0.580877	0.235734	0.104	7.33	4.87246	1
PHC3	Q8NDX5	0.985401	0.909612	0.097	0.999956	0.97986	0.889008	0.633772	0.85996	0.176	0.92	-0.423187	1
GATAD2B	Q8WXI9	0.994135	0.885099	0.097	0.998595	0.928331	0.996079	0.850198	0.736871	0.096	2.77	0.362566	0.92	Yes
FBXO11	Q86XK2	0.994265	0.783939	0.098	0.99998	0.99697	0.997891	0.625913	0.409585	0.521	1.74	1.52209	0.46
NOTCH1	P46531	0.946363	0.86321	0.098	1	0.9805	0.569171	0.708261	0.674697	0.332	4.19	1.28985	0.93
COL3A1	P02461	0.936262	0.765433	0.098	1	0.960163	0.512143	0.767711	0.370008	0.187	8.09	5.12272	1	Yes
PPP3CB	P16298	0.9942	0.443447	0.098	0.999704	0.935168	0.999367	0.052324	0.0554616	-0.137	1.42	0.275057	0.21
ILF3	Q12906	0.994004	0.997307	0.098	0.999997	0.989773	0.998149	0.951804	0.941248	0.511	10.73	2.46004	1
PLEKHA5	Q9HAU0	0.944539	0.981356	0.098	0.999999	0.988208	0.562388	0.869745	0.941242	-0.032	1.35	0.746759	0.95
ZNF521	Q96K83	0.991267	0.129954	0.098	0.999979	0.99649	0.960152	0.0493326	0.085201	-0.168	1.54	0.614557	0.83
TAB2	Q9NYJ8	0.984685	0.949454	0.098	0.999758	0.98573	0.886831	0.932968	0.8523	0.259	2.61	0.648061	0.99
CTNND2	Q9UQB3	0.97543	0.798232	0.099	1	0.96552	0.796887	0.77979	0.567075	0.062	2.24	0.856485	1
DDX5	P17844	0.954705	0.999102	0.099	0.997454	0.969013	0.628201	0.931343	0.940867	0.339	2.99	1.2945	0.53
ACTN4	O43707	0.988139	0.998619	0.099	0.99999	0.905519	0.923356	0.816978	0.943282	-0.191	0.66	0.60157	0.27
UPF2	Q9HAU5	0.986184	0.626916	0.099	0.999998	0.992513	0.904434	0.0556264	0.352328	-0.175	2.39	0.967566	0.88
CARM1	Q86X55	0.993939	0.458915	0.099	0.999358	0.776494	0.99874	0.228627	0.120131	0.113	1.51	0.64628	0.7
PAXIP1	Q6ZW49	0.98123	0.924389	0.099	0.999932	0.997381	0.852484	0.643754	0.745914	0.666	1.85	0.189638	0.53
BPTF	Q12830	0.993678	0.913272	0.1	1	0.998653	0.997848	0.931956	0.765295	0.271	3.73	1.2569	1
EP300	Q09472	0.993874	0.9025	0.1	1	0.99912	0.998635	0.92268	0.726643	0.623	4.67	1.12259	1	Yes
CREBRF	Q8IUR6	0.984163	0.821295	0.1	0.998406	0.989995	0.884551	0.0534039	0.745394	-0.196	0.35	0.752542	0.94
HDAC2	Q92769	0.990876	0.996202	0.1	0.999391	0.973955	0.961226	0.922976	0.854878	-0.186	1.07	1.39459	0.22
SP1	P08047	0.993287	0.978249	0.101	0.997637	0.818813	0.993918	0.937049	0.882806	0.315	4.71	1.68187	1
MAPK8IP2	Q13387	0.993613	0.516779	0.101	0.997525	0.984737	0.999833	0.203647	0.230204	-0.196	3.36	1.02791	1
AP2A1	O95782	0.993222	0.494131	0.101	0.999847	0.873994	0.996925	0.101776	0.0984191	-0.072	1.2	0.335122	0.31
ARCN1	P48444	0.979666	0.914169	0.101	0.999851	0.965259	0.846823	0.526206	0.746014	-0.329	1.45	0.581788	0.35
SPTAN1	Q13813	0.993418	0.986673	0.101	1	0.998008	0.999524	0.818809	0.838471	-0.308	0.22	1.09698	0.3
RPTOR	Q8N122	0.991332	0.713852	0.101	1	0.976479	0.969846	0.400442	0.388331	-0.036	1.28	0.300981	0.61
CAND1	Q86VP6	0.987682	0.557934	0.101	0.999927	0.990776	0.925033	0.155986	0.141364	-0.218	0.54	0.117109	0.23
COPS2	P61201	0.993092	0.774479	0.102	0.999573	0.974843	0.995791	0.0548443	0.492039	-0.287	-0.08	0.383981	0.17
SALL4	Q9UJQ4	0.96005	0.669314	0.102	0.999442	0.99655	0.684228	0.137197	0.417769	-0.021	2.16	1.02734	1	Yes
ARID1B	Q8NFD5	0.991919	0.946969	0.102	0.99995	0.999751	0.982465	0.930257	0.779584	0.568	9.6	1.95246	1	Yes
PSMD2	Q13200	0.989638	0.580721	0.103	0.999997	0.954008	0.953369	0.200652	0.175774	-0.149	0.02	0.70218	0.37
PSMD3	O43242	0.992505	0.833448	0.103	0.999288	0.822864	0.989921	0.449388	0.631833	-0.329	0.28	0.198803	0.5
KMT2D	O14686	0.993027	0.972794	0.103	1	0.99139	0.999316	0.925097	0.841982	1.05	5.25	1.5159	1	Yes
UBAP2L	Q14157	0.992831	0.993578	0.103	1	0.968653	0.997207	0.945615	0.953562	0.144	6.81	1.38115	1
ZNF148	Q9UQR1	0.990746	0.957257	0.103	0.932275	0.930411	0.969417	0.659599	0.92608	0.001	1.16	0.81612	0.98
BTK	Q06187	0.968008	0.874633	0.103	0.999563			0.771104	0.616145	-0.15	0.13	0.552808	0.38	Yes
RRM1	P23921	0.989442	0.956912	0.104	0.999995	0.995029	0.954728	0.3558	0.800915	-0.112	0.76	0.579125	0.13
PPP2R5E	Q16537	0.953532	0.66158	0.104	0.999433	0.967825	0.637725	0.127435	0.292341	-0.357	-0.59	-0.273374	0.2
RFX3	P48380	0.956986	0.46285	0.104	0.999773	0.996767	0.665998	0.216377	0.138355	0.119	2.09	0.237812	0.73
LMNB2	Q03252	0.976994	0.969963	0.105	0.9956	0.855193	0.827286	0.890786	0.926738	-0.254	0.17	0.754208	0.95
CLTC	Q00610	0.992701	0.790429	0.105	1	0.99303	0.999993	0.676146	0.42692	-0.104	0.3	0.548137	0.25
COPA	P53621	0.99231	0.831101	0.105	1	0.911258	0.996709	0.410297	0.549479	-0.193	1.79	0.862921	0.24
DHX15	O43143	0.992049	0.803273	0.105	0.999997	0.996422	0.994377	0.523038	0.491009	-0.137	1.33	0.332084	0.29
DHX9	Q08211	0.99257	0.991576	0.106	1	0.994675	0.999962	0.917463	0.889141	0.224	8.96	1.43649	0.79
MAP2	P11137	0.940954	0.945657	0.106	0.999983	0.821049	0.563473	0.882285	0.860873	-0.131	3.41	1.09124	1
ZMYM3	Q14202	0.96646	0.831384	0.106	0.999967			0.839294	0.624674	-0.039	2.47	0.642212	0.93
AGO2	Q9UKV8	0.992375	0.944483	0.106	0.999992	0.994465	0.999919	0.125313	0.890297	-0.208	0.91	0.467782	0.45
ANK2	Q01484	0.990615	0.823574	0.106	1	0.997707	0.977314	0.89839	0.600764	-0.023	1.6	1.28666	1	Yes
RALGAPB	Q86X10	0.982729	0.68706	0.106	1	0.908527	0.88425	0.297245	0.428031	-0.091	0.96	0.362353	0.92
IPO7	O95373	0.987031	0.431087	0.106	0.999998	0.993191	0.933282	0.0524936	0.0787656	-0.252	0.1	0.00395318	0.27
PRPF19	Q9UMS4	0.992245	0.645905	0.106	0.998567	0.727253	0.999664	0.123006	0.251792	-0.329	0.44	0.0696871	0.19
SCAF4	O95104	0.980774	0.933089	0.107	1	0.992031	0.870597	0.812181	0.805425	0.627	5.63	0.946412	1
TBL1XR1	Q9BZK7	0.960441	0.675597	0.107	0.998822	0.998731	0.702448	0.114961	0.338606	0	1.55	0.751023	0.53	Yes	Yes
ANKRD11	Q6UB99	0.884059	0.870667	0.107	1	0.983667	0.234458	0.388753	0.77784	-0.134	2.37	1.69935	1	Yes
PAFAH1B1	P43034	0.991788	0.834277	0.108	0.999633	0.985456	0.99782	0.383587	0.602603	-0.402	-0.13	0.343143	0.3	Yes
ZEB2	O60315	0.989247	0.868665	0.108	0.999834	0.996792	0.962493	0.913469	0.701519	-0.022	1.32	1.07721	1	Yes
AP2A2	O94973	0.959789	0.338213	0.108	0.999932	0.859551	0.704121	0.0488066	0.0517069	-0.133	0.96	0.323066	0.39
SMU1	Q2TAY7	0.991723	0.48108	0.108	0.998978	0.938013	0.999993	0.071816	0.0666602	-0.282	0.17	0.303856	0.12
NAA25	Q14CX7	0.989833	0.61573	0.109	0.99999	0.993534	0.975806	0.0460272	0.217878	-0.216	0.7	0.325027	0.2
UBA1	P22314	0.965428	0.87607	0.109	0.999991			0.602824	0.616881	-0.139	1.5	0.766868	0.3
BAZ1B	Q9UIG0	0.991658	0.965405	0.109	1	0.986167	0.998384	0.852472	0.913149	-0.248	2.33	1.01306	0.98
HNRNPH1	P31943	0.932286	0.996686	0.109	0.999148	0.990925	0.521964	0.944641	0.94464	0.305	8.3	2.32642	0.95
CTIF	O43310	0.969304	0.801616	0.11	0.982755	0.9706	0.777936	0.481963	0.597288	0.152	2.56	0.609427	0.88
ABCB7	O75027	0.964912	0.687855	0.11	0.995048			0.0763832	0.278081	-0.127	0.09	0.786716	0.14
UTP15	Q8TED0	0.966567	0.655089	0.11	0.985836	0.786402	0.761914	0.0663974	0.248675	-0.264	0.43	0.541962	0.13
SETBP1	Q9Y6X0	0.990811	0.627469	0.11	0.999003	0.99876	0.992599	0.498383	0.281319	0.1	3.24	1.39464	1	Yes
ARID5B	Q14865	0.989703	0.718064	0.111	0.99989	0.995355	0.979007	0.345249	0.47009	-0.039	1.46	1.04722	0.99
RBM10	P98175	0.964396	0.990397	0.111	0.999912			0.938707	0.943273	0.123	5.96	1.48631	1
TPR	P12270	0.925769	0.975003	0.111	1	0.986425	0.488875	0.919451	0.908266	0.025	4.56	1.06439	1
RCOR1	Q9UKL0	0.99068	0.837384	0.111	0.994043	0.973025	0.994066	0.773934	0.65214	0.095	1.93	0.718924	0.98
SUFU	Q9UMX1	0.990355	0.780624	0.111	0.999161	0.965392	0.990646	0.0498598	0.586713	-0.212	1.36	0.40971	0.59
TRPS1	Q9UHF7	0.979731	0.775791	0.111	0.990109	0.997201	0.878577	0.798264	0.513081	-0.103	2.1	1.42308	1	Yes
MTA1	Q13330	0.990029	0.972656	0.112	0.999748	0.834087	0.988139	0.723582	0.884345	0.065	3.6	0.49485	0.69
RUVBL2	Q9Y230	0.991006	0.74016	0.112	0.99911	0.852501	0.997685	0.509503	0.364179	-0.251	0.26	0.378836	0.28
EIF4G3	O43432	0.990094	0.877158	0.112	1	0.964121	0.99152	0.598863	0.761227	0.221	3.34	0.681205	1
MDM4	O15151	0.985532	0.612139	0.112	0.99857	0.783916	0.937306	0.109698	0.336944	-0.276	0.16	0.127547	0.78
NTRK2	Q16620	0.989312	0.678774	0.112	0.999893	0.929231	0.980703	0.0468237	0.32357	-0.183	1.45	0.586982	0.32
ANKHD1	Q8IWZ3	0.990941	0.761152	0.112	1	0.984191	0.999689	0.668641	0.484839	0.119	4.04	1.32043	1
RORB	Q92753	0.983511	0.411683	0.112	0.998552	0.937964	0.911871	0.0665597	0.0519124	-0.064	2.35	0.172748	0.3
TIAL1	Q01085	0.990224	0.99123	0.112	0.998791	0.995026	0.993073	0.921916	0.862836	0.293	5	0.968464	0.58
NRXN3	Q9HDB5	0.978558	0.0597293	0.112	0.999856	0.96695	0.872664	0.0753172	0.0625543	-0.112	2.12	0.763961	0.98
PTPRD	P23468	0.973345	0.68416	0.113	1	0.993409	0.817681	0.0504256	0.357016	-0.146	0.57	0.939061	0.47
RBM26	Q5T8P6	0.967935	0.969617	0.113	0.999997	0.993009	0.779082	0.802101	0.924976	-0.067	3.38	0.884369	0.99
RIF1	Q5UIP0	0.93385	0.963679	0.113	1	0.96588	0.542654	0.80644	0.909715	0	2.02	0.977498	1
NLK	Q9UBE8	0.990485	0.743889	0.113	0.998934	0.960095	0.997809	0.583115	0.456607	0.156	1.82	-0.273194	0.78
PHIP	Q8WWQ0	0.989507	0.929084	0.113	1	0.994981	0.986601	0.916397	0.814132	-0.096	2.25	1.19723	0.97
DPYSL5	Q9BPU6	0.989898	0.609446	0.113	0.998332	0.946384	0.993598	0.113684	0.201601	-0.321	0.2	0.671371	0.22
USP8	P40818	0.894812	0.988123	0.113	0.999983	0.862821	0.313185	0.923336	0.913877	-0.093	2.49	0.976403	0.78
TIPARP	Q7Z3E1	0.961548	0.326681	0.114	0.997752	0.952989	0.732131	0.069857	0.0456396	-0.17	0.82	0.304444	0.38
ZBTB4	Q9P1Z0	0.985597	0.749827	0.114	0.99849	0.928695	0.941025	0.608759	0.468409	0.079	3.93	1.41485	1
ISY1	Q9ULR0	0.979536	0.701422	0.114	0.998291	0.849727	0.884927	0.110986	0.413266	-0.485	0.89	0.854835	0.57
HNRNPU	Q00839	0.970542	0.997238	0.114	0.999903	0.99844	0.800226	0.946925	0.942007	0.423	9.36	2.7144	0.99
TLK2	Q86UE8	0.990289	0.843737	0.115	1	0.986295	0.999614	0.8515	0.655187	-0.128	2.22	0.902747	0.96
TRERF1	Q96PN7	0.984098	0.830479	0.115	0.999596	0.955629	0.928355	0.747975	0.616197	0.563	3.52	0.81331	1
DHX30	Q7L2E3	0.989964	0.700318	0.115	0.999999	0.966733	0.999943	0.048177	0.348231	-0.305	0.59	0.641477	0.24
MYCBP2	O75592	0.986444	0.819845	0.115	1	0.996018	0.956512	0.557365	0.633686	-0.065	4.94	1.48305	1
FUBP1	Q96AE4	0.978298	0.930465	0.115	0.999973	0.985038	0.878007	0.946672	0.766144	0.241	4.85	2.36369	1
TRIM24	O15164	0.989768	0.951388	0.116	0.999995	0.994271	0.996336	0.882269	0.872317	0.224	2.5	0.442871	1
ZC3H7A	Q8IWR0	0.988986	0.737536	0.116	0.999987	0.988898	0.986261	0.0655343	0.528411	-0.108	1.46	0.756969	0.83
UBXN7	O94888	0.985858	0.919624	0.116	0.990657	0.978978	0.955341	0.558146	0.836545	-0.329	0.5	0.56426	0.73
SLC17A7	Q9P2U7	0.987487	0.406712	0.116	0.995933	0.949834	0.969475	0.0813513	0.0424076	-0.287	0.94	0.414235	0.23
NOTCH2	Q04721	0.981491	0.571882	0.116	1	0.947709	0.906264	0.365307	0.227315	-0.01	4.86	0.971535	0.93
SMARCC1	Q92922	0.979406	0.924527	0.117	1	0.980142	0.889914	0.902583	0.792162	0.321	4.22	0.999632	0.99
RAI1	Q7Z5J4	0.905305	0.944276	0.117	0.999136	0.947481	0.381563	0.928588	0.815536	0.408	3.95	1.4219	1	Yes
CSE1L	P55060	0.983837	0.447245	0.117	0.999982	0.991058	0.932085	0.0899198	0.0530377	-0.244	-0.46	-0.00504766	0.13
EIF4A1	P60842	0.97921	0.724762	0.117	0.999614	0.878995	0.891938	0.163013	0.365248	-0.309	0.71	0.167095	0.14
PIK3CA	P42336	0.988399	0.616766	0.117	0.999999	0.995216	0.985307	0.0592198	0.204171	-0.235	0.61	0.382838	0.14
KIF5C	O60282	0.95653	0.599434	0.117	0.999516	0.881588	0.705393	0.0534745	0.309683	-0.161	1.05	0.849608	0.81
REV3L	O60673	0.970282	0.64632	0.117	1	0.987814	0.808996	0.109883	0.384122	-0.068	1.9	1.19055	1
AGPS	O00116	0.985141	0.675321	0.117	0.998805	0.903082	0.949723	0.0576311	0.345355	-0.316	0.18	1.0474	0.46
ADAM10	O14672	0.987226	0.574575	0.117	0.999845	0.967223	0.968748	0.058785	0.199327	-0.191	1.65	1.08644	0.47
MED1	Q15648	0.985336	0.961055	0.117	0.999991	0.962224	0.950803	0.931458	0.85361	0.145	4.03	1.62551	1
SMARCC2	Q8TAQ2	0.989572	0.968582	0.118	1	0.956292	1	0.91386	0.883301	0.262	4.47	0.999355	1
MYRF	Q9Y2G1	0.971976	0.858583	0.118	0.999848	0.879929	0.821841	0.804371	0.686798	0.166	3.34	0.710674	0.99
DOT1L	Q8TEK3	0.981361	0.789325	0.118	0.999989	0.980552	0.912143	0.796639	0.540511	-0.019	2	1.23459	1
CHAF1A	Q13111	0.953597	0.88503	0.118	0.996226	0.9823	0.684809	0.782268	0.761954	-0.244	2.63	1.18772	1
PSMD1	Q99460	0.986575	0.592736	0.118	0.999999	0.983148	0.967467	0.202229	0.215206	-0.166	1.38	0.630908	0.5
PIAS4	Q8N2W9	0.987878	0.0769231	0.118	0.994351	0.778564	0.980549	0.0473881	0.0473578	-0.184	1.98	0.201449	0.74
ACTR3	P61158	0.97719	0.701284	0.118	0.998336	0.804078	0.872623	0.562316	0.2588	-0.424	0.1	0.396903	0.14
DDX3X	O00571	0.960268	0.99804	0.119	0.99893			0.943722	0.956097	0.207	7.9	1.98497	0.83	Yes
TSC1	Q92574	0.983446	0.895802	0.119	0.999978	0.996392	0.930463	0.795498	0.779257	-0.078	3.7	0.606095	0.99	Yes
SON	P18583	0.978037	0.91776	0.119	1	0.995382	0.881646	0.831779	0.821878	0.018	3.85	0.416734	1	Yes
STAG1	Q8WVM7	0.988921	0.852023	0.119	1	0.996396	0.997513	0.175849	0.732134	-0.224	1.41	0.696626	0.68
VCPIP1	Q96JH7	0.981687	0.800028	0.119	0.999341	0.938413	0.916906	0.429277	0.625679	-0.212	2.19	1.09021	0.96
EIF4A3	P38919	0.989116	0.621875	0.119	0.99899	0.982054	0.999845	0.175627	0.216653	-0.36	-0.35	0.0792597	0.18
MAU2	Q9Y6X3	0.988465	0.361621	0.119	0.999718	0.9172	0.992297	0.0561253	0.0352106	-0.114	-0.3	-0.636397	0.16
PSMC2	P35998	0.989051	0.856097	0.119	0.999211	0.907581	0.999657	0.142935	0.665539	-0.389	-0.53	0.422353	0.2
DAZAP1	Q96EP5	0.98866	0.880403	0.119	0.999571	0.838805	0.992932	0.927462	0.676906	0.257	4.93	1.94351	1
POGZ	Q7Z3K3	0.987291	0.8726	0.119	0.999999	0.978433	0.975059	0.750211	0.735868	0.078	1.51	0.394959	0.95	Yes
PRKAR1A	P10644	0.989181	0.9971	0.12	0.999223	0.981807	0.999994	0.87151	0.916101	-0.387	0.76	0.458847	0.25
SF3A3	Q12874	0.984228	0.991369	0.12	0.999895	0.904534	0.944849	0.68662	0.910972	-0.285	1.08	0.747086	0.4
FXR1	P51114	0.978949	0.99275	0.12	0.999992	0.995656	0.896787	0.844439	0.922884	-0.229	2.86	1.29815	0.65
CDC42BPB	Q9Y5S2	0.988334	0.887861	0.12	1	0.994681	0.993816	0.500586	0.764153	-0.1	3.01	0.705218	0.76
XPO7	Q9UIA9	0.988595	0.59895	0.12	0.999999	0.991858	0.995519	0.0737224	0.187121	-0.238	-0.02	0.00277703	0.13
RERE	Q9P2R6	0.987422	0.981149	0.12	0.999996	0.9988	0.981882	0.795794	0.936012	0.198	5.7	0.776082	1
ZMYND11	Q15326	0.89403	0.530244	0.12	0.999964	0.995678	0.33037	0.0534514	0.164853	-0.319	1.41	0.305294	0.39	Yes
RPL4	P36578	0.946494	0.999033	0.121	0.999282	0.982933	0.643358	0.912572	0.946811	-0.133	2.45	0.938358	0.4
SUPT16H	Q9Y5B9	0.988856	0.993716	0.121	1	0.971418	0.999998	0.80987	0.891193	-0.231	1.8	1.24857	0.42
ZBTB47	Q9UFB7	0.980383	0.619044	0.121	0.97475	0.835738	0.912139	0.101012	0.347209	-0.065	1.83	1.14521	0.96
PPFIA3	O75145	0.970933	0.838558	0.121	1	0.877938	0.825059	0.237778	0.750597	-0.225	3.52	0.915015	1
ATP1A1	P05023	0.988725	0.70232	0.121	0.999994	0.974844	0.999993	0.252539	0.304998	-0.284	1.07	0.660279	0.19
KIF11	P52732	0.966893	0.928877	0.122	0.999996	0.972017	0.800128	0.437646	0.775201	-0.375	1.37	0.707816	0.3	Yes
NCOA2	Q15596	0.988204	0.908921	0.122	0.999997	0.993972	0.994617	0.844855	0.762474	0.427	4	1.20979	1
HIPK1	Q86Z02	0.98853	0.719169	0.122	0.999943	0.978806	0.998625	0.644015	0.424577	0.164	1.34	0.278095	0.95
KMT2C	Q8NEZ4	0.980448	0.879644	0.122	1	0.996827	0.918769	0.807526	0.709115	0.242	4.64	1.37138	1	Yes
PIK3AP1	Q6ZUJ8	0.969174	0.829651	0.122	0.999657	0.95468	0.816617	0.434741	0.675305	-0.271	2.53	0.274403	0.79
SEMA4C	Q9C0C4	0.984424	0.593219	0.122	0.999373	0.718154	0.95734	0.186422	0.209866	-0.025	2.99	0.651017	0.52
CYTH1	Q15438	0.960506	0.646941	0.122	0.994541	0.970725	0.752905	0.0665607	0.246442	-0.267	0.26	0.57429	0.18
RBM17	Q96I25	0.94695	0.939442	0.123	0.998602	0.986481	0.652808	0.902911	0.847856	-0.181	1.52	1.04023	0.98
RTF1	Q92541	0.988269	0.914515	0.123	0.993638	0.866053	0.999174	0.862737	0.803524	-0.186	1.65	1.39043	0.99
IPO5	O00410	0.978363	0.512429	0.123	0.999999	0.994718	0.900624	0.0730755	0.114945	-0.237	-0.26	0.113172	0.21
NUP98	P52948	0.965785	0.981632	0.123	1	0.991735	0.793374	0.943338	0.901401	0.164	5.81	1.34485	1
TRAF2	Q12933	0.98299	0.62733	0.123	0.996481	0.684478	0.940356	0.147148	0.254911	-0.303	0.59	-0.0581543	0.32
EIF4B	P23588	0.985076	0.970998	0.124	0.999987	0.953622	0.967018	0.911627	0.876344	-0.063	6.12	1.99642	1
ADNP	Q9H2P0	0.988074	0.931087	0.124	0.998904	0.998016	0.997645	0.920312	0.819198	0.15	1.18	0.99612	0.99	Yes
RET	P07949	0.981035	0.723519	0.124	0.999889	0.971932	0.924782	0.140257	0.410075	-0.213	3.76	0.593386	0.46	Yes
CCDC22	O60826	0.957688	0.325211	0.124	0.995199			0.060244	0.119497	-0.344	-0.1	-0.0413941	0.6
CACNA1E	Q15878	0.988008	0.0834829	0.124	1	0.990532	0.999992	0.0684204	0.0753126	-0.056	2.1	0.861679	0.97
PRMT5	O14744	0.987357	0.504281	0.124	0.994806	0.66028	0.992444	0.0967459	0.109463	-0.228	0.05	0.200273	0.25
WDR5	P61964	0.986966	0.554965	0.125	0.998702	0.970763	0.988722	0.0652402	0.137251	-0.35	0.12	0.398569	0.15
CUL4A	Q13619	0.987943	0.926046	0.125	0.999413	0.994805	0.999726	0.0502555	0.839468	-0.334	-0.04	0.594856	0.3
PCLO	Q9Y6V0	0.857013	0.68996	0.126	1	0.862276	0.121235	0.609179	0.351316	0.223	3.86	1.2997	1
ZNF219	Q9P2Y4	0.98312	0.630507	0.126	0.988718	0.963825	0.947825	0.229805	0.341333	-0.002	2.82	1.10145	1
GAPVD1	Q14C86	0.976082	0.916931	0.126	1	0.967016	0.885176	0.641339	0.860278	-0.219	0.89	0.594938	0.96
EPC1	Q9H2F5	0.9811	0.844635	0.126	0.999993	0.992107	0.931612	0.569349	0.697648	0.323	0.77	0.50537	0.97
KCNB1	Q14721	0.987617	0.64777	0.126	0.982588	0.985892	0.999977	0.0546871	0.412355	-0.233	1.76	0.483824	0.96
NLGN2	Q8NFZ4	0.98664	0.120633	0.126	0.992625	0.97394	0.992636	0.0966566	0.0626597	-0.18	3.06	0.999224	0.84
PCDH19	Q8TAB3	0.95614	0.496113	0.127	0.977159			0.0885373	0.13435	-0.022	1.79	0.932379	0.56	Yes
RB1	P06400	0.982599	0.974037	0.127	1	0.970462	0.944913	0.480542	0.887329	-0.191	0.56	0.19926	0.37	Yes
WNK1	Q9H4A3	0.946038	0.839318	0.127	1	0.999407	0.658581	0.929132	0.618042	0.353	2.27	0.945954	1
ZC3H18	Q86VM9	0.916124	0.977144	0.127	0.99952	0.856724	0.482084	0.911917	0.890948	0.081	6.38	1.62696	1
CDK12	Q9NYV4	0.986509	0.98688	0.128	0.999992	0.974716	0.992095	0.877083	0.948625	0.026	4.36	1.13674	1
RALGPS1	Q5JS13	0.985923	0.131128	0.128	0.999857	0.950567	0.99	0.0499847	0.103864	-0.229	1.57	0.22275	0.86
TNRC6C	Q9HCJ0	0.984554	0.859343	0.128	0.999998	0.986173	0.974672	0.932141	0.615373	0.273	6.7	2.25477	1
SCN2A	Q99250	0.987161	0.250518	0.128	1	0.964925	0.999993	0.0693356	0.101926	-0.259	1.9	0.780803	0.78	Yes
VCP	P55072	0.987096	0.999171	0.128	0.999992	0.926572	0.999983	0.809028	0.962984	-0.041	1.95	1.02136	0.41
TLN1	Q9Y490	0.986705	0.919072	0.128	1	0.983927	0.999063	0.841645	0.774842	0.142	0.64	0.789852	0.79
BTAF1	O14981	0.950209	0.36535	0.128	1	0.99045	0.697904	0.0497228	0.117132	-0.212	0.99	0.435553	0.65
EPHA7	Q15375	0.926486	0.717304	0.128	0.987759	0.901191	0.547127	0.054521	0.355079	-0.233	1.73	0.680356	0.16
COL4A1	P02462	0.984489	0.590319	0.129	1	0.993068	0.976215	0.67652	0.108994	0.06	5.75	5.1255	1
SIK3	Q9Y2K2	0.983577	0.915067	0.129	0.999883	0.983233	0.962896	0.778492	0.808447	0.255	3.39	0.731927	1
KAT6B	Q8WYB5	0.985727	0.884408	0.129	1	0.998614	0.990735	0.731498	0.730286	0.533	3.11	1.17375	1	Yes
KAT7	O95251	0.98677	0.990195	0.129	0.999957	0.978862	0.999767	0.841449	0.948092	-0.127	1.56	0.675864	0.76
ZFR	Q96KR1	0.983186	0.893454	0.129	1	0.974608	0.961175	0.614288	0.803627	0.115	2.56	0.415901	0.99
GSK3A	P49840	0.986835	0.925632	0.129	0.997437	0.770524	0.999941	0.9078	0.73102	0.216	6.42	1.56218	0.78
L1CAM	P32004	0.954592	0.683609	0.129	0.999984			0.0481684	0.390372	-0.186	1.27	1.11282	0.66	Yes
CTNNB1	P35222	0.986314	0.906781	0.129	0.999813	0.995133	0.999694	0.630814	0.699212	-0.148	5.46	0.334289	0.37	Yes
PBRM1	Q86U86	0.986379	0.960848	0.129	1	0.983334	0.999767	0.915771	0.872456	0.169	2.74	1.08459	1
PRICKLE1	Q96MT3	0.931113	0.605372	0.13	0.991967	0.986296	0.580509	0.0488335	0.3458	-0.125	2.01	0.76169	0.95
PUM1	Q14671	0.986053	0.988883	0.13	0.999999	0.989364	0.996558	0.937265	0.923454	0.382	3.84	1.50914	1
AHCTF1	Q8WYP5	0.879497	0.842011	0.13	1	0.971699	0.275002	0.751036	0.682637	-0.194	0.81	0.892962	0.99
TNPO2	O14787	0.986249	0.372186	0.13	0.999886	0.869744	0.999034	0.0629868	0.0321001	-0.252	-0.1	-0.146774	0.16
AAK1	Q2M2I8	0.955879	0.934194	0.13	0.99932	0.700924	0.73456	0.910625	0.814204	0.58	1.74	0.684244	1
RASA1	P20936	0.980123	0.571606	0.13	0.999998	0.98652	0.939094	0.133794	0.207752	-0.108	3.03	0.937084	0.61	Yes
CDC5L	Q99459	0.985271	0.943792	0.13	0.999993	0.965301	0.988412	0.82832	0.873023	-0.177	1.99	0.733495	0.96
FERMT2	Q96AC1	0.97908	0.885513	0.13	0.999827	0.964818	0.931844	0.540441	0.681083	-0.212	0.68	0.343241	0.32
WTAP	Q15007	0.976473	0.971551	0.13	0.995577	0.991211	0.904801	0.893503	0.897392	0.018	4.34	0.790375	0.93
UBR3	Q6ZT12	0.977646	0.0467477	0.13	0.999549	0.914736	0.914946	0.0478132	0.04902	-0.239	2.35	0.571513	0.92
SCN8A	Q9UQD0	0.986118	0.245753	0.131	0.999998	0.990449	0.999947	0.0683013	0.0802766	-0.209	2.36	0.854034	0.71
FNIP2	Q9P278	0.979015	0.855131	0.131	0.997777	0.98459	0.931521	0.61112	0.722969	-0.004	1.79	0.778287	0.99
MSN	P26038	0.954076	0.985236	0.131	0.993557			0.874549	0.875753	-0.472	0.2	0.41742	0.44
PPP1R12A	O14974	0.959919	0.98032	0.131	0.999179	0.976459	0.774759	0.909542	0.93654	-0.089	2.03	0.995353	1
RANBP9	Q96S59	0.982273	0.884753	0.131	0.999958	0.988767	0.954519	0.886741	0.724497	0.138	4.2	1.0137	1
USP47	Q96K76	0.965719	0.959191	0.132	1	0.992168	0.818	0.795385	0.881988	-0.177	1.24	0.954253	0.85
CCDC88A	Q3V6T2	0.966502	0.979008	0.132	1	0.983406	0.823218	0.858302	0.92138	0.137	1.6	1.05488	0.95
MLLT3	P42568	0.979862	0.97528	0.132	0.995591	0.990968	0.941825	0.875063	0.928206	0.087	2.38	0.768404	1
EIF3A	Q14152	0.98286	0.854716	0.132	1	0.99454	0.964774	0.560403	0.704466	-0.264	6.92	1.25291	0.96
YTHDC2	Q9H6S0	0.883342	0.864245	0.132	1	0.876557	0.306108	0.353436	0.6989	-0.118	0.98	0.746139	0.55
KSR2	Q6VAB6	0.985467	0.679188	0.132	0.999947	0.993889	0.995798	0.30145	0.385557	0.064	1.81	0.355051	0.83
ZMYND8	Q9ULU4	0.985662	0.984463	0.132	0.999997	0.997164	0.998879	0.934382	0.934809	0.303	2.57	0.566628	1
CCNA2	P20248	0.865485	0.340561	0.132	0.994683	0.862503	0.199039	0.0523239	0.055771	-0.177	0.27	-0.273194	0.32
PTPN6	P29350	0.960571	0.984878	0.133	0.999912	0.897526	0.78438	0.70953	0.831145	-0.197	0.09	1.18277	0.26
SCML2	Q9UQR0	0.953044	0.912981	0.133	0.998434			0.743727	0.813065	-0.146	1.91	0.735602	0.9
SNRK	Q9NRH2	0.973605	0.961124	0.133	0.994142	0.903668	0.883384	0.897126	0.833258	0.104	5.25	0.996512	0.82
MINK1	Q8N4C8	0.984945	0.91051	0.133	0.999984	0.973512	0.994901	0.906366	0.767896	0.098	2.87	1.34555	0.98
IRF6	O14896	0.974257	0.44904	0.133	0.975119	0.996582	0.887368	0.05611	0.170627	-0.222	-0.14	0.066714	0.66	Yes
ZRSR2	Q15696	0.953044	0.655256	0.133	0.998382			0.245103	0.371412	-0.122	4.58	1.13999	0.99
RFX7	Q2KHR2	0.974974	0.939235	0.133	0.999681	0.955923	0.893096	0.874181	0.843174	0.079	3.39	0.782403	1
CSTF2	P33240	0.952528	0.963089	0.133	0.305798			0.942785	0.888293	0.34	3.54	1.23816	0.99
NR4A2	P43354	0.972563	0.844151	0.133	0.991433	0.984409	0.876863	0.605423	0.699795	0.044	1.23	0.375503	0.94
TULP4	Q9NRJ4	0.936783	0.580652	0.134	0.999937	0.967351	0.625799	0.10055	0.308688	0.024	2.66	0.735227	1
MAP1B	P46821	0.984359	0.977075	0.134	0.999986	0.987975	0.991471	0.880201	0.937591	-0.249	2.48	1.13654	1
ZNF592	Q92610	0.943496	0.751761	0.134	0.949423	0.987481	0.665329	0.835242	0.472372	-0.082	2.28	0.559849	1
NPAS2	Q99743	0.921663	0.672835	0.134	0.990889	0.863612	0.537584	0.475488	0.389588	0.164	1.25	-0.131027	0.99
ZSWIM8	A7E2V4	0.98501	0.456636	0.134	1	0.942384	0.998114	0.364212	0.146776	0.035	3.68	1.07316	1
IQSEC2	Q5JU85	0.952528	0.545371	0.134	0.97539			0.473739	0.183163	0.107	4.21	1.5867	1	Yes
U2AF2	P26368	0.985206	0.938821	0.134	0.997189	0.955064	0.999983	0.917944	0.725298	-0.114	0.12	0.770609	0.39
ITPR1	Q14643	0.979145	0.543157	0.135	1	0.997966	0.944668	0.0894869	0.24518	-0.068	2.92	1.06208	0.9
COL2A1	P02458	0.98488	0.765916	0.135	1	0.99418	0.999998	0.742008	0.386958	0.189	6.28	4.90562	1	Yes
NPLOC4	Q8TAT6	0.977516	0.711297	0.135	0.998697	0.965395	0.925938	0.0570645	0.348973	-0.252	0.52	0.613544	0.16
MAPKAPK2	P49137	0.972758	0.975073	0.135	0.996185	0.81591	0.882212	0.625165	0.826003	0.032	0.97	-0.249279	0.19
DDX42	Q86XP3	0.98475	0.983082	0.135	0.999996	0.988286	0.999811	0.923708	0.887602	0.174	7.01	2.05489	1
CACNA1A	O00555	0.984815	0.894283	0.135	1	0.994665	0.999898	0.690029	0.753729	0.242	4.63	1.39544	0.98	Yes
SUZ12	Q15022	0.983903	0.848571	0.135	0.999271	0.9334	0.986273	0.515282	0.705472	0.122	2.74	1.21157	0.99
PHF12	Q96QT6	0.984294	0.831515	0.135	0.99996	0.927437	0.997082	0.452909	0.712287	-0.103	2.19	0.407946	1
DACH1	Q9UI36	0.973279	0.978525	0.135	0.995944	0.948292	0.88966	0.940328	0.881229	0.291	9.08	1.13022	1
PORCN	Q9H237	0.951496	0.400862	0.136	0.995196			0.0524245	0.0404128	-0.348	0.83	-0.484298	0.12	Yes
CTR9	Q6PD62	0.978428	0.998895	0.136	0.999999	0.993301	0.941839	0.900136	0.903423	-0.1	4.27	1.37117	0.29
RBM5	P52756	0.983381	0.984118	0.136	0.999999	0.795749	0.98339	0.929188	0.920972	0.206	3.01	1.19136	0.99
NRBP1	Q9UHY1	0.983251	0.483221	0.136	0.999549	0.891647	0.983303	0.136284	0.162365	-0.31	0.3	-0.0863166	0.56
TBX5	Q99593	0.981426	0.662339	0.136	0.991879	0.996492	0.965534	0.200692	0.408804	-0.003	1.98	0.348762	0.98	Yes
FRMD4A	Q9P2Q2	0.957834	0.902569	0.136	0.999987	0.994541	0.769168	0.906389	0.764164	0.113	2.32	1.03702	1
PTPN11	Q06124	0.984619	0.931156	0.136	0.999877	0.970761	0.999961	0.896104	0.704249	-0.296	0.95	1.03426	0.34	Yes
DLGAP3	O95886	0.979275	0.606339	0.136	0.999639	0.941753	0.952046	0.538527	0.247244	-0.092	4.72	1.58642	1
HIRA	P54198	0.983707	0.60047	0.136	0.999998	0.916426	0.989819	0.274215	0.290709	-0.175	1.5	0.346671	0.83
SETD1A	O15047	0.983968	0.968305	0.136	0.999996	0.949598	0.996722	0.897548	0.88987	0.078	5	1.07917	1	Yes
NAA35	Q5VZE5	0.973475	0.334968	0.136	0.999995	0.966778	0.894506	0.0752899	0.0614747	-0.224	0.36	-0.0290445	0.39
ELMSAN1	Q6PJG2	0.955813	0.959536	0.136	0.999773	0.93556	0.756289	0.934908	0.852352	0.431	4.54	0.908938	1
CACTIN	Q8WUQ7	0.982664	0.838903	0.136	0.999345	0.413632	0.97727	0.539765	0.684038	-0.058	2.66	1.35416	0.98
ARHGEF6	Q15052	0.95098	0.812373	0.136	0.998212			0.534823	0.639133	-0.147	0.74	0.35149	0.87
RBM6	P78332	0.961744	0.977766	0.137	1	0.83107	0.804593	0.915847	0.883028	-0.021	6.95	2.09823	1
KIF1A	Q12756	0.961288	0.868526	0.137	0.999989	0.987878	0.802619	0.0905935	0.829916	-0.215	1.3	0.73521	0.9
MECOM	Q03112	0.966436	0.174009	0.137	0.999085	0.997426	0.841683	0.0836257	0.11049	-0.056	2.41	0.93514	0.99
MBD5	Q9P267	0.872654	0.835727	0.138	0.999852	0.903406	0.259102	0.885379	0.601271	0.336	4.23	1.29037	1	Yes	Yes
MEIS1	O00470	0.982143	0.649013	0.138	0.990885	0.99814	0.97282	0.444836	0.323617	0.142	3.73	0.974835	1
INTS6	Q9UL03	0.983642	0.702251	0.138	0.999997	0.98332	0.989212	0.107611	0.37655	-0.089	0.95	0.69937	0.46
ZFHX3	Q15911	0.974778	0.87046	0.138	1	0.997137	0.904917	0.87101	0.671065	0.461	4.97	1.31394	1
JPH4	Q96JJ6	0.945972	0.488054	0.138	0.987348	0.647712	0.692947	0.361379	0.14543	-0.094	3.99	2.24941	1
SMARCA1	P28370	0.950464	0.857386	0.138	0.999947			0.0931499	0.729751	-0.321	0.05	0.714334	0.52
HEATR1	Q9H583	0.841306	0.407817	0.138	1	0.983432	0.0579887	0.0726414	0.0391286	-0.27	0.24	0.250243	0.18
SLC12A5	Q9H2X9	0.982795	0.609722	0.138	0.999987	0.845386	0.986338	0.0624251	0.29153	-0.248	1.14	0.760269	0.64
TAF3	Q5VWG9	0.961874	0.890485	0.138	0.995125	0.982003	0.81102	0.784604	0.768583	-0.108	4.44	0.753245	1
SHOC2	Q9UQ13	0.978624	0.452424	0.138	0.991705	0.947018	0.954564	0.0533739	0.0985167	-0.226	0.6	0.522849	0.38
PSMC1	P62191	0.980644	0.933711	0.139	0.995729	0.963554	0.970265	0.452643	0.83261	-0.443	1.01	0.876953	0.53
RBM22	Q9NW64	0.981882	0.909405	0.139	0.995946	0.845301	0.97774	0.854021	0.763401	0.038	2.31	0.47956	0.81
NFKB1	P19838	0.981752	0.944207	0.139	0.99426	0.964323	0.976921	0.738508	0.776573	0.104	6.08	1.27967	0.63
AFF4	Q9UHB7	0.982925	0.984602	0.139	0.999997	0.985857	0.986969	0.937688	0.918333	0.115	3.52	1.46905	1
RB1CC1	Q8TDY2	0.87298	0.839525	0.14	1	0.966486	0.268738	0.170468	0.729054	-0.268	1.68	0.321237	0.73
SAFB	Q15424	0.950665	0.983221	0.14	0.999685	0.993486	0.730813	0.932421	0.889676	0.128	7.46	1.93783	1
TRAPPC8	Q9Y2L5	0.899048	0.611656	0.14	1	0.937195	0.416935	0.0499187	0.230882	-0.154	0.52	0.618624	0.33
ARID4A	P29374	0.967675	0.932882	0.14	0.999999	0.991353	0.862729	0.791117	0.856836	-0.308	1.44	1.31719	0.99
TRIO	O75962	0.976864	0.967891	0.14	1	0.998137	0.93612	0.827944	0.887883	0.195	5.24	1.31318	1	Yes
YTHDF2	Q9Y5A9	0.971259	0.983911	0.14	0.991166	0.935218	0.883359	0.942175	0.901862	0.333	4.15	1.57694	1
PPFIA2	O75334	0.972954	0.692446	0.141	0.999976	0.815143	0.899626	0.0514783	0.493452	-0.275	1.55	0.593843	1
KDM6B	O15054	0.97556	0.612899	0.141	0.999994	0.890345	0.929723	0.513259	0.270976	0.083	4.44	0.823013	1
SPTB	P11277	0.933068	0.735119	0.141	1	0.969895	0.623906	0.0570092	0.461394	-0.233	0.27	0.899398	0.5
SOS1	Q07889	0.983316	0.994062	0.141	1	0.991797	0.999053	0.798144	0.910921	-0.079	3.17	0.455465	0.46
AMBRA1	Q9C0C7	0.978754	0.562353	0.141	0.999972	0.918583	0.961256	0.169948	0.273487	-0.032	2.4	0.934144	1
UBE2O	Q9C0C9	0.983055	0.859066	0.142	0.999985	0.969418	0.997114	0.744806	0.701136	-0.124	2.81	1.12329	0.98
ZNF292	O60281	0.976734	0.760807	0.142	0.999977	0.959527	0.938858	0.484029	0.52456	0.146	2.48	1.06801	1
BCOR	Q6W2J9	0.9484	0.824067	0.142	0.999946			0.853329	0.614456	-0.083	2.47	1.03644	1	Yes
HDAC5	Q9UQL6	0.980839	0.832067	0.142	0.999808	0.878809	0.980784	0.782193	0.635436	-0.023	4.69	0.904593	1
PODXL2	Q9NZ53	0.95249	0.624154	0.142	0.977986	0.620255	0.751021	0.0600832	0.385464	-0.267	2.86	0.643519	1
AFTPH	Q6ULP2	0.942127	0.897942	0.143	0.996888	0.877863	0.681912	0.541034	0.808293	-0.233	3.55	0.978511	0.92
RANBP3	Q9H6Z4	0.975495	0.89663	0.143	0.999905	0.863027	0.932783	0.796989	0.791623	-0.147	2.2	0.584418	1
SPAG9	O60271	0.978689	0.942066	0.143	0.999999	0.989448	0.967132	0.775468	0.876327	-0.232	2.26	1.16408	1
FNBP4	Q8N3X1	0.970477	0.865764	0.143	0.999993	0.962844	0.888071	0.87517	0.703818	0.051	2.47	0.60861	1
AGPAT3	Q9NRZ7	0.956139	0.504765	0.143	0.994455	0.879921	0.780103	0.0641299	0.101549	-0.417	0.16	-0.135633	0.11
RANBP2	P49792	0.963243	0.987985	0.143	1	0.937346	0.836257	0.879289	0.940941	0.137	3.28	1.5339	1
TKTL1	P51854	0.947884	0.356438	0.143	0.997026			0.0704099	0.0321725	-0.309	0.79	0.124215	0.24
CNOT4	O95628	0.977059	0.920591	0.143	0.996014	0.970787	0.949854	0.812305	0.826187	0.098	2.4	0.490962	0.98
JAG2	Q9Y219	0.982534	0.498619	0.143	0.990249	0.881766	0.997738	0.15722	0.103166	-0.169	4.63	1.20928	0.49
TFCP2L1	Q9NZI6	0.898592	0.471068	0.143	0.999193	0.824649	0.430247	0.0855984	0.140246	-0.06	1.15	0.387918	0.58
MAOA	P21397	0.947368	0.602535	0.143	0.993222			0.0518028	0.173549	-0.336	0.28	0.670228	0.14
SAMD4B	Q5PRF9	0.982078	0.846775	0.144	0.998551	0.9249	0.994558	0.802415	0.674924	0.046	3.25	0.403633	0.99
CSNK1E	P49674	0.982469	0.886825	0.144	0.967319	0.836782	0.997539	0.721146	0.643491	-0.232	2.2	0.944272	0.35
DNMT1	P26358	0.981817	0.848847	0.144	1	0.979264	0.992713	0.576534	0.687814	-0.216	2.35	1.27853	0.88
PHEX	P78562	0.947368	0.737179	0.144	0.999646			0.0547881	0.377165	-0.131	0.54	0.66603	0.16	Yes
ATXN2L	Q8WWM7	0.979927	0.983428	0.144	0.99995	0.95669	0.980235	0.93281	0.916046	0.26	3.45	1.2271	1
XPO4	Q9C0E2	0.968978	0.253625	0.144	1	0.952921	0.880789	0.0657476	0.0350195	-0.209	-0.22	-0.0969837	0.34
ARFGEF1	Q9Y6D6	0.968001	0.592045	0.145	1	0.986704	0.876492	0.0906571	0.311856	-0.124	1.43	0.617138	0.88
COPS5	Q92905	0.982208	0.759149	0.145	0.99434	0.932303	0.997987	0.37574	0.403124	-0.179	-0.23	0.322511	0.17
SPOP	O43791	0.982404	0.930811	0.145	0.992531	0.748885	0.999833	0.0522835	0.845874	-0.402	0.43	-0.255438	0.19
CSDE1	O75534	0.979601	0.976315	0.145	0.999952	0.978781	0.980226	0.418299	0.853045	-0.172	0.94	1.42125	0.29
API5	Q9BZZ5	0.97367	0.816255	0.145	0.999555	0.951466	0.921218	0.142616	0.564771	-0.029	2.18	0.732433	0.29
CUL1	Q13616	0.982338	0.746168	0.145	0.999963	0.996706	0.999803	0.101844	0.418624	-0.038	1.17	0.548202	0.25
DDX46	Q7L014	0.982013	0.966855	0.145	0.999998	0.971065	0.997676	0.844131	0.824306	-0.29	0.91	1.53514	0.57
GNB1	P62873	0.981947	0.635617	0.146	0.995188	0.901121	0.999934	0.131653	0.217323	-0.349	0.46	0.196859	0.11
HOMER1	Q86YM7	0.981621	0.358514	0.146	0.995922	0.83589	0.997967	0.0758173	0.0747403	-0.25	2.19	0.0394338	0.45
ZFPM2	Q8WW38	0.962135	0.0653915	0.146	0.999956	0.983987	0.835211	0.0512309	0.075858	-0.119	1.47	0.699746	0.98
AEBP2	Q6ZN18	0.973149	0.9469	0.146	0.950983	0.987291	0.920147	0.820652	0.844898	-0.084	5.76	1.91798	1
NUP85	Q9BW27	0.955553	0.491921	0.146	0.999783	0.929716	0.782672	0.0716473	0.106988	-0.401	-0.52	-0.230493	0.17
CBLL1	Q75N03	0.970021	0.794642	0.146	0.997785	0.955374	0.895652	0.75983	0.570613	0.166	3.74	0.0619768	1
RNF38	Q9H0F5	0.978493	0.0645629	0.146	0.99939	0.962461	0.973945	0.117835	0.0846846	-0.064	2.63	-0.436173	0.98
BAZ2A	Q9UIF9	0.981165	0.754385	0.146	1	0.879486	0.999107	0.236007	0.55509	0.099	2.32	0.935238	1
JAG1	P78504	0.976147	0.546748	0.146	1	0.999488	0.951563	0.181247	0.111736	-0.216	4.84	1.12736	0.34	Yes
ASXL2	Q76L83	0.967544	0.900911	0.147	0.992739	0.97334	0.88114	0.890435	0.76333	-0.003	4.22	1.01089	1
SP3	Q02447	0.976929	0.847742	0.147	0.992298	0.980031	0.958235	0.683507	0.677185	0.212	1.77	1.22456	1
SRRM1	Q8IYB3	0.974322	0.979147	0.147	0.999999	0.981393	0.931322	0.893279	0.925371	-0.025	4.74	0.937182	1
MAML1	Q92585	0.980579	0.81439	0.147	0.998362	0.97508	0.995364	0.912745	0.562336	0.231	4.18	1.04849	1
CCNC	P24863	0.955618	0.56332	0.147	0.990105	0.76483	0.78604	0.155843	0.177994	-0.433	-1.21	-0.953583	0.18
KIF23	Q02241	0.957769	0.989435	0.147	1	0.986412	0.803482	0.89011	0.913586	-0.104	0.78	0.874715	0.67
EZH2	Q15910	0.981296	0.993923	0.147	0.99999	0.993232	0.999985	0.721397	0.93862	-0.283	1.89	0.745371	0.5
RFX4	Q33E94	0.938152	0.699282	0.147	0.999663	0.974784	0.678182	0.522724	0.383438	0.132	3.05	-0.0424722	0.83
XRCC5	P13010	0.968717	0.91265	0.147	0.999992	0.996039	0.892682	0.652691	0.768329	-0.304	0.57	0.623966	0.56
USP24	Q9UPU5	0.980514	0.788841	0.147	1	0.995842	0.997614	0.748775	0.532588	0.03	6.89	0.899039	0.99
CHD3	Q12873	0.980709	0.973001	0.148	1	0.978261	0.998515	0.858472	0.906458	0.005	3.03	1.58841	0.99
HNRNPA1	P09651	0.966176	0.999862	0.148	0.966614	0.92176	0.875297	0.949795	0.945001	0.473	13.89	4.89255	1
PPP1CB	P62140	0.98097	0.696106	0.148	0.997195	0.98977	0.999999	0.279333	0.284315	-0.261	0.18	0.357632	0.12
FLT4	P35916	0.881191	0.345463	0.148	0.999937	0.992801	0.342088	0.0476006	0.09482	-0.255	0.72	0.616419	0.58
UNC79	Q9P2D8	0.980905	0.0412926	0.148	1	0.994484	0.999992	0.0509939	0.0482059	-0.144	2.89	0.366682	0.95
ZNF217	O75362	0.944799	0.902223	0.148	0.995448	0.992545	0.718993	0.815033	0.786655	-0.027	2.03	1.00465	1
EFHC2	Q5JST6	0.945304	0.869471	0.148	0.941723			0.0631307	0.664127	-0.323	0.86	0.912826	0.13
WBP11	Q9Y2W2	0.975691	0.966717	0.148	0.999928	0.992455	0.955367	0.881269	0.897012	0.123	3.75	0.844854	1
ITPKB	P27987	0.874544	0.861552	0.149	0.99885	0.885147	0.308315	0.885598	0.678178	-0.07	3.58	1.35045	1
CTCF	P49711	0.980253	0.923767	0.149	0.997925	0.987995	0.999793	0.801077	0.826108	-0.308	0.5	0.635417	0.84
ATP2B2	Q01814	0.979797	0.588662	0.149	0.999922	0.989293	0.995108	0.146682	0.24147	-0.105	0.51	0.947555	0.64
MAOB	P27338	0.944788	0.668844	0.149	0.97034			0.0538978	0.271009	-0.342	0.85	0.433952	0.15
KLHDC3	Q9BQ90	0.980057	0.432951	0.149	0.993829	0.667866	0.998621	0.0560763	0.0394612	-0.337	2.06	0.656261	0.17
PRMT1	Q99873	0.980318	0.625052	0.15	0.993588	0.885861	0.999948	0.0878124	0.23696	-0.37	0	-0.137904	0.17
TGFB2	P61812	0.979471	0.584381	0.15	0.989116	0.986929	0.990975	0.0469727	0.208742	-0.352	1.48	-0.353777	0.25
DIP2C	Q9Y2E4	0.958225	0.558348	0.15	1	0.998597	0.816411	0.120084	0.190767	-0.037	2.36	0.552106	0.55
NFIX	Q14938	0.975104	0.903466	0.15	0.989066	0.989186	0.951622	0.755195	0.807802	-0.079	1.84	0.527178	0.97
FBXL17	Q9UF56	0.953923	0.469687	0.15	0.9779	0.867666	0.784373	0.313221	0.101357	-0.012	5.78	0.211332	0.64
WAS	P42768	0.944272	0.976416	0.15	0.991202			0.838475	0.91516	0.144	4.26	1.42765	1
GCM1	Q9NP62	0.950339	0.742025	0.15	0.988334	0.531611	0.764104	0.0917705	0.563987	-0.089	1.8	0.548186	0.96
YBX2	Q9Y2T7	0.959724	0.891313	0.15	0.968726	0.895872	0.834674	0.872784	0.738468	0.039	2.92	1.46838	1
TLE4	Q04727	0.960375	0.886411	0.15	0.999922	0.995298	0.840404	0.737237	0.723351	-0.07	1.7	0.660851	0.74
SLC6A1	P30531	0.962461	0.378884	0.151	0.999302	0.966125	0.853456	0.0639215	0.0351997	-0.213	0.65	0.168059	0.22	Yes
EBF3	Q9H4W6	0.97934	0.626985	0.151	0.99859	0.999647	0.996253	0.583915	0.26009	0.191	3.31	0.856174	0.93
MAPK8IP3	Q9UPT6	0.976408	0.66372	0.151	1	0.928264	0.966122	0.26951	0.3809	-0.087	3.45	1.15845	0.99
AHSA1	O95433	0.977385	0.788703	0.151	0.938521	0.89731	0.974992	0.196389	0.551387	-0.432	-0.08	0.540099	0.39
PAN3	Q58A45	0.970607	0.25763	0.151	0.99999	0.945681	0.91331	0.330155	0.0814792	0.025	3.88	0.788676	0.97
PKN2	Q16513	0.917231	0.985292	0.151	0.999995	0.933522	0.563379	0.789036	0.914183	-0.225	0.98	0.540737	0.64
ABCD1	P33897	0.943756	0.265042	0.152	0.982119			0.0713097	0.0333947	-0.226	-0.01	0.295182	0.37	Yes
SETD1B	Q9UPS6	0.978884	0.715716	0.152	0.0224563	0.936731	0.996676	0.646782	0.450039	0.043	4.25	0.945709	1
CLCN4	P51793	0.94324	0.380218	0.152	0.988788			0.0678959	0.0329305	-0.33	0.55	0.162848	0.2
ARHGEF9	O43307	0.94324	0.783171	0.152	0.983065			0.0603867	0.476603	-0.127	2.34	0.396217	0.16
B4GALT5	O43286	0.904718	0.552755	0.152	0.991658	0.960598	0.489231	0.0489943	0.130475	-0.202	1.17	0.460742	0.17
MSL1	Q68DK7	0.978167	0.783662	0.153	0.984497	0.822966	0.987101	0.774887	0.550282	-0.147	3.03	0.595575	1
SERPINC1	P01008	0.936588	0.670695	0.153	0.993264	0.824844	0.681363	0.0741227	0.294792	-0.325	0.68	0.190488	0.18
KALRN	O60229	0.978819	0.715923	0.153	0.999997	0.988308	0.999716	0.103067	0.445088	-0.036	1.58	0.995565	0.71
CASZ1	Q86V15	0.967414	0.666828	0.153	0.999938	0.98793	0.898717	0.0702521	0.42551	-0.107	1.85	1.16106	1
SFPQ	P23246	0.919447	0.996064	0.153	0.999527	0.981074	0.582887	0.930219	0.941421	0.478	7.67	2.3829	1
CMIP	Q8IY22	0.954445	0.476108	0.153	0.999887	0.988512	0.795842	0.121222	0.129174	-0.292	-0.12	-0.0223796	0.42
PPRC1	Q5VV67	0.964155	0.89808	0.153	0.999999	0.924731	0.875571	0.89151	0.762575	-0.031	5.16	0.601129	1
EFEMP1	Q12805	0.913777	0.487364	0.154	0.999786	0.808199	0.552882	0.0808629	0.0890613	-0.065	1.68	-0.0919197	0.24
MAPKAP1	Q9BPZ7	0.976799	0.950283	0.154	0.999737	0.97552	0.979785	0.484495	0.833182	-0.216	3.61	0.460578	0.45
ATP1B1	P05026	0.902046	0.794296	0.154	0.995565	0.912359	0.480987	0.0573945	0.529347	-0.244	0.46	1.0685	0.25
ELFN1	P0C7U0	0.975365	0.523892	0.154	0.699066	0.94498	0.966889	0.0483137	0.269293	-0.18	1.86	0.452509	0.89
SMCHD1	A6NHR9	0.975756	0.634098	0.155	1	0.997194	0.971277	0.0665178	0.221879	-0.183	2.04	1.26507	0.27
FBXW2	Q9UKT8	0.95627	0.380265	0.155	0.976204	0.976221	0.815801	0.0681235	0.0342495	-0.392	0.41	-0.0810076	0.14
GGA1	Q9UJY5	0.960636	0.0461262	0.155	0.999442	0.767684	0.850864	0.0548736	0.0605168	-0.17	2.01	0.0313968	0.93
CAMSAP3	Q9P1Y5	0.96409	0.914376	0.155	0.999944	0.939278	0.881696	0.808841	0.823754	-0.062	2.88	0.539397	1
AHR	P35869	0.840915	0.605441	0.155	0.999872	0.968376	0.109961	0.275411	0.259281	0.088	2	0.530658	0.74
PPP1R10	Q96QC0	0.978102	0.997031	0.155	1	0.97394	0.99545	0.927129	0.936767	0.153	13.19	2.90066	1
ZNF609	O15014	0.974387	0.949869	0.156	0.999946	0.966543	0.956581	0.923175	0.832093	0.187	3.6	1.67456	1
OCRL	Q01968	0.941176	0.718299	0.156	0.999918			0.0574658	0.384857	-0.231	1.25	0.429296	0.31	Yes
RICTOR	Q6R327	0.972302	0.809073	0.156	1	0.993483	0.943848	0.575948	0.635525	-0.228	1.45	0.681075	0.95
FASN	P49327	0.965589	0.775514	0.156	1	0.951884	0.896242	0.535791	0.47227	-0.101	1.57	1.04942	0.57
PCIF1	Q9H4Z3	0.974844	0.867422	0.156	0.999962	0.604527	0.964558	0.5473	0.729574	-0.242	1.79	0.206333	0.73
DENND5B	Q6ZUT9	0.973931	0.468444	0.156	0.999946	0.961706	0.956157	0.0475736	0.107052	-0.269	0.6	0.481226	0.36
HOOK3	Q86VS8	0.96194	0.862312	0.156	0.999998	0.930739	0.86474	0.3471	0.734132	-0.256	-0.03	0.399696	0.64
ARHGEF2	Q92974	0.976603	0.980942	0.156	0.999993	0.756292	0.987189	0.863019	0.889149	-0.212	2.04	0.479642	0.65
XPR1	Q9UBH6	0.968261	0.396285	0.156	0.99812	0.778413	0.918372	0.0624321	0.0530979	-0.273	-1.18	-0.0517181	0.2
INTS10	Q9NVR2	0.879432	0.506491	0.156	0.984217	0.927924	0.359323	0.181377	0.0885672	-0.136	-0.39	0.133853	0.21
USP3	Q9Y6I4	0.935871	0.373912	0.156	0.98438	0.964871	0.692344	0.0486837	0.0419076	-0.224	1.38	0.303203	0.27
MARK2	Q7KZI7	0.977776	0.939511	0.157	0.999901	0.904699	0.999815	0.799216	0.849953	0.028	3.41	0.952145	0.98
IKZF1	Q13422	0.950925	0.951181	0.157	0.985751	0.838649	0.789443	0.7253	0.888064	-0.193	1.81	0.876202	0.9
CDH11	P55287	0.884124	0.676978	0.157	0.999267	0.981918	0.388281	0.0502432	0.362351	-0.213	1.53	1.02257	0.56
KDM4A	O75164	0.977842	0.606063	0.157	0.999994	0.985092	0.999973	0.0540882	0.29606	-0.148	2	0.626645	0.7
RREB1	Q92766	0.868092	0.725383	0.157	0.999968	0.991351	0.293847	0.809147	0.419721	-0.158	1.79	0.88071	1
CHD4	Q14839	0.977907	0.959674	0.158	1	0.997696	0.999978	0.711002	0.915207	-0.248	1.73	1.39083	0.98
HIPK2	Q9H2X6	0.977711	0.784422	0.158	0.998346	0.984446	0.997348	0.78361	0.539921	0.169	1.56	0.163861	0.95
NR2E1	Q9Y466	0.974453	0.37481	0.158	0.990509	0.969722	0.963286	0.048356	0.0377161	-0.307	2.24	-0.293336	0.18
KPNA4	O00629	0.97745	0.405055	0.158	0.998181	0.974233	0.994862	0.0495085	0.0335785	-0.247	-0.25	0.160872	0.13
CHD5	Q8TDI0	0.976212	0.706532	0.158	1	0.989276	0.986355	0.243959	0.432067	0.093	2.83	1.59722	0.95
PLXND1	Q9Y4D7	0.944408	0.374879	0.158	0.99999	0.949034	0.746931	0.0471368	0.0566459	-0.131	1.62	0.549182	0.39
RXRA	P19793	0.971194	0.775929	0.158	0.943607	0.941104	0.939085	0.621235	0.548926	-0.01	1.83	0.271397	0.91
ZFC3H1	O60293	0.95073	0.968789	0.158	1	0.99284	0.791081	0.872409	0.89608	0.138	4.81	0.969837	1
UBE4B	O95155	0.977581	0.729664	0.158	0.999987	0.979802	0.998386	0.62391	0.445721	0.044	1.95	0.124166	0.9
DOCK3	Q8IZD9	0.977125	0.60551	0.158	1	0.964387	0.997261	0.105101	0.273019	0.054	1.35	0.736746	0.68
DMXL2	Q8TDJ6	0.946624	0.5946	0.159	1	0.916288	0.764179	0.0713219	0.32659	-0.084	1.31	0.949254	0.96
PELP1	Q8IZL8	0.963764	0.653294	0.159	0.999795	0.971488	0.888918	0.455	0.345666	0.016	4.53	0.375209	1
TXLNG	Q9NUQ3	0.939628	0.91285	0.159	0.99221			0.62159	0.853814	-0.287	1.41	0.485817	0.92
UNC13A	Q9UPW8	0.972237	0.778138	0.159	0.999987	0.75795	0.951827	0.165371	0.501105	-0.071	2.97	0.821494	0.4
MAT2A	P31153	0.977255	0.729803	0.159	0.73323	0.957565	0.99821	0.0612233	0.407762	-0.284	1.36	0.814944	0.24
KCNQ2	O43526	0.956726	0.644869	0.159	0.999356	0.950227	0.834356	0.0937224	0.383743	-0.05	2.31	0.981663	0.98	Yes
TANC2	Q9HCD6	0.931243	0.956981	0.159	1	0.905772	0.672419	0.877612	0.876787	0.097	3.42	0.889989	1
PPP3CA	Q08209	0.97732	0.625604	0.159	0.998149	0.967151	0.998218	0.051129	0.224762	-0.137	0.9	0.415019	0.21
LARP4B	Q92615	0.976343	0.960572	0.159	0.999886	0.98003	0.990222	0.789701	0.913987	-0.019	2.4	0.588338	1
EPC2	Q52LR7	0.975169	0.805137	0.159	0.999952	0.936483	0.983622	0.42059	0.616526	0.135	1.22	0.421667	0.84
ROBO2	Q9HCK4	0.865289	0.438337	0.16	0.999996	0.469973	0.282067	0.155806	0.171116	-0.046	2.7	1.09167	0.97
MAST1	Q9Y2H9	0.975886	0.679533	0.16	0.999999	0.910825	0.990778	0.487869	0.374569	-0.01	3.3	1.06641	1
GRIPAP1	Q4V328	0.939112	0.696087	0.16	0.996933			0.137043	0.479946	-0.265	0.78	0.500535	0.93
PSMD11	O00231	0.975952	0.778553	0.16	0.999746	0.928094	0.990879	0.501028	0.441229	-0.392	0.32	-0.388637	0.12
TNRC6A	Q8NDV7	0.965915	0.994476	0.16	1	0.996984	0.910485	0.946354	0.912637	0.756	6.43	2.27775	1
ESPL1	Q14674	0.948384	0.381991	0.16	1	0.802314	0.778016	0.0477115	0.147733	-0.22	1.52	0.453211	0.77
CUL5	Q93034	0.963438	0.719583	0.16	0.999965	0.988004	0.890628	0.0492243	0.374743	-0.244	-0.42	0.206448	0.14
FBRS	Q9HAH7	0.964546	0.749137	0.16	0.981525	0.525779	0.900666	0.703687	0.487868	-0.088	3.59	0.30562	1
SAP130	Q9H0E3	0.96976	0.276826	0.16	0.998573	0.889692	0.938568	0.304	0.124217	0.1	1.2	-0.0983068	1
ALG13	Q9NP73	0.938596	0.409878	0.161	0.997583			0.364427	0.105867	0.124	3.25	0.857334	0.89
SMAD5	Q99717	0.972497	0.910026	0.161	0.986056	0.975031	0.961565	0.868396	0.755494	0.193	2.93	0.187466	0.79
SLIT2	O94813	0.953663	0.53715	0.161	0.999999	0.988286	0.816953	0.166178	0.0624005	-0.087	3.27	0.929978	0.12
PPM1A	P35813	0.975039	0.825438	0.161	0.98545	0.886518	0.983191	0.0515145	0.64773	-0.27	0.15	0.905132	0.44
PPP4R2	Q9NY27	0.88445	0.900842	0.161	0.988056	0.909786	0.402258	0.44356	0.851254	0.008	2.05	0.647195	1
GSPT1	P15170	0.976017	0.915412	0.161	0.951655	0.990539	0.99461	0.101807	0.865765	-0.369	0.41	0.92658	0.58
PIP4K2B	P78356	0.976538	0.92211	0.161	0.989205	0.912212	0.999737	0.40539	0.78929	-0.345	0.57	0.489378	0.36
ZFX	P17010	0.938596	0.789704	0.161	0.986133			0.0543272	0.586945	-0.278	0.19	0.611387	0.52
KANSL3	Q9P2N6	0.973084	0.541431	0.161	0.994531	0.8492	0.967209	0.395866	0.240417	-0.104	0.99	0.395776	1
RORC	P51449	0.964221	0.23436	0.162	0.997845	0.843044	0.904323	0.0535265	0.0376644	-0.152	1.89	0.322266	0.46
ZNF800	Q2TB10	0.918405	0.962643	0.162	0.997033	0.962698	0.605644	0.902579	0.909049	-0.197	0.6	0.701134	0.98
DPF2	Q92785	0.976277	0.976108	0.162	0.999787	0.439575	0.999558	0.822908	0.958287	-0.262	1.11	0.624603	0.98
APC	P25054	0.87702	0.984325	0.162	1	0.968344	0.361203	0.891486	0.926787	0.1	3.21	1.48321	1	Yes
FKBP8	Q14318	0.962656	0.511808	0.162	0.978738	0.346553	0.888476	0.0702801	0.132765	-0.423	0.72	-0.107161	0.24
OPHN1	O60890	0.93808	0.585222	0.162	0.999448			0.0583986	0.239594	-0.33	1.62	0.596228	0.53	Yes
USP48	Q86UV5	0.968848	0.707637	0.162	0.999997	0.978775	0.937153	0.0525891	0.392156	-0.247	0.49	0.79575	0.41
KDM6A	O15550	0.93808	0.80277	0.162	0.999987			0.575989	0.601445	0.176	2.2	0.883553	0.99	Yes
CAPZA2	P47755	0.894682	0.642107	0.162	0.986606	0.869558	0.462317	0.0723779	0.244903	-0.379	-1.43	0.192268	0.11
NPM1	P06748	0.949231	0.977696	0.162	0.959044	0.991613	0.797489	0.927858	0.940417	-0.331	0.26	0.873033	0.95
PSMD12	O00232	0.958551	0.797127	0.162	0.997268	0.983135	0.861498	0.119438	0.542401	-0.428	-0.21	-0.196271	0.13
ZNF131	P52739	0.970151	0.561317	0.162	0.99946	0.9332	0.949472	0.052867	0.24213	-0.402	-0.28	0.182108	0.56
GPC3	P51654	0.937564	0.421637	0.163	0.987986			0.0454102	0.0291961	-0.234	0.43	0.278438	0.13	Yes
GRAMD4	Q6IC98	0.938087	0.747825	0.163	0.999791	0.96032	0.723814	0.287713	0.483125	-0.308	4.39	0.268898	0.64
KIF2A	O00139	0.913126	0.972863	0.163	0.99934	0.933942	0.575424	0.688751	0.896879	-0.133	1.94	0.598417	0.66
FGD5	Q6ZNL6	0.944343	0.655503	0.163	0.994387	0.98997	0.76225	0.306977	0.373173	-0.189	2.01	1.1689	1
CKAP5	Q14008	0.975626	0.780003	0.163	1	0.975575	0.999111	0.052024	0.651075	-0.196	1.04	1.00437	0.96
UPF1	Q92900	0.975821	0.935092	0.163	0.999926	0.917447	0.999992	0.747238	0.764696	0.211	3.56	1.10544	0.64
UTP14A	Q9BVJ6	0.937564	0.952832	0.163	0.99963			0.865324	0.888858	-0.306	1.24	0.655085	0.92
CHD1	O14646	0.968196	0.985499	0.163	1	0.996527	0.937125	0.932125	0.909146	-0.032	6.61	1.66262	0.98
ZBTB2	Q8N680	0.972106	0.74893	0.163	0.979835	0.983157	0.964055	0.194861	0.520899	-0.138	0.37	-0.122875	0.66
CPSF6	Q16630	0.972823	0.982116	0.164	0.999114	0.956715	0.973514	0.873725	0.908324	0.117	6.06	1.64449	1
FAM120A	Q9NZB2	0.969956	0.9527	0.164	0.999907	0.991977	0.951597	0.850118	0.858693	0.051	4.94	1.113	0.98
WDR43	Q15061	0.883147	0.814183	0.164	0.998942	0.970624	0.405646	0.283371	0.605358	-0.248	1.03	0.50604	0.51
CUX1	P39880	0.95262	0.858307	0.165	0.999989	0.962569	0.822091	0.892966	0.674382	0.089	2.71	0.959039	1
MAPK8IP1	Q9UQF2	0.933394	0.893937	0.165	0.999001	0.771779	0.696787	0.908702	0.751212	0.067	2.75	0.797073	1
CDK19	Q9BWU1	0.966045	0.838627	0.165	0.998017	0.827479	0.92533	0.642839	0.563902	0.432	3.39	0.672874	0.55
NFKB2	Q00653	0.969825	0.924182	0.165	0.999696	0.915463	0.951337	0.864296	0.781503	0.218	5.38	1.21988	0.94
KDM5A	P29375	0.841632	0.913962	0.165	0.999995	0.995083	0.140003	0.0600519	0.864084	-0.199	2.9	0.550244	0.6
TEX10	Q9NXF1	0.920555	0.366731	0.166	0.999988	0.977111	0.623056	0.0484038	0.034937	-0.148	0.33	0.0988949	0.23
MDM2	Q00987	0.967088	0.892902	0.166	0.995411	0.960508	0.935414	0.644681	0.837549	-0.368	-0.43	0.271495	1
CASKIN1	Q8WXD9	0.922185	0.5386	0.166	0.999956	0.715771	0.636375	0.304979	0.225571	-0.089	2.96	1.19816	1
CLK2	P49760	0.9753	0.997445	0.166	0.999953	0.566346	0.999729	0.913321	0.93323	-0.165	2.71	0.694437	0.44
PAX5	Q02548	0.955487	0.643903	0.166	0.984244	0.973216	0.845005	0.325887	0.34682	0.05	2.68	0.767538	0.99
ZNF608	Q9ULD9	0.895399	0.732288	0.167	0.999968	0.99547	0.479199	0.649339	0.421473	0.057	3.89	1.74873	1
DSCAML1	Q8TD84	0.905696	0.134788	0.167	0.999999	0.982716	0.538868	0.0627337	0.0767367	-0.093	2.14	1.06811	0.87
CCNJ	Q5T5M9	0.964416	0.460917	0.167	0.98394	0.834804	0.918602	0.140479	0.0893722	0.114	-0.46	-0.96407	0.27
CCNK	O75909	0.974909	0.799613	0.167	0.997144	0.995609	0.996628	0.722665	0.581545	0.393	4.09	-0.193886	1
TLK1	Q9UKI8	0.97354	0.915343	0.167	0.999995	0.982152	0.985793	0.843116	0.799972	0.025	2.59	1.06813	0.98
ARIH1	Q9Y4X5	0.974518	0.581135	0.167	0.999665	0.986518	0.99605	0.181549	0.178149	-0.231	3.77	0.880335	0.43
LRRC4	Q9HBW1	0.938412	0.310869	0.167	0.877361	0.873176	0.73855	0.051914	0.0366619	-0.161	0.78	-0.245718	0.26
ZNF629	Q9UEG4	0.969434	0.810385	0.168	0.992318	0.556525	0.959007	0.678795	0.616671	-0.167	1.68	0.989276	0.98
KDM5C	P41229	0.935501	0.698373	0.168	0.997843			0.0573304	0.453491	-0.113	1.98	0.515204	0.8	Yes
PHF6	Q8IWS0	0.935501	0.986738	0.168	0.972401			0.891751	0.958864	-0.42	2.21	0.82958	0.87	Yes
DICER1	Q9UPY3	0.973736	0.881577	0.168	0.999995	0.997597	0.990486	0.154038	0.796394	0.109	1.58	0.738722	0.74	Yes
GRIN2D	O15399	0.974192	0.0873498	0.168	0.998649	0.961014	0.996867	0.188657	0.057	-0.089	3.24	1.0002	0.99
RPL5	P46777	0.902763	0.998481	0.168	0.994762	0.967526	0.529072	0.860934	0.908948	-0.36	0.58	0.815287	0.14
PHF23	Q9BUL5	0.934958	0.910993	0.168	0.991272	0.872023	0.719344	0.689564	0.848348	-0.282	2.61	0.466149	1
SIPA1L1	O43166	0.956204	0.98184	0.168	1	0.968583	0.859122	0.894634	0.934531	-0.058	2.68	1.22572	1
MYH10	P35580	0.974583	0.831998	0.168	0.999998	0.994157	0.999741	0.296926	0.704195	-0.263	2.11	0.990909	0.87
GABBR2	O75899	0.97341	0.440961	0.169	0.99979	0.969091	0.990708	0.0458163	0.0938392	-0.223	0.61	0.471703	0.38
F9	P00740	0.934985	0.577187	0.169	0.989581			0.110443	0.135364	-0.373	1.76	0.717944	0.17	Yes
USP11	P51784	0.934985	0.85536	0.169	0.998323			0.268641	0.675327	-0.173	2.17	0.69857	0.5
PPP1R9B	Q96SB3	0.973214	0.862933	0.169	0.997287	0.831768	0.992556	0.316551	0.78912	-0.172	2.41	1.03622	1
SFSWAP	Q12872	0.930527	0.970308	0.169	0.999425	0.94606	0.700136	0.904281	0.920645	-0.137	2.24	0.869194	1
HNF1B	P35680	0.968066	0.843116	0.169	0.999286	0.964448	0.95521	0.606476	0.699075	0.193	1.6	0.420508	0.99	Yes
NOP2	P46087	0.940824	0.928463	0.169	0.0489276	0.856726	0.760494	0.930345	0.857358	-0.121	1.71	1.32536	0.99
TMEM63B	Q5T3F8	0.959202	0.361552	0.169	0.999845	0.835754	0.886471	0.0637233	0.03365	-0.301	0.91	-0.0780999	0.2
STAU1	O95793	0.962526	0.806449	0.169	0.996416	0.865196	0.910101	0.553799	0.60883	0.033	1.85	0.89123	0.93
ARPC2	O15144	0.957443	0.737882	0.169	0.990984	0.976572	0.871248	0.275704	0.388641	-0.396	-0.85	0.396903	0.19
CSK	P41240	0.965068	0.736639	0.169	0.999458	0.695311	0.930727	0.261619	0.372072	-0.444	0.14	0.492563	0.13
SOX9	P48436	0.949492	0.935782	0.17	0.98354	0.997818	0.817476	0.88922	0.836121	0.252	3.52	0.413908	1
NCOR2	Q9Y618	0.96787	0.94614	0.17	1	0.942279	0.957434	0.915249	0.844435	0.048	3.4	1.25383	1
ANK1	P16157	0.947536	0.720204	0.17	1	0.956255	0.803567	0.341165	0.463086	-0.113	1.4	1.00605	0.91
ZNF236	Q9UL36	0.962331	0.43447	0.17	0.999998	0.997777	0.911831	0.119702	0.188229	0.022	1.59	0.856158	1
ABCA2	Q9BZC7	0.913908	0.550407	0.17	1	0.79055	0.604815	0.115531	0.272558	-0.047	1.75	0.88218	0.98
PPP1R16B	Q96T49	0.908107	0.567808	0.17	0.998537	0.625983	0.566293	0.0560459	0.310595	-0.22	0.89	0.322936	0.92
RC3H2	Q9HBD1	0.967349	0.697694	0.17	1	0.982307	0.951715	0.380769	0.385693	0.032	3.5	0.549166	0.8
PAX6	P26367	0.973866	0.388551	0.17	0.998808	0.970576	0.999997	0.486593	0.104325	0.132	3.23	0.538858	1	Yes	Yes
CENPI	Q92674	0.933953	0.602861	0.17	0.996693			0.0696219	0.211739	-0.077	0.28	0.275416	0.33
ZNF638	Q14966	0.933953	0.960084	0.17	0.99996			0.932546	0.868843	0.065	3.26	1.25852	1
NACC1	Q96RE7	0.973801	0.896768	0.17	0.964947	0.863622	0.999993	0.730003	0.779158	0.032	2	0.494131	0.91
PDGFRA	P16234	0.924205	0.736846	0.171	0.999877	0.901857	0.66399	0.258044	0.388323	-0.342	0.62	0.567135	0.24
CADM4	Q8NFZ8	0.969565	0.548957	0.171	0.979492	0.858158	0.969358	0.050713	0.128523	-0.169	-0.36	0.415101	0.15
ACVR2A	P27037	0.956661	0.369631	0.171	0.993932	0.8732	0.871951	0.046698	0.0390221	-0.29	0.66	0.0535967	0.21
TRIM9	Q9C026	0.971455	0.523408	0.171	0.987914	0.89932	0.982424	0.0659345	0.136211	-0.152	2.75	0.295215	0.35
DYRK2	Q92630	0.972888	0.839111	0.171	0.979337	0.918162	0.996285	0.0935319	0.706168	-0.072	2.33	0.959219	0.69
TRPC5	Q9UL62	0.933437	0.339583	0.171	0.993636			0.0461825	0.0315021	-0.22	1.21	0.325598	0.29
GPATCH8	Q9UKJ3	0.936653	0.987364	0.171	0.999495	0.921411	0.741041	0.922741	0.930973	-0.064	4.46	1.79471	1
ESCO1	Q5FWF5	0.942909	0.741748	0.171	0.998809	0.886389	0.778464	0.125857	0.564752	-0.198	1.65	0.764091	0.99
GRID2	O43424	0.960962	0.516641	0.171	0.999998	0.967718	0.908562	0.053931	0.152357	-0.165	1.84	0.782779	0.48
WEE1	P30291	0.967479	0.921972	0.172	0.997106	0.982149	0.955994	0.864931	0.799949	-0.215	3.74	0.837944	0.88
MBTPS2	O43462	0.933437	0.485399	0.172	0.940199			0.179052	0.0609323	0.024	-0.27	-0.160806	0.2
PRPF4B	Q13523	0.973019	0.987709	0.172	1	0.99643	0.997084	0.893066	0.959507	-0.268	2.14	1.61368	1
CHD9	Q3L8U1	0.972172	0.91631	0.172	1	0.993775	0.989292	0.851906	0.771267	0.398	3.85	1.51833	1
KIF1B	O60333	0.972693	0.840284	0.172	1	0.99547	0.998034	0.246605	0.751183	-0.141	1.83	0.923101	0.98
RNF2	Q99496	0.959333	0.944897	0.172	0.944004	0.807345	0.897963	0.495426	0.911546	-0.063	0.74	0.0922137	0.8
DAGLA	Q9Y4D2	0.954119	0.0531004	0.172	0.953148	0.694884	0.854717	0.0627575	0.0341724	-0.271	1	0.247499	0.75
MNT	Q99583	0.896181	0.0595912	0.172	0.96048	0.947927	0.502257	0.233993	0.0656334	-0.019	3.02	-0.517704	1
PRKCD	Q05655	0.967609	0.987778	0.172	0.997594	0.656358	0.9602	0.722897	0.849652	-0.264	0.21	0.827718	0.24
CELF1	Q92879	0.972041	0.648391	0.172	0.998617	0.910854	0.991442	0.28984	0.36571	0.085	0.66	0.586051	0.98
ANKRD28	O15084	0.961483	0.539152	0.172	0.999929	0.987528	0.913755	0.0464812	0.118533	-0.191	0.57	0.722697	0.19
MEN1	O00255	0.972628	0.402914	0.172	0.99919	0.763669	0.997905	0.0474713	0.0929427	-0.196	2.02	0.620715	0.51	Yes
SYVN1	Q86TM6	0.972367	0.388413	0.173	0.99665	0.515569	0.995156	0.4175	0.097795	-0.014	3.19	-0.863607	0.73
FZR1	Q9UM11	0.970347	0.87557	0.173	0.997948	0.965589	0.982102	0.645163	0.715969	-0.199	0.44	0.631937	0.69
ZFP91	Q96JP5	0.963373	0.898357	0.173	0.983773	0.879676	0.931395	0.400008	0.862177	-0.181	0.69	0.795929	1
ARMC8	Q8IUR7	0.940433	0.420177	0.173	0.999884	0.943027	0.770011	0.0912518	0.052498	-0.338	-1.06	-0.487581	0.11
CAMTA1	Q9Y6Y1	0.972432	0.437647	0.173	1	0.999349	0.998983	0.103712	0.191657	0.007	1.7	0.897356	1	Yes
LIN54	Q6MZP7	0.957964	0.631266	0.173	0.999434	0.948309	0.886928	0.31206	0.338039	0.05	1.21	0.209747	0.93
TRIM71	Q2Q1W2	0.91495	0.444414	0.173	0.993174	0.98583	0.620561	0.129408	0.154264	0.07	1.71	1.24052	0.88
NKAP	Q8N5F7	0.932405	0.953681	0.173	0.995514			0.893848	0.84712	-0.004	5.36	1.67301	1
TFAP4	Q01664	0.953011	0.863693	0.174	0.978529	0.878615	0.852248	0.193516	0.813176	-0.116	0.6	-0.31253	0.84
ACVR1B	P36896	0.96774	0.258942	0.174	0.998904	0.698847	0.966401	0.0481891	0.0408171	-0.393	0.58	0.251207	0.36
PSMD4	P55036	0.971585	0.741058	0.174	0.984312	0.328043	0.989764	0.0535822	0.572524	-0.342	0.69	0.514943	0.9
FBLN5	Q9UBX5	0.919904	0.49779	0.174	0.995791	0.987843	0.648945	0.232318	0.0525164	0.029	3.06	-0.0670081	0.19
EEF2	P13639	0.969043	0.929153	0.174	0.994521	0.930859	0.971837	0.612647	0.720297	-0.214	1.06	0.852728	0.22
CFLAR	O15519	0.916254	0.573056	0.174	0.99972	0.855128	0.630776	0.0677896	0.15124	-0.223	0.17	0.270238	0.14
OTUD5	Q96G74	0.931889	0.84236	0.174	0.976549			0.884222	0.624749	-0.022	6.08	1.36417	1
GTF3C1	Q12789	0.969891	0.867353	0.174	0.999996	0.979393	0.982922	0.417911	0.770796	-0.174	1.28	1.09466	0.93
ENAH	Q8N8S7	0.966111	0.952355	0.174	0.9957	0.982353	0.956842	0.898665	0.870101	0.064	3.99	0.589106	1
FOXO1	Q12778	0.9506	0.902293	0.175	0.96638	0.944465	0.840632	0.90836	0.76431	0.225	3.46	0.644434	1
TNRC6B	Q9UPQ9	0.970412	0.993302	0.175	1	0.99697	0.985266	0.915813	0.925645	0.293	6.28	2.46801	1	Yes
EEF1G	P26641	0.960245	0.751968	0.175	0.998058	0.893268	0.911174	0.0759749	0.453266	-0.276	0.49	0.0803051	0.22
TENM4	Q6N022	0.951708	0.601782	0.175	0.999719	0.986399	0.845847	0.587845	0.195233	0.021	4.55	1.57072	0.84
SEC24C	P53992	0.971389	0.949662	0.175	0.999992	0.942032	0.994668	0.898367	0.779855	0.321	4.9	0.755924	0.69
CTDSPL2	Q05D32	0.94506	0.836141	0.175	0.995978	0.855683	0.805439	0.753181	0.674494	-0.077	-0.2	0.411294	0.97
PCGF1	Q9BSM1	0.971715	0.715785	0.175	0.98706	0.66173	0.998217	0.0460483	0.392972	-0.398	-0.65	-0.501793	0.14
PSME3	P61289	0.97152	0.920384	0.175	0.988104	0.654899	0.995986	0.391156	0.767	-0.393	-0.67	-0.397785	0.13
TET1	Q8NFU7	0.963178	0.114487	0.175	0.999563	0.970672	0.934583	0.0998499	0.088466	-0.043	2.09	1.08183	1
NUP153	P49790	0.902372	0.9913	0.176	0.999994	0.994344	0.549013	0.949018	0.937009	0.231	5.51	1.50904	1
CELF2	O95319	0.959658	0.825093	0.176	0.998786	0.982783	0.909949	0.617568	0.626741	0.157	0.24	0.547156	0.83
DDX6	P26196	0.971781	0.998412	0.176	0.998986	0.954027	0.999143	0.757803	0.94218	0.219	1.04	0.58102	0.33
BAG6	P46379	0.971846	0.814114	0.176	0.999988	0.888949	0.999312	0.748783	0.605751	0.079	3.34	0.7431	1
EPHA4	P54764	0.963113	0.746927	0.176	0.999891	0.986903	0.936316	0.0651041	0.407102	-0.185	1.87	0.721685	0.16
MKLN1	Q9UL63	0.944604	0.565599	0.176	0.999578	0.99168	0.804505	0.074588	0.1685	-0.257	1.95	0.701739	0.34
ZMYM4	Q5VZL5	0.971324	0.933227	0.176	1	0.978646	0.996699	0.632876	0.882995	-0.018	1.34	0.762245	0.99
PPP2R5D	Q14738	0.96963	0.960157	0.176	0.99752	0.863384	0.988546	0.812235	0.767142	0.091	2.42	-0.0478139	0.29
ANAPC2	Q9UJX6	0.956465	0.623256	0.176	0.987269	0.853267	0.88628	0.0828825	0.294903	-0.369	1.22	0.0859245	0.49
FOXP1	Q9H334	0.964612	0.819293	0.176	0.999751	0.981788	0.950876	0.658347	0.649913	0.206	1.86	-0.00164988	1	Yes
MAP4K4	O95819	0.970673	0.986811	0.176	0.999999	0.965992	0.992604	0.903745	0.948224	0.041	2.4	1.06181	0.98
MAPK1	P28482	0.97165	0.712816	0.176	0.981866	0.772669	0.999469	0.474099	0.308514	-0.294	0.3	-0.00168255	0.19
NCDN	Q9UBB6	0.970803	0.348502	0.177	0.996735	0.922672	0.99277	0.056608	0.0320615	-0.203	-0.31	-0.32372	0.18
BSN	Q9UPA5	0.959984	0.898633	0.177	1	0.819144	0.916184	0.850183	0.725657	0.381	5.07	1.68554	1
ADRM1	Q16186	0.923097	0.777103	0.177	0.981918	0.87391	0.67844	0.704741	0.540055	0.067	1.79	0.793201	1
NCOR1	O75376	0.969239	0.948833	0.177	1	0.996332	0.98422	0.870542	0.857451	0.112	2.57	1.18829	1
CNOT7	Q9UIV1	0.951903	0.492888	0.177	0.986495	0.989038	0.855696	0.049497	0.0744888	-0.271	0.9	0.402898	0.12
MTM1	Q13496	0.930341	0.756974	0.177	0.999352			0.175724	0.497206	-0.275	0.11	0.300164	0.5	Yes
BAZ1A	Q9NRL2	0.919121	0.916241	0.177	1	0.979531	0.655449	0.526128	0.853442	-0.159	2.65	0.930729	0.93
ABL1	P00519	0.971129	0.977282	0.177	0.999883	0.988444	0.998353	0.803522	0.944872	-0.199	2.41	1.18798	0.99
JAKMIP2	Q96AA8	0.968522	0.580376	0.178	0.999937	0.91506	0.982868	0.0544376	0.315023	-0.39	0.6	0.462245	0.84
ZNF516	Q92618	0.864181	0.691755	0.178	0.26883	0.997827	0.327513	0.189257	0.468014	-0.116	3.25	1.4533	1
PTBP1	P26599	0.92062	0.99344	0.178	0.998739	0.972958	0.664994	0.611767	0.906968	-0.029	0.89	0.83912	0.34
CLASP1	Q7Z460	0.965328	0.96071	0.178	1	0.971729	0.960736	0.836454	0.890525	0.005	3.47	0.964479	0.99
HTT	P42858	0.970868	0.833656	0.178	1	0.995586	0.996824	0.912832	0.604738	0.619	2.16	0.369345	0.98
RELN	P78509	0.967805	0.520163	0.178	1	0.988377	0.979081	0.0956285	0.10877	-0.085	2.52	1.36484	0.39
BRPF1	P55201	0.970998	0.96437	0.178	0.999626	0.98718	0.997893	0.914617	0.892168	-0.094	2.92	0.962861	0.98
R3HDM2	Q9Y2K5	0.971064	0.91997	0.178	0.995929	0.892717	0.998113	0.939037	0.777094	0.48	2.71	1.0191	1
PHF2	O75151	0.969695	0.848985	0.178	0.994132	0.885835	0.99491	0.864073	0.660847	0.009	2.19	1.05222	0.99
PAPOLA	P51003	0.967023	0.811973	0.178	0.999972	0.997269	0.976132	0.678627	0.538562	-0.014	1.68	0.144438	0.54
EIF4ENIF1	Q9NRA8	0.964742	0.961538	0.178	0.999689	0.980504	0.957475	0.918528	0.891299	-0.014	1.55	0.882556	1
PSME4	Q14997	0.950795	0.510151	0.178	1	0.996883	0.85478	0.0460579	0.100491	-0.205	1.48	0.41301	0.2
NCL	P19338	0.911562	0.995857	0.179	0.999107	0.98689	0.613053	0.930732	0.954753	-0.004	7.99	2.49526	0.99
GLA	P06280	0.929825	0.443457	0.179	0.985046			0.0633198	0.0415802	-0.177	-0.1	0.240001	0.15	Yes
GPHN	Q9NQX3	0.950404	0.696244	0.179	0.999981	0.899747	0.852105	0.549965	0.357678	-0.238	0.33	0.442332	0.68
BRPF3	Q9ULD4	0.970738	0.892971	0.179	0.993941	0.898582	0.998948	0.593085	0.808653	-0.175	2.69	0.88352	0.99
MSL3	Q8N5Y2	0.929309	0.908539	0.179	0.945647			0.5483	0.864318	-0.256	0.73	0.182026	0.91
PRPF8	Q6P2Q9	0.968392	0.833725	0.179	1	0.984763	0.988636	0.0553615	0.598593	-0.136	0.62	0.860275	0.17
KDM2B	Q8NHM5	0.968131	0.929913	0.179	0.999786	0.990531	0.98697	0.645229	0.870699	-0.316	1.63	0.813686	0.92
AKT3	Q9Y243	0.970086	0.912443	0.179	0.999585	0.993998	0.999331	0.537336	0.732102	-0.46	1.36	0.486552	0.27
HIC2	Q96JB3	0.962591	0.464231	0.179	0.947187	0.795045	0.941778	0.0730772	0.210833	-0.168	2.44	1.25136	1
PNISR	Q8TF01	0.93359	0.967477	0.18	0.999085	0.934383	0.745342	0.92073	0.862004	0.23	5.26	1.67896	1
DPP10	Q8N608	0.864898	0.530175	0.18	0.999989	0.735499	0.336806	0.0473722	0.116381	-0.286	0.56	0.370962	0.16
MGAT5	Q09328	0.948123	0.624016	0.322	0.999925	0.934977	0.835779	0.0564267	0.202789	-0.145	1.19	0.546242	0.14
NKRF	O15226	0.929309	0.956882	0.18	0.955812			0.850316	0.856346	0.025	1.39	1.08191	0.85
ZER1	Q7Z7L7	0.968326	0.480113	0.18	0.998769	0.848629	0.988125	0.080843	0.0762398	-0.329	0.24	-0.0947294	0.12
EXOC5	O00471	0.94141	0.683607	0.18	0.996683	0.973029	0.795218	0.0547385	0.326101	-0.312	-0.29	0.3798	0.22
SF3B3	Q15393	0.970216	0.683262	0.181	0.999963	0.996794	0.999741	0.0665279	0.295529	-0.265	0.44	0.888519	0.17
SYMPK	Q92797	0.966697	0.649082	0.181	0.997278	0.934112	0.980713	0.280948	0.380007	-0.257	1.78	0.260224	0.94
SPPL3	Q8TCT6	0.927594	0.098329	0.181	0.907786	0.777063	0.717842	0.0662943	0.0302354	-0.17	0.11	-0.487009	0.49
PKD1	P98161	0.893835	0.1361	0.181	0.999905	0.369574	0.514751	0.192882	0.0767265	-0.126	3.45	1.05694	0.98	Yes
TEK	Q02763	0.860597	0.688717	0.181	0.999993	0.915834	0.316521	0.0455512	0.306394	-0.246	1.38	0.749798	0.17
G3BP2	Q9UN86	0.961809	0.96506	0.181	0.983145	0.836912	0.939584	0.827478	0.903678	-0.147	2.42	1.52975	1
ZBTB18	Q99592	0.959007	0.66379	0.181	0.970124	0.999172	0.920188	0.0689054	0.425699	-0.34	0.19	-0.0199129	0.8	Yes
PTPN2	P17706	0.947993	0.895111	0.181	0.995606	0.807767	0.837619	0.242319	0.722892	-0.285	1	0.285038	0.19
ARHGEF12	Q9NZN5	0.969369	0.891728	0.181	0.999999	0.998994	0.999758	0.755437	0.776281	-0.164	2.38	0.966913	0.98
LAS1L	Q9Y4W2	0.928793	0.859476	0.181	0.892096			0.676677	0.723006	-0.271	1.53	0.72028	0.9
PLK2	Q9NYY3	0.878519	0.463265	0.181	0.998864	0.949629	0.429451	0.053897	0.0700218	-0.16	1.02	0.333603	0.22
PITPNM2	Q9BZ72	0.917297	0.735327	0.181	0.999994	0.860331	0.657573	0.386736	0.48512	0.045	4.01	0.98444	0.99
IDS	P22304	0.855005	0.429019	0.182	0.97926			0.0640887	0.0528998	-0.159	1.72	0.329797	0.27	Yes
DNM2	P50570	0.968457	0.991921	0.182	0.999969	0.911374	0.995055	0.822237	0.879613	-0.056	2.1	0.538907	0.39
PDS5B	Q9NTI5	0.961092	0.986535	0.182	0.999912	0.969264	0.940315	0.871257	0.920233	-0.141	2.43	0.647685	0.75
PTPRT	O14522	0.95842	0.606822	0.182	0.999999	0.604927	0.916899	0.0466171	0.21574	-0.168	1.89	0.815515	0.33
RPL7	P18124	0.888947	0.917208	0.182	0.991153	0.965401	0.491332	0.473451	0.732935	-0.38	-0.41	0.883373	0.21
TOX3	O15405	0.929288	0.696175	0.182	0.994339	0.954823	0.733397	0.848277	0.325254	0.839	3.76	-0.0873947	0.99
CENPB	P07199	0.968783	0.843461	0.183	0.973451	0.607751	0.999522	0.0591275	0.786388	-0.223	1.98	1.11137	0.97
SERBP1	Q8NC51	0.947928	0.979423	0.183	0.999863	0.968017	0.843784	0.875455	0.890396	-0.209	5.39	2.82917	1
ZRANB2	O95218	0.908368	0.943723	0.183	0.992881	0.857783	0.607486	0.886863	0.839479	-0.06	3.15	1.70711	1
HCN1	O60741	0.968913	0.814874	0.183	0.953139	0.797164	0.999923	0.699696	0.571538	0.298	4.21	0.563557	0.83
RELA	Q04206	0.968587	0.759564	0.183	0.998828	0.566165	0.999043	0.779965	0.497473	-0.024	2.27	0.08697	0.96
COPS3	Q9UNS2	0.962396	0.584588	0.183	0.992904	0.955496	0.950213	0.158901	0.15992	-0.217	0.02	-0.00739997	0.15
TFDP2	Q14188	0.959463	0.138793	0.183	0.975088	0.844965	0.929817	0.057142	0.0856595	-0.138	0.64	0.610326	0.81
WDR7	Q9Y4E6	0.906022	0.531142	0.184	1	0.943267	0.591789	0.0624525	0.218912	-0.108	1.41	0.398504	0.7
TNIK	Q9UKE5	0.968652	0.942618	0.184	0.997186	0.993712	0.99934	0.861576	0.848482	0.002	2.92	1.17757	0.99
ZDHHC17	Q8IUH5	0.934698	0.449247	0.184	0.998395	0.907593	0.761912	0.0674132	0.0503818	-0.296	1.37	0.306992	0.15
NOL6	Q9H6R4	0.935675	0.34277	0.184	0.999078	0.690016	0.772573	0.0458021	0.0380964	-0.254	1.03	0.30299	0.29
NOVA1	P51513	0.955944	0.513258	0.184	0.977722	0.919398	0.902856	0.102843	0.195408	-0.047	1.2	0.788284	0.74
SLC7A3	Q8WY07	0.927245	0.407918	0.184	0.967794			0.0621017	0.0353343	-0.248	0.28	-0.229611	0.13
MLLT10	P55197	0.966241	0.889794	0.184	0.999584	0.99248	0.985428	0.887269	0.730849	0.156	3.21	1.27833	1
MLLT6	P55198	0.967153	0.838144	0.184	0.998762	0.953779	0.991967	0.728697	0.642407	0.052	4.92	1.29671	1
ATP2C1	P98194	0.948514	0.506077	0.184	0.999799	0.932947	0.851449	0.0645019	0.09154	-0.22	1.55	0.345838	0.18
RNF8	O76064	0.949557	0.48184	0.184	0.995893	0.889669	0.865038	0.0757945	0.14677	-0.282	1.44	0.447167	0.53
SET	Q01105	0.959267	0.804309	0.185	0.963364	0.940708	0.935597	0.685994	0.632419	-0.48	-0.9	0.962584	1
UBE3C	Q15386	0.94897	0.375708	0.185	0.999999	0.99306	0.858931	0.052306	0.0631289	-0.208	0	0.388653	0.36
SYCP2	Q9BX26	0.844043	0.724486	0.185	0.999994	0.940629	0.222108	0.0484795	0.540972	-0.239	1.02	1.02786	0.99
CIC	Q96RK0	0.966762	0.863071	0.185	0.999903	0.953504	0.993275	0.909496	0.674268	0.052	3.94	1.15926	1
ACAN	P16112	0.854731	0.237398	0.185	0.999994	0.963383	0.292636	0.24326	0.083335	-0.171	4.04	1.72878	1
SF1	Q15637	0.964872	0.953598	0.185	0.998855	0.90923	0.97725	0.909809	0.847805	0.265	6.2	0.816447	1
EPHB2	P29323	0.949948	0.678843	0.185	0.999949	0.971092	0.871053	0.215811	0.260114	-0.11	1.54	0.776212	0.19
CSNK2A2	P19784	0.967218	0.848225	0.185	0.999154	0.95414	0.998297	0.298951	0.607535	-0.3	0.09	0.334746	0.14
NAP1L1	P55209	0.92629	0.962989	0.185	0.993881	0.977253	0.721315	0.857957	0.873345	-0.421	1.08	0.556027	0.72
MED12L	Q86YW9	0.96383	0.828408	0.185	0.999999	0.98783	0.972146	0.539144	0.653288	0.531	2.26	0.739408	1
ALAS2	P22557	0.926213	0.479323	0.185	0.970655			0.0604003	0.0677745	-0.194	0.7	0.539348	0.21
CEP350	Q5VT06	0.958355	0.952078	0.185	0.999996	0.966189	0.927119	0.858242	0.876574	-0.214	2.7	1.3135	1
DDX21	Q9NR30	0.964481	0.995581	0.186	0.998039	0.968942	0.978424	0.934394	0.866877	0.015	5.54	1.50043	0.45
MEIS2	O14770	0.965459	0.620702	0.186	0.994255	0.995107	0.986955	0.581374	0.270093	0.158	3.58	0.819403	1
MTF2	Q9Y483	0.963569	0.686093	0.186	0.9946	0.934619	0.970119	0.0524022	0.386651	-0.338	1.1	0.754927	0.54
MAP3K4	Q9Y6R4	0.867245	0.84567	0.186	0.999992	0.994501	0.374615	0.247973	0.731783	-0.121	2.56	0.773925	0.84
SHANK1	Q9Y566	0.965263	0.558072	0.186	1	0.98999	0.984799	0.677579	0.153409	0.039	5.16	1.81701	1
KLHL2	O95198	0.911366	0.409957	0.186	0.998555	0.91884	0.637853	0.0456574	0.0313398	-0.25	1.25	0.242369	0.14
MTOR	P42345	0.966827	0.521406	0.186	1	0.991994	1	0.0582058	0.187051	-0.113	0.17	0.513015	0.58
PACS1	Q6VY07	0.966306	0.945795	0.187	0.999906	0.718214	0.995037	0.927599	0.842058	0.328	2.18	0.868687	1
GLUL	P15104	0.927072	0.947728	0.187	0.977843	0.806621	0.733637	0.52803	0.834035	-0.174	2.21	0.857187	0.53
NAV3	Q8IVL0	0.943105	0.857962	0.187	0.999999	0.96782	0.82678	0.88148	0.657298	0.117	3.45	1.55025	1
SARNP	P82979	0.942649	0.870322	0.187	0.989074	0.618327	0.82213	0.741151	0.775707	-0.436	-0.38	0.229187	0.98
WWC3	Q9ULE0	0.925697	0.785784	0.187	0.999633			0.439271	0.621813	-0.244	2.65	0.420802	1
LRRC41	Q15345	0.960115	0.0515122	0.187	0.999805	0.956016	0.948577	0.0488997	0.0360042	-0.202	1.02	0.0646068	0.76
CTNND1	O60716	0.96598	0.988745	0.187	0.995313	0.924699	0.992837	0.869764	0.952052	0.049	3.62	1.26409	0.98
CNKSR2	Q8WXI2	0.925697	0.380284	0.187	0.999748			0.0514327	0.191079	-0.237	2.13	0.690369	0.96	Yes
FXR2	P51116	0.966632	0.989297	0.187	0.99977	0.935234	0.99923	0.909104	0.936572	-0.056	5.32	1.59127	0.96
SYK	P43405	0.921728	0.98619	0.187	0.99854	0.954	0.700773	0.84518	0.838465	-0.049	1.75	1.02822	0.41
PTPN12	Q05209	0.905761	0.950974	0.187	0.99946	0.932745	0.604916	0.713532	0.912677	-0.271	2.63	0.457981	0.96
PARP6	Q2NL67	0.934241	0.610758	0.187	0.997419	0.861256	0.774973	0.0732794	0.195699	-0.085	0.37	0.510549	0.19
EEF1A2	Q05639	0.963047	0.888897	0.187	0.964131	0.93524	0.970744	0.58403	0.664678	-0.244	0.15	1.12677	0.31
HNRNPUL1	Q9BUJ2	0.966371	0.935161	0.187	0.999848	0.986097	0.998393	0.847118	0.761974	0.513	10.71	2.09078	1
ZC3H11A	O75152	0.965394	0.948626	0.188	0.997152	0.97071	0.992582	0.810979	0.899011	-0.312	2.27	0.735178	1
PRRC2A	P48634	0.951121	0.928187	0.188	1	0.707689	0.88453	0.920958	0.771148	0.191	6.59	1.96565	1
XKR6	Q5GH73	0.940498	0.13976	0.188	0.956777	0.978839	0.81456	0.181115	0.044556	-0.17	3.88	0.291604	0.72
ARID4B	Q4LE39	0.941801	0.921903	0.188	0.999976	0.997456	0.825073	0.869906	0.81669	-0.227	2.29	1.41397	1
EIF3D	O15371	0.949818	0.981287	0.188	0.994222	0.970272	0.879262	0.683115	0.843458	-0.125	2.78	0.66634	0.35
NDST1	P52848	0.954314	0.50801	0.188	0.998138	0.790253	0.905415	0.0459689	0.0940345	-0.257	0.49	0.587521	0.17
PTPRF	P10586	0.955227	0.744303	0.188	0.999998	0.955424	0.911669	0.0493643	0.486432	-0.163	1.76	0.789477	0.56
ARHGEF7	Q14155	0.959072	0.8108	0.188	0.953986	0.994287	0.94551	0.678062	0.554706	-0.172	3.18	0.313935	0.63
GPKOW	Q92917	0.924665	0.886718	0.188	0.979573			0.847765	0.76507	-0.263	0.6	0.992085	0.98
EED	O75530	0.926356	0.833103	0.188	0.997671	0.896851	0.731417	0.271936	0.580191	-0.302	0.29	0.509242	0.17
ZNF423	Q2M1K9	0.961679	0.565392	0.189	0.990469	0.987453	0.964428	0.0896879	0.299731	-0.078	1.99	0.519157	0.98
CUX2	O14529	0.965198	0.380472	0.189	0.999656	0.992991	0.990865	0.123025	0.160779	-0.06	2.64	0.960705	1
NFATC2	Q13469	0.96585	0.926806	0.189	0.999251	0.987507	0.99779	0.830293	0.832456	0.065	3.85	0.617154	1
STAT1	P42224	0.963504	0.799061	0.189	0.999994	0.974453	0.979092	0.230382	0.552893	-0.217	-0.11	0.359478	0.36
TMEM108	Q6UXF1	0.899374	0.109377	0.189	0.983719	0.687662	0.572895	0.317138	0.0674715	-0.053	3.95	0.142086	1
DIDO1	Q9BTC0	0.92805	0.971965	0.189	0.999991	0.983945	0.745036	0.901193	0.887067	0.137	5.04	1.52725	1
PHF20L1	A8MW92	0.936066	0.91341	0.189	0.999912	0.982484	0.791291	0.498155	0.874137	-0.214	1.57	0.94914	1
PRDM16	Q9HAZ2	0.937174	0.348433	0.189	0.999843	0.989466	0.797432	0.0707923	0.160133	-0.138	2.74	1.00241	1
DLL4	Q9NR61	0.962852	0.456912	0.189	0.982859	0.989282	0.974061	0.149993	0.0634159	-0.251	4.18	0.6782	0.35
CDC73	Q6P1J9	0.959137	0.770059	0.189	0.999959	0.981035	0.949149	0.113706	0.529265	-0.205	0.53	0.330385	0.46
JARID2	Q92833	0.964807	0.65937	0.189	0.999862	0.997071	0.992354	0.306364	0.376822	-0.174	1.44	1.30984	1
SNRNP70	P08621	0.962722	0.953736	0.19	0.993095	0.832178	0.973614	0.821523	0.872789	-0.345	2.3	2.19939	1
PRRC2B	Q5JSZ5	0.938934	0.916034	0.19	0.999999	0.982648	0.810177	0.912947	0.764297	0.101	4.35	1.89	1
SOX5	P35711	0.965654	0.766607	0.19	0.999399	0.991238	0.999835	0.811525	0.49266	0.066	2.17	0.822932	0.99	Yes
GRIN2A	Q12879	0.965524	0.811628	0.19	0.998045	0.996765	0.999797	0.127766	0.6019	-0.055	1.23	0.970588	0.5
PLAG1	Q6DJT9	0.878128	0.123602	0.19	0.829917	0.904471	0.452812	0.090668	0.110751	-0.063	0.79	0.39259	0.94
ASAP1	Q9ULH1	0.911496	0.824472	0.19	0.999983	0.993186	0.647296	0.787618	0.625235	-0.118	3.03	0.900068	0.98
CCT5	P48643	0.89214	0.686024	0.19	0.998787	0.972107	0.53552	0.288168	0.291738	-0.294	-0.05	0.421014	0.23
CNOT2	Q9NZN8	0.963308	0.987156	0.19	0.999869	0.919349	0.983821	0.87965	0.946498	0.19	3.13	1.10428	1
ELAVL2	Q12926	0.929028	0.908162	0.19	0.972928	0.973842	0.757765	0.143533	0.731453	0.02	1.52	0.931236	0.17
SUGP2	Q8IX01	0.950991	0.838006	0.19	0.999367	0.780858	0.893722	0.787943	0.658681	-0.246	2.04	1.13636	0.99
RSPRY1	Q96DX4	0.963895	0.388966	0.19	0.999778	0.870341	0.988316	0.0495347	0.0430898	-0.133	1.44	0.0191615	0.24
USP37	Q86T82	0.953858	0.920246	0.19	0.998322	0.982524	0.909573	0.742922	0.840481	-0.075	1.75	0.855782	0.99
NRF1	Q16656	0.964677	0.439994	0.191	0.99697	0.942907	0.994886	0.0491312	0.0991277	-0.116	0.71	-0.286932	0.35
NFKBIZ	Q9BYH8	0.893965	0.197556	0.191	0.999617	0.934622	0.54634	0.173693	0.0999746	0.084	1.6	0.683509	0.97
RBBP5	Q15291	0.964937	0.910441	0.191	0.995054	0.95499	0.9961	0.300697	0.769516	-0.336	0.67	0.801614	0.34
DSCAM	O60469	0.919187	0.333448	0.191	1	0.976694	0.696558	0.0469045	0.0891935	-0.124	1.79	1.00416	0.66	Yes
TTC7B	Q86TV6	0.881908	0.398357	0.191	0.999903	0.812018	0.480671	0.108726	0.0785418	-0.252	0.04	-0.00976861	0.38
PRKD2	Q9BZL6	0.961418	0.803066	0.191	0.999696	0.930842	0.970111	0.586122	0.590374	-0.1	1.05	0.666634	0.84
PAXBP1	Q9Y5B6	0.917623	0.792294	0.191	0.99997	0.990087	0.689855	0.477549	0.577277	0.094	3.64	1.25363	0.96
UNK	Q9C0B0	0.963634	0.688234	0.191	0.994321	0.966862	0.988986	0.27213	0.43219	0.029	2.45	0.611175	0.99
AP2M1	Q96CW1	0.964025	0.686507	0.191	0.993893	0.93665	0.994031	0.284205	0.273447	-0.303	0	0.545327	0.15
NOS1	P29475	0.9564	0.739608	0.191	0.998695	0.993009	0.93329	0.0697766	0.438856	-0.101	1.39	1.17075	0.44
CBX2	Q14781	0.923032	0.78166	0.191	0.954824	0.990781	0.72531	0.923794	0.514032	-0.03	1.88	0.93924	1
PPARD	Q03181	0.964351	0.388897	0.192	0.966868	0.621662	0.996993	0.0497226	0.038331	-0.227	1.35	0.115524	0.2
YAP1	P46937	0.954966	0.941514	0.192	0.998548	0.98761	0.918928	0.944812	0.841596	0.279	2.69	0.365767	1
ESR1	P03372	0.943626	0.916517	0.192	0.987167	0.983056	0.844807	0.906886	0.789788	0.05	2.12	0.552057	0.91
THRAP3	Q9Y2W1	0.964286	0.989021	0.192	0.999997	0.984784	0.996075	0.934157	0.902328	0.169	6.81	2.44826	1
UBE2Q1	Q7Z7E8	0.965133	0.797404	0.192	0.969363	0.610303	0.999874	0.485971	0.563386	0.005	1.26	1.20329	0.77
RNF31	Q96EP0	0.965003	0.0951526	0.192	0.999719	0.722077	0.999517	0.0562947	0.0751633	-0.14	2.19	0.236374	0.84
NYAP1	Q6ZVC0	0.911301	0.252728	0.192	0.990932	0.416989	0.651829	0.23298	0.098152	-0.135	3.85	1.30999	1
DOCK9	Q9BZ29	0.959854	0.780831	0.192	0.999999	0.994313	0.966014	0.152451	0.542799	-0.129	0.55	0.803133	0.51
COL4A5	P29400	0.922601	0.612988	0.192	0.999918			0.679427	0.131911	0.095	6.21	4.99351	1	Yes
WNK3	Q9BYP7	0.922601	0.689162	0.192	0.999998			0.399384	0.405836	0.13	2.38	0.822148	1
DKC1	O60832	0.922601	0.988045	0.193	0.9989			0.526836	0.910974	-0.411	-0.02	0.53448	0.32
SENP5	Q96HI0	0.882104	0.748446	0.193	0.996261	0.973413	0.488568	0.138552	0.530691	-0.142	3.03	0.918216	0.83
LGI1	O95970	0.961157	0.434401	0.193	0.997176	0.855088	0.974842	0.0462834	0.0349819	-0.137	0.49	0.330597	0.12
BMPR2	Q13873	0.960701	0.848156	0.193	0.996668	0.97456	0.970735	0.49103	0.714642	-0.013	2.28	0.672564	0.92	Yes
SMARCE1	Q969G3	0.961353	0.985016	0.193	0.998188	0.894124	0.97537	0.855763	0.950096	0.056	3.79	0.448278	0.96
FURIN	P09958	0.945712	0.418312	0.193	0.999933	0.916998	0.861197	0.0573817	0.0856036	-0.082	2.1	0.761739	0.49
RPL7A	P62424	0.870699	0.933849	0.193	0.979405	0.979027	0.420617	0.327555	0.816807	-0.339	0.05	0.380208	0.31
TENM2	Q9NT68	0.960832	0.502348	0.193	0.999951	0.984408	0.973197	0.331083	0.102795	0.109	3.67	1.54434	0.69
ASIC2	Q16515	0.937304	0.384063	0.193	0.989196	0.947278	0.81356	0.0654854	0.0290623	-0.34	0.74	0.213554	0.16
ACTR3B	Q9P1U1	0.835571	0.58445	0.193	0.997547	0.935006	0.194903	0.137013	0.165705	-0.436	-0.19	0.260485	0.14
ARHGAP31	Q2M1Z3	0.94128	0.718754	0.193	0.999634	0.94904	0.838008	0.362598	0.476545	-0.149	2.36	0.892995	1
SNX27	Q96L92	0.957117	0.995788	0.193	0.999885	0.413384	0.942555	0.807212	0.868572	-0.027	4.94	1.10194	0.29
AJAP1	Q9UKB5	0.851668	0.0219583	0.193	0.977593	0.994442	0.302454	0.0829453	0.0419631	-0.104	1.11	-0.200518	0.99
PTPRA	P18433	0.96396	0.740713	0.193	0.999977	0.984654	0.999723	0.0537661	0.52114	-0.158	2.43	0.45937	0.73
GRIK3	Q13003	0.96207	0.437163	0.194	0.99998	0.930418	0.982604	0.0465782	0.0526722	-0.267	1	0.448261	0.19
MAP1A	P78559	0.941541	0.90899	0.194	0.999689	0.71114	0.839896	0.823445	0.797917	-0.205	3.08	1.26936	1
GDI1	P31150	0.922085	0.712615	0.194	0.987884			0.420914	0.279288	-0.252	-0.14	0.543677	0.15
XKR4	Q5GH76	0.938803	0.224002	0.194	0.977592	0.599073	0.821919	0.186118	0.0461051	-0.052	3.05	0.156967	0.63
HPN	P05981	0.951056	0.483359	0.194	0.997916	0.889391	0.90317	0.0661188	0.0727083	-0.125	1.62	0.440322	0.21
TNS3	Q68CZ2	0.929549	0.981494	0.194	0.999389	0.958304	0.769514	0.81685	0.946478	-0.038	2.36	1.22228	1
MTPAP	Q9NVV4	0.927529	0.377158	0.194	0.910575	0.951305	0.761402	0.0500548	0.0372447	-0.189	0.34	0.314588	0.22
VDAC3	Q9Y277	0.945386	0.908783	0.194	0.970696	0.813135	0.866551	0.581261	0.667486	-0.247	0.42	1.41957	0.17
SNAP91	O60641	0.882886	0.746444	0.194	0.974351	0.509084	0.498062	0.762021	0.4729	0.145	2.32	0.107438	1
EBF2	Q9HAK2	0.960766	0.713161	0.194	0.971966	0.988701	0.978272	0.640162	0.369783	0.303	4.15	0.968742	0.9
TAF5L	O75529	0.943952	0.358445	0.194	0.98585	0.986088	0.857138	0.046804	0.0420302	-0.23	0.43	0.236015	0.27
ZBTB16	Q05516	0.944669	0.0903881	0.194	0.980087	0.975738	0.862416	0.0502328	0.094895	-0.127	1.07	0.404286	0.94
AGO3	Q9H9G7	0.963699	0.695553	0.195	0.999999	0.982643	0.998536	0.0724533	0.351395	-0.26	0.61	0.463404	0.3
PPME1	Q9Y570	0.912213	0.670971	0.195	0.924894	0.679431	0.665831	0.103815	0.340399	-0.282	0.98	0.71631	0.47
GRIA3	P42263	0.921569	0.525773	0.195	0.998654			0.0585135	0.164667	-0.084	1.97	0.983199	0.56
NFKBIA	P25963	0.953337	0.786563	0.195	0.979352	0.761656	0.919099	0.249772	0.509428	-0.239	0.05	-0.00914786	0.25
TENM1	Q9UKZ4	0.921569	0.382766	0.195	0.999996			0.269388	0.0782602	-0.023	3.61	1.38441	0.78
CYBB	P04839	0.921569	0.442412	0.195	0.997698			0.0680165	0.0398575	-0.342	0.36	0.132285	0.11	Yes
SCAF11	Q99590	0.92036	0.993233	0.195	0.999681	0.97756	0.716618	0.945444	0.955683	0.312	3.91	1.32783	1
TBX18	O95935	0.881061	0.705358	0.195	0.997468	0.881407	0.485016	0.226524	0.452253	0.123	2.24	1.05374	0.98
SEC24B	O95487	0.943561	0.895249	0.195	0.999867	0.962549	0.857039	0.921334	0.745387	0.248	4	0.444782	0.99
ZNF280C	Q8ND82	0.921053	0.726008	0.195	0.992273			0.679567	0.443694	-0.176	2.68	0.323834	0.96
ATN1	P54259	0.930592	0.93592	0.195	0.998533	0.966681	0.782282	0.929138	0.795232	0.517	5.48	1.02049	1
EXOC8	Q8IYI6	0.942714	0.687681	0.196	0.987113	0.746287	0.850715	0.0735337	0.434288	-0.229	0.52	0.413026	0.74
BHLHE40	O14503	0.945777	0.102334	0.196	0.941607	0.995012	0.87089	0.0628741	0.0875528	-0.259	2.65	0.283665	0.86
SH3KBP1	Q96B97	0.921053	0.987261	0.196	0.998643			0.922267	0.95905	-0.131	2.53	1.27864	1
SKI	P12755	0.867505	0.0919762	0.196	0.981402	0.765927	0.407377	0.104318	0.113735	-0.305	1.28	0.0461967	0.99
DCUN1D5	Q9BTE7	0.907325	0.728283	0.196	0.971995	0.933582	0.641191	0.0678272	0.403596	-0.409	-0.42	-0.0810892	0.13
CHM	P24386	0.921053	0.422094	0.196	0.997851			0.0487983	0.118083	-0.285	1.06	0.0202886	0.48	Yes
RAE1	P78406	0.959398	0.486949	0.196	0.991169	0.978657	0.970166	0.0500049	0.109936	-0.169	1.9	0.312481	0.34
RUVBL1	Q9Y265	0.957182	0.78891	0.196	0.998898	0.935708	0.951636	0.304823	0.496859	-0.438	0.11	0.620568	0.24
TBR1	Q16650	0.962917	0.880818	0.196	0.993588	0.987121	0.994374	0.860833	0.716554	0.215	2.5	0.96884	0.97	Yes
PSMD13	Q9UNM6	0.845673	0.538807	0.196	0.993513	0.969216	0.266148	0.115993	0.119868	-0.361	-0.2	-0.0760579	0.11
GLI3	P10071	0.952099	0.846292	0.196	0.999995	0.999078	0.916461	0.712269	0.666153	0.18	3.27	1.16142	1	Yes
SGIP1	Q9BQI5	0.954575	0.737674	0.197	0.999651	0.955896	0.932235	0.677184	0.45363	-0.055	3.81	0.824288	1
FOXP3	Q9BZS1	0.920537	0.475991	0.197	0.948722			0.24219	0.147954	-0.102	1.29	-0.124542	0.64
KIAA0232	Q92628	0.947015	0.537909	0.197	0.994721	0.970654	0.881967	0.0678685	0.27436	-0.259	1.44	1.22472	0.99
WDR44	Q5JSH3	0.920537	0.943229	0.197	0.999844			0.836981	0.876808	-0.263	2.13	0.932886	0.98
CACNG3	O60359	0.944213	0.0693965	0.197	0.987801	0.687149	0.865013	0.0630735	0.0288931	-0.251	0.61	0.0909395	0.64
SIN3B	O75182	0.958094	0.827165	0.197	0.992239	0.728304	0.960633	0.0543481	0.734894	-0.249	1.72	0.915309	0.87
ATRN	O75882	0.935806	0.58659	0.197	1	0.971826	0.814232	0.120408	0.156807	-0.215	4.45	0.766819	0.26
KLHL15	Q96M94	0.920537	0.438427	0.197	0.954395			0.0478038	0.0371379	-0.197	1.21	0.312138	0.15
ACTR2	P61160	0.911692	0.760876	0.197	0.997097	0.963267	0.670106	0.305893	0.409037	-0.435	0.07	0.619588	0.11
GLYR1	Q49A26	0.962787	0.964024	0.198	0.999878	0.981667	0.995742	0.595284	0.822237	-0.164	0.4	1.04491	0.37
CLIP2	Q9UDT6	0.921207	0.959881	0.198	0.999882	0.587616	0.732484	0.820392	0.894012	-0.095	1.17	1.05998	0.95
PDS5A	Q29RF7	0.962265	0.795056	0.198	0.999853	0.988577	0.996225	0.22006	0.563292	-0.238	1.23	0.456903	0.47
PIK3CD	O00329	0.929419	0.30203	0.198	0.999984	0.9623	0.781785	0.0529324	0.0395034	-0.208	0.9	0.192693	0.35
ROCK1	Q13464	0.920686	0.916655	0.198	0.999997	0.956449	0.728703	0.640227	0.826186	-0.187	1.28	0.96969	0.86
SALL1	Q9NSC2	0.945907	0.733117	0.198	0.994674	0.994076	0.87737	0.236198	0.51424	0.052	2.39	0.94138	1
ATXN7L3	Q14CW9	0.9622	0.858928	0.198	0.955239	0.901105	0.995801	0.824483	0.709893	-0.23	1.16	0.920977	1
FGD1	P98174	0.920021	0.787091	0.198	0.972835			0.622124	0.578514	-0.142	3.29	0.57344	0.98	Yes
LINGO1	Q96FE5	0.951186	0.438683	0.198	0.952116	0.978371	0.916985	0.08443	0.068169	-0.089	0.26	0.222146	0.28
TNFAIP3	P21580	0.935349	0.845463	0.199	0.999667	0.978812	0.814868	0.450621	0.705932	-0.241	3.46	0.378558	0.82
NUFIP2	Q7Z417	0.95816	0.993164	0.199	0.992086	0.930442	0.963884	0.926576	0.961228	0.277	2.01	1.46707	0.99
RIC8B	Q9NVN3	0.946559	0.639414	0.199	0.997487	0.977993	0.881954	0.0635664	0.255682	-0.444	0.26	-0.0729869	0.16
IL1RAPL1	Q9NZN1	0.919505	0.483831	0.199	0.996894			0.101932	0.0568659	-0.038	0.9	0.312824	0.2	Yes
POU2F2	P09086	0.951382	0.497376	0.199	0.973794	0.822375	0.920352	0.744648	0.132379	0.061	3.11	0.376745	1
COPS4	Q9BT78	0.957703	0.404295	0.199	0.997696	0.612612	0.963095	0.0618868	0.0580264	-0.325	-1.6	-0.415721	0.15
DNAJC13	O75165	0.874022	0.695898	0.2	1	0.983734	0.458982	0.0476673	0.31226	-0.264	1.95	0.750778	0.15
XRN1	Q8IZH2	0.836679	0.648184	0.2	0.995838	0.924775	0.217912	0.38533	0.270379	0.003	3.24	1.16346	0.7
ANKRD12	Q6UB98	0.87891	0.883787	0.2	0.999985	0.972481	0.485221	0.651758	0.773992	-0.086	1.43	1.31006	1
PACSIN1	Q9BY11	0.918796	0.652465	0.2	0.991339	0.42066	0.719992	0.130458	0.315866	-0.217	3.03	1.06097	0.62
RAPGEF2	Q9Y4G8	0.961223	0.891037	0.2	0.999997	0.994321	0.993929	0.889264	0.748578	-0.046	2.78	0.96358	0.99
ETS2	P15036	0.910845	0.858514	0.2	0.99335	0.944301	0.672253	0.379702	0.669407	-0.127	0.21	0.516135	0.45
HCFC2	Q9Y5Z7	0.942388	0.509874	0.2	0.994468	0.963916	0.862024	0.0592431	0.190422	-0.072	1.7	0.850882	0.71
PAIP1	Q9H074	0.929875	0.813493	0.201	0.994279	0.895187	0.789752	0.605274	0.589198	-0.001	3.67	0.662779	0.8
LAMC1	P11047	0.933785	0.652189	0.201	1	0.981563	0.809375	0.22958	0.286145	-0.193	4.62	1.03747	0.59
SSBP3	Q9BWW4	0.939716	0.928394	0.201	0.999756	0.884017	0.845845	0.912508	0.769924	0.323	6.07	1.89967	1
NEDD4L	Q96PU5	0.910388	0.954426	0.28	0.999967	0.986769	0.67135	0.801748	0.894293	-0.182	1.8	0.965753	0.97
PDGFC	Q9NRA1	0.915146	0.436335	0.201	0.969061	0.913055	0.702717	0.0957334	0.0359762	-0.07	0.95	0.0160414	0.14
IPO13	O94829	0.961614	0.285458	0.201	0.972444	0.826338	0.998876	0.0563801	0.0317749	-0.277	-0.72	-0.31387	0.23
PSMA5	P28066	0.960897	0.681467	0.201	0.974256	0.547174	0.995388	0.250032	0.287759	-0.298	-1.08	-0.149012	0.13
YY1	P25490	0.962005	0.931846	0.201	0.967831	0.968868	0.999999	0.858279	0.820511	-0.172	2.79	1.85809	0.99
ASXL3	Q9C0F0	0.886796	0.254592	0.201	0.999977	0.968717	0.541168	0.135896	0.125608	0.042	1.61	0.814454	1	Yes
PA2G4	Q9UQ80	0.961027	0.945104	0.202	0.998001	0.78685	0.99976	0.688314	0.768893	-0.333	-0.86	0.595428	0.26
DLGAP2	Q9P1A6	0.823514	0.252589	0.202	0.950397	0.958764	0.142671	0.0869944	0.141637	-0.069	2.34	0.559669	0.99
MPPED2	Q15777	0.93196	0.520301	0.202	0.970565	0.922471	0.803332	0.0765212	0.0828093	-0.129	1.76	0.495994	0.13
CPSF7	Q8N684	0.96018	0.939787	0.202	0.99133	0.842803	0.992518	0.806454	0.876701	-0.069	2.31	0.365539	1
VCAN	P13611	0.89012	0.117732	0.202	0.999751	0.931041	0.554266	0.0569785	0.107623	-0.193	2.8	0.828175	1
PAX8	Q06710	0.855644	0.241334	0.202	0.902124	0.943205	0.352446	0.338523	0.0932906	0.015	2.99	0.677562	1
PRKCE	Q02156	0.954836	0.893799	0.202	0.999892	0.991188	0.949523	0.259425	0.722458	-0.339	0.25	0.814225	0.25
KCTD16	Q68DU8	0.937761	0.810731	0.202	0.959973	0.901917	0.841292	0.0607122	0.661448	-0.306	2.51	0.372661	0.63
KIF4A	O95239	0.917957	0.980597	0.202	0.999968			0.839183	0.934695	-0.248	1	0.788807	0.84
DAB2IP	Q5VWQ8	0.948775	0.869838	0.202	0.999652	0.977159	0.910398	0.838491	0.715497	0.014	2.92	0.717192	0.99
SIPA1L3	O60292	0.946233	0.820674	0.203	0.999677	0.900985	0.891696	0.924131	0.587883	-0.04	2.93	1.24628	1
TOX	O94900	0.917948	0.812181	0.203	0.892971	0.746522	0.724471	0.701998	0.620163	0.199	2.08	0.342473	0.99
NTNG2	Q96CW9	0.940237	0.448212	0.203	0.829583	0.988596	0.859328	0.121951	0.0532983	-0.233	3.53	0.274076	0.22
CLASP2	O75122	0.928246	0.98108	0.203	0.999948	0.947696	0.790155	0.80724	0.952007	0.004	2.68	0.866498	1
HERC2	O95714	0.923814	0.341389	0.203	1	0.906082	0.76353	0.0697866	0.151396	-0.189	2.17	1.46647	1
DCAF8	Q5TAQ9	0.921989	0.849468	0.203	0.99973	0.955338	0.999969	0.182526	0.681255	-0.272	6.11	1.09209	0.58
STIP1	P31948	0.959593	0.973277	0.203	0.999888	0.599193	0.99366	0.557109	0.896039	-0.304	1.36	0.529596	0.5
ACIN1	Q9UKV3	0.958942	0.941652	0.204	0.999998	0.951458	0.987505	0.90409	0.847837	-0.06	2.61	1.06831	1
HSPA8	P11142	0.94884	0.998274	0.204	0.997883	0.973047	0.914994	0.837855	0.926974	-0.262	0.96	1.2957	0.32
RPL6	Q02878	0.869004	0.951802	0.204	0.988288	0.916482	0.439821	0.831531	0.805479	-0.457	0.7	1.1264	0.54
SETDB1	Q15047	0.96031	0.910924	0.204	0.999997	0.840952	0.999737	0.903867	0.778656	-0.057	3.02	1.22648	0.98
NFIA	Q12857	0.958029	0.906574	0.204	0.999555	0.997213	0.98192	0.84233	0.804249	-0.057	2.86	0.299641	0.99	Yes
RNF220	Q5VTB9	0.927724	0.798992	0.204	0.999278	0.91858	0.791281	0.20475	0.671667	-0.106	2.06	0.406998	0.96
JPH3	Q8WXH2	0.863334	0.580997	0.204	0.986178	0.958569	0.402869	0.301867	0.248756	-0.058	4.01	1.88397	1
CACNA1I	Q9P0X4	0.945581	0.122842	0.204	0.999999	0.959548	0.89516	0.15921	0.0857593	-0.146	3.52	0.936038	1
STAT5A	P42229	0.956791	0.70743	0.205	0.999866	0.842709	0.972607	0.265729	0.363797	-0.104	0.05	0.318542	0.41
GATAD2A	Q86YP4	0.949687	0.876674	0.205	0.995363	0.651451	0.925162	0.765493	0.754429	-0.008	2.85	0.148604	0.98
COL1A2	P08123	0.863399	0.7664	0.205	0.999755	0.944251	0.403183	0.797207	0.377924	0.132	6.63	5.00445	1
DMXL1	Q9Y485	0.851082	0.707292	0.205	0.999999	0.952738	0.330699	0.0723663	0.478795	-0.077	1.78	0.883651	0.9
AP1G1	O43747	0.958485	0.401533	0.205	0.999976	0.984527	0.986599	0.0499899	0.0386418	-0.163	0.33	0.0770707	0.18
OSBPL6	Q9BZF3	0.935545	0.671109	0.205	0.999012	0.883498	0.833965	0.132793	0.400505	-0.194	1.02	0.478858	0.78
USP19	O94966	0.959528	0.506767	0.205	0.999992	0.76016	0.999113	0.164686	0.223293	-0.236	3.32	0.694502	0.93
SMARCA2	P51531	0.934632	0.990057	0.205	0.999998	0.999096	0.830777	0.927784	0.908013	0.732	5.54	1.15678	0.95
ARHGAP21	Q5T5U3	0.93952	0.963955	0.205	0.999947	0.994193	0.860286	0.814323	0.91121	-0.081	1.5	1.17233	1
CAMSAP2	Q08AD1	0.866788	0.936128	0.206	0.999974	0.963337	0.430025	0.870049	0.849707	-0.081	2.38	0.801941	1
PHF1	O43189	0.949622	0.723243	0.206	0.999559	0.895383	0.928089	0.330927	0.471429	0.01	3.24	0.828273	0.96
PRKCG	P05129	0.926877	0.787944	0.206	0.999824	0.886592	0.78733	0.0522068	0.522543	-0.287	1.5	0.819648	0.26
PDZD8	Q8NEN9	0.883472	0.785389	0.206	0.997264	0.974759	0.533097	0.0895446	0.576349	-0.249	2.78	0.704712	0.58
BTBD11	A6QL63	0.942779	0.371081	0.206	0.993433	0.935228	0.883468	0.199731	0.145702	-0.072	3.96	0.479315	0.97
UNC5A	Q6ZN44	0.956856	0.238641	0.206	0.99626	0.978188	0.978901	0.0468553	0.0394264	-0.176	1.66	0.147885	0.43
CTDSP1	Q9GZU7	0.925574	0.575956	0.206	0.902027	0.705425	0.77994	0.0666055	0.205246	-0.44	-0.63	-0.200354	0.24
CELF5	Q8N6W0	0.95829	0.18996	0.206	0.996406	0.889758	0.98905	0.0978591	0.0556283	-0.037	1.25	0.38506	0.65
RBM14	Q96PK6	0.957638	0.989573	0.206	0.987908	0.817259	0.984739	0.947382	0.943456	0.306	4.37	0.878358	1
TRAPPC10	P48553	0.934046	0.480666	0.206	0.999999	0.984795	0.828841	0.0623376	0.102133	-0.254	0.58	0.192971	0.28
CYLD	Q9NQC7	0.957247	0.867145	0.206	0.99472	0.98563	0.983933	0.386141	0.684982	-0.164	0.97	0.864277	0.48	Yes
FTSJ1	Q9UET6	0.915893	0.667015	0.206	0.961633			0.0976579	0.300481	-0.234	1.38	-0.0361994	0.3	Yes
ATP9A	O75110	0.894421	0.420246	0.207	0.999981	0.972637	0.599348	0.0658052	0.0338624	-0.231	0.32	0.137185	0.12
BRSK1	Q8TDC3	0.95275	0.787598	0.207	0.993996	0.723113	0.954379	0.670536	0.542538	-0.012	4.83	1.2066	0.98
NFAT5	O94916	0.958876	0.909198	0.207	0.999991	0.997224	0.99998	0.802018	0.779478	0.609	2.02	0.766313	1
ATF7	P17544	0.943365	0.0860378	0.207	0.983315	0.307592	0.890912	0.116532	0.100007	-0.021	1.72	-0.140746	1
IL21R	Q9HBE5	0.850235	0.23001	0.207	0.846368	0.688898	0.333498	0.151173	0.0502331	-0.262	5.35	0.314703	0.6
RBM39	Q14498	0.958616	0.998205	0.207	0.999997	0.949568	0.996543	0.910057	0.93827	-0.115	0.97	0.801777	0.41
EIF4A2	Q14240	0.842675	0.734912	0.207	0.997113	0.982859	0.279986	0.174768	0.390007	-0.306	0.88	0.304199	0.19
MORC2	Q9Y6X9	0.958811	0.982944	0.207	0.999967	0.990738	0.999072	0.677466	0.905043	-0.28	2.43	0.494099	0.55
FBN2	P35556	0.891097	0.723657	0.207	1	0.869407	0.580303	0.614536	0.313347	0.202	5.67	1.60762	0.6
ZC3H12B	Q5HYM0	0.914861	0.497746	0.208	0.972149			0.0893067	0.237851	-0.087	1.81	0.58133	0.94
CSNK1G3	Q9Y6M4	0.940368	0.927496	0.208	0.996752	0.906709	0.876483	0.824335	0.786657	-0.085	0.66	0.965998	0.73
PDE4D	Q08499	0.958746	0.88213	0.208	0.9832	0.974786	0.999997	0.759766	0.761754	0.053	1.33	0.301438	0.96
GNAL	P38405	0.952294	0.800166	0.208	0.987373	0.921169	0.952043	0.0697361	0.563922	-0.407	-0.17	0.222162	0.22
PITPNM3	Q9BZ71	0.925443	0.309902	0.209	0.999504	0.899609	0.78561	0.0498677	0.152645	-0.193	1.25	0.612531	0.92
UBE3A	Q05086	0.949361	0.962919	0.209	0.999576	0.988839	0.936559	0.0534091	0.926177	-0.351	0.09	0.71979	0.38	Yes
ZNF512B	Q96KM6	0.954054	0.773581	0.209	0.999557	0.986829	0.963993	0.679442	0.532916	-0.113	2.87	1.04567	1
SETD2	Q9BYW2	0.956921	0.979354	0.209	0.999993	0.994271	0.985609	0.939267	0.899668	0.261	3.92	1.29749	1
SMARCD1	Q96GM5	0.958681	0.985914	0.209	0.999527	0.798646	0.999778	0.792241	0.821865	0.247	5.23	0.52806	0.37
RBM27	Q9P2N5	0.937044	0.966303	0.209	1	0.976521	0.856916	0.867655	0.886487	0.151	3.59	1.28665	1
SLC9A6	Q92581	0.914861	0.411838	0.209	0.975668			0.0671002	0.0293636	-0.18	-0.44	0.177877	0.15	Yes
TOMM40	O96008	0.956009	0.721378	0.209	0.963682	0.657531	0.97959	0.480576	0.36121	-0.096	0.7	0.838744	0.5
ANKIB1	Q9P2G1	0.939586	0.782281	0.209	0.999886	0.934767	0.872869	0.0690139	0.654394	-0.112	2.44	0.518684	0.96
CDK1	P06493	0.894943	0.793399	0.21	0.970572	0.852797	0.609097	0.428289	0.476677	-0.392	-0.85	0.260355	0.15
FBXO41	Q8TF61	0.909411	0.622152	0.21	0.951773	0.402185	0.695284	0.351917	0.312361	0.01	4.47	0.535983	0.96
MAPK8	P45983	0.953793	0.51968	0.21	0.983602	0.613063	0.965968	0.217289	0.149478	-0.21	0.19	0.0793414	0.46
GLG1	Q92896	0.877998	0.865281	0.21	0.997711	0.963399	0.511709	0.540685	0.592695	0.51	0.71	0.366568	0.28
PTPRC	P08575	0.840589	0.40174	0.21	0.999941	0.698707	0.275129	0.0957211	0.142355	-0.043	1.78	0.734508	0.82
RASGRF1	Q13972	0.949426	0.596465	0.21	0.999614	0.977823	0.939824	0.0487918	0.2944	-0.172	1.23	0.468501	0.71
ACHE	P22303	0.941932	0.42577	0.21	0.996675	0.751293	0.887942	0.0663499	0.0369482	-0.186	1.62	0.649302	0.21
HMGCS1	Q01581	0.953076	0.790291	0.211	0.972849	0.915699	0.962175	0.484434	0.439047	-0.029	0.07	0.728202	0.19
QSER1	Q2KHR3	0.865355	0.96582	0.211	0.999936	0.969303	0.436743	0.855064	0.905228	0.15	1.35	0.898238	1
ATAD5	Q96QE3	0.908889	0.914791	0.211	1	0.928241	0.694449	0.702398	0.834723	-0.211	1.38	1.25476	0.99
SF3B4	Q15427	0.957899	0.909267	0.211	0.918007	0.869927	0.999172	0.903741	0.757102	0.18	7.18	1.22866	1	Yes
DDI2	Q5TDH0	0.952033	0.807969	0.211	0.941088	0.979029	0.956525	0.298743	0.578056	-0.063	1.79	-0.0523552	0.44
CORO1C	Q9ULV4	0.884841	0.785044	0.211	0.997274	0.85154	0.557477	0.0901412	0.513186	-0.342	-0.01	0.421667	0.19
IL2RG	P31785	0.913313	0.613445	0.211	0.957764			0.061307	0.224183	-0.337	1.11	-0.330989	0.2
MBD6	Q96DN6	0.939129	0.245339	0.211	0.963658	0.817113	0.877631	0.344859	0.0815022	-0.04	3.78	1.05506	1
ARHGAP30	Q7Z6I6	0.855188	0.889311	0.211	0.968958	0.468986	0.378987	0.676214	0.781116	-0.211	1.98	1.52673	1
PPP5C	P53041	0.957377	0.958984	0.211	0.999093	0.862784	0.999715	0.294763	0.819698	-0.124	0.5	0.733299	0.16
LMNA	P02545	0.933264	0.988537	0.211	0.993449	0.719103	0.840544	0.882408	0.955102	0.03	2.74	0.904429	0.95
RAB11A	P62491	0.957312	0.990816	0.212	0.983221	0.941686	0.99965	0.528006	0.90614	-0.337	0.42	0.0256467	0.17
SYNCRIP	O60506	0.957052	0.998067	0.212	0.999379	0.992125	0.995525	0.945393	0.901895	0.147	8.33	2.27645	0.62
SOX10	P56693	0.957508	0.813078	0.212	0.913098	0.952339	0.999972	0.698842	0.59907	0.08	3.8	1.35527	1	Yes
BRAF	P15056	0.957573	0.925839	0.212	0.999978	0.995171	0.999987	0.731255	0.851977	-0.115	1.91	0.752036	0.97
HNRNPR	O43390	0.956595	0.998343	0.212	0.999079	0.991355	0.997394	0.948036	0.922121	0.284	10.17	2.25882	0.76
RPGR	Q92834	0.912797	0.617822	0.212	0.997858			0.0822056	0.347868	-0.258	0.65	1.57921	0.93
WNK2	Q9Y3S1	0.954771	0.65426	0.212	0.792762	0.886013	0.980828	0.269476	0.38159	0.059	2.95	0.711115	1
MAPRE1	Q15691	0.949883	0.849399	0.212	0.968087	0.481987	0.95181	0.469702	0.70654	-0.174	-0.88	0.461265	0.74
WDR45	Q9Y484	0.912797	0.432286	0.212	0.965711			0.0840899	0.0334642	-0.291	1.73	0.203622	0.15	Yes
MEPCE	Q7L2J0	0.955031	0.888206	0.212	0.996809	0.794501	0.981843	0.906709	0.713469	0.006	4.84	1.77795	1
BRINP2	Q9C0B6	0.904458	0.385996	0.213	0.999086	0.914281	0.673266	0.0617448	0.0277809	-0.275	1.52	0.251109	0.18
NPAS3	Q8IXF0	0.948188	0.585209	0.213	0.980549	0.97905	0.939896	0.604665	0.211409	-0.009	4.21	1.38964	0.99
USP15	Q9Y4E8	0.953141	0.988054	0.213	0.990365	0.95185	0.974879	0.852641	0.893924	0.112	3.08	1.08807	0.7
ZC3H13	Q5T200	0.900547	0.964646	0.213	1	0.842584	0.65296	0.931178	0.863615	-0.02	4.97	1.79772	1
DGCR8	Q8WYQ5	0.956074	0.926737	0.213	0.999896	0.797628	0.995803	0.841362	0.834293	-0.223	2.24	1.09965	0.98
CACNA1G	O43497	0.955683	0.0856235	0.213	0.999997	0.994421	0.99027	0.148319	0.0692522	-0.111	3.31	0.834073	1
ING3	Q9NXR8	0.941671	0.806864	0.213	0.993603	0.972044	0.899642	0.838543	0.573455	0.13	3.35	0.270385	0.95
ERCC6L	Q2NKX8	0.912281	0.920037	0.213	0.986827			0.844655	0.788429	-0.124	1.31	0.808377	0.81
DNAJA2	O60884	0.956335	0.852161	0.213	0.985455	0.950264	0.999091	0.18818	0.698749	-0.224	2.12	1.93766	0.68
TAF5	Q15542	0.955096	0.549441	0.213	0.999555	0.816089	0.985032	0.300025	0.195298	0.034	5.48	1.19814	0.88
KIF26B	Q2KJY2	0.874479	0.800097	0.213	0.999988	0.987735	0.505809	0.920878	0.516061	0.137	6.76	1.32374	1
UBN1	Q9NPG3	0.869982	0.843254	0.213	0.997777	0.985216	0.477176	0.925063	0.628115	0.013	3.05	1.47645	1
MTSS1	O43312	0.944734	0.837799	0.213	0.999824	0.990274	0.922742	0.78241	0.660669	0.019	2.93	0.500666	1
NCOA5	Q9HCD5	0.953402	0.990333	0.213	0.9968	0.891259	0.978827	0.933055	0.950499	0.368	3.15	0.987234	1
OTUD4	Q01804	0.943822	0.784836	0.213	0.999916	0.991619	0.915729	0.789936	0.532527	-0.082	3.83	1.04145	1
SORT1	Q99523	0.911887	0.47017	0.213	0.999927	0.636417	0.723705	0.0450952	0.0938061	-0.205	1.23	1.14766	0.39
UCHL1	P09936	0.898657	0.510289	0.214	0.97267	0.823949	0.647724	0.0515937	0.116395	-0.414	-0.84	0.173417	0.16
LEF1	Q9UJU2	0.887448	0.943861	0.214	0.970135	0.978643	0.583486	0.799626	0.869168	0.035	3.15	0.932445	1
FRY	Q5TBA9	0.875391	0.0712609	0.214	1	0.981372	0.512816	0.0517781	0.0882577	-0.179	1.62	0.655036	1
MAP3K7	O43318	0.927138	0.741196	0.214	0.998336	0.923138	0.81899	0.779477	0.459363	-0.117	2.12	0.288076	0.97
LCK	P06239	0.936197	0.993095	0.214	0.999425	0.785667	0.869808	0.703539	0.886888	-0.275	0.57	0.546585	0.24
ZNF445	P59923	0.912995	0.512774	0.214	0.996478	0.604621	0.731665	0.0610696	0.201672	-0.244	1.31	0.953599	0.72
IGF2R	P11717	0.896833	0.581826	0.214	0.999999	0.981613	0.636183	0.109247	0.175768	-0.099	1.9	1.3343	0.41
CHRM1	P11229	0.897289	0.398702	0.214	0.931378	0.541206	0.644025	0.0471371	0.0760655	-0.339	0.35	-0.319734	0.26
ASH2L	Q9UBL3	0.955748	0.667518	0.215	0.995792	0.932214	0.997722	0.194113	0.382564	-0.081	1.85	1.41609	0.92
ACTN1	P12814	0.93183	0.976246	0.215	0.999931	0.927083	0.847041	0.718787	0.812934	-0.224	-0.4	0.474153	0.19
ATF7IP	Q6VMQ6	0.912083	0.896907	0.215	0.999741	0.982552	0.727861	0.860215	0.767368	-0.017	4.59	0.559032	1
ATP6AP1	Q15904	0.911249	0.306134	0.215	0.827634			0.0535155	0.0304722	-0.134	-0.59	-0.501009	0.2
HSP90AB1	P08238	0.918861	0.998688	0.215	0.995299	0.925136	0.770563	0.893553	0.954974	-0.3	0.66	0.83747	0.38
RFX2	P48378	0.915016	0.413479	0.215	0.989509	0.857758	0.749245	0.153111	0.137866	0.082	1.57	0.189981	0.78
COPB1	P53618	0.90915	0.593495	0.215	0.999763	0.986162	0.711905	0.118744	0.211071	-0.315	-0.06	-0.0452492	0.28
RNF111	Q6ZNA4	0.887513	0.534526	0.215	0.999889	0.95218	0.586747	0.414979	0.21218	0.13	3.06	0.399255	1
TBC1D10B	Q4KMP7	0.953272	0.849192	0.215	0.981784	0.534674	0.981835	0.773121	0.686143	-0.117	3.87	0.725948	1
WDR33	Q9C0J8	0.954249	0.940754	0.215	0.999998	0.934894	0.986832	0.868472	0.770287	0.467	7.14	2.73882	1
NRG2	O14511	0.95451	0.61062	0.215	0.995154	0.968579	0.988366	0.512009	0.271275	0.063	4.15	0.790865	1
UBN2	Q6ZU65	0.916645	0.839594	0.215	0.998643	0.962	0.758669	0.616424	0.684342	0.027	3.2	0.800291	1
UBR2	Q8IWV8	0.955422	0.357547	0.215	1	0.969677	0.994212	0.0482805	0.0760738	-0.223	1.56	0.373739	0.47
FAM193A	P78312	0.907977	0.701699	0.215	0.997818	0.965488	0.703853	0.262546	0.46086	-0.193	3.84	0.713027	1
SLC6A8	P48029	0.911249	0.413536	0.216	0.99189			0.0657271	0.0351549	-0.239	0.98	0.149012	0.18	Yes
SRCIN1	Q9C0H9	0.954901	0.446485	0.216	0.995504	0.899921	0.990684	0.494301	0.111312	0.045	4.55	1.29642	1
CACNA1D	Q01668	0.952359	0.124983	0.216	1	0.988714	0.978059	0.10396	0.0755724	-0.006	2.84	0.870729	0.92
MAP3K1	Q13233	0.943887	0.691134	0.216	0.998072	0.985781	0.922479	0.756063	0.358213	-0.038	2.85	0.754339	1
IGSF1	Q8N6C5	0.910733	0.460378	0.216	0.99686			0.0571281	0.0509051	-0.182	1.92	0.51821	0.21
COG3	Q96JB2	0.924791	0.402154	0.216	0.999143	0.862734	0.807114	0.0541217	0.0569575	-0.264	0.19	-0.216216	0.21
JAK1	P23458	0.95438	0.84574	0.216	0.99591	0.990959	0.990266	0.084512	0.632297	-0.318	0.55	0.808524	0.18
RAB14	P61106	0.947862	0.771164	0.216	0.973483	0.96538	0.946692	0.514353	0.408039	-0.289	-0.62	0.384259	0.15
EVI5L	Q96CN4	0.946885	0.643834	0.216	0.989107	0.76388	0.94109	0.0580714	0.322169	-0.356	1.05	0.146088	0.49
DYRK1A	Q13627	0.953206	0.966924	0.216	0.999585	0.996988	0.984618	0.889464	0.890215	0.153	3.66	0.952848	0.99	Yes
NEURL4	Q96JN8	0.955162	0.295194	0.217	0.999977	0.817607	0.995714	0.250146	0.0816119	0.069	3.09	1.7312	0.97
DAB1	O75553	0.945451	0.462505	0.217	0.981409	0.986363	0.93566	0.193275	0.18705	0.105	1.64	0.455024	0.95
KCNH4	Q9UQ05	0.951316	0.0423975	0.217	0.999979	0.758208	0.976729	0.0702239	0.0439904	-0.117	2.12	0.519893	0.95
ARHGEF11	O15085	0.951773	0.916862	0.217	0.999945	0.907747	0.977734	0.898369	0.801379	-0.047	3.17	0.985551	1
CCAR1	Q8IX12	0.953989	0.974796	0.217	0.998746	0.96156	0.991787	0.819437	0.926391	0.301	2.09	0.723645	0.99
THSD7A	Q9UPZ6	0.834789	0.493233	0.217	0.999281	0.744747	0.26467	0.0625116	0.185835	-0.221	2.68	0.754029	0.73
SOX6	P35712	0.938869	0.814736	0.217	0.999531	0.97094	0.894495	0.497918	0.650285	0.081	2.18	0.806351	1
FGFR1	P11362	0.955357	0.731874	0.217	0.988744	0.994633	0.999929	0.336025	0.464364	-0.313	1.3	0.383312	0.69
TTYH3	Q9C0H2	0.813999	0.363555	0.217	0.979599	0.821188	0.132135	0.120354	0.0806858	-0.073	1.47	-0.388408	0.48
ROCK2	O75116	0.954184	0.851333	0.218	1	0.996419	0.992952	0.47566	0.718577	-0.248	1.4	0.858886	0.86
ANKS1B	Q7Z6G8	0.932677	0.489021	0.218	0.992772	0.981788	0.857046	0.0527488	0.236257	-0.17	1.84	0.946395	0.99
WASF1	Q92558	0.943691	0.48909	0.218	0.91437	0.82172	0.923867	0.134047	0.250755	-0.069	2.84	-0.425277	0.99
SENP6	Q9GZR1	0.889142	0.665585	0.218	0.999877	0.931032	0.59919	0.204866	0.405045	-0.228	0.57	1.1015	0.96
CSNK1A1	P48729	0.955292	0.863762	0.218	0.993657	0.98115	0.99971	0.642165	0.623019	-0.111	-0.6	0.726324	0.39
WDR48	Q8TAF3	0.951577	0.780486	0.218	0.999806	0.927205	0.977521	0.050351	0.526495	-0.314	0.85	0.672743	0.31
GCLM	P48507	0.855905	0.286632	0.218	0.414918	0.652156	0.404766	0.0474298	0.0639801	-0.353	-1.6	-0.642392	0.19
RPS8	P62241	0.898332	0.997169	0.218	0.965123	0.89052	0.658863	0.818819	0.927515	-0.414	0.68	1.19545	0.32
FAF2	Q96CS3	0.945516	0.838075	0.218	0.998047	0.954419	0.938832	0.271441	0.632992	-0.191	4.75	-0.132546	0.4
HS6ST3	Q8IZP7	0.908303	0.313976	0.218	0.747378	0.905192	0.716856	0.0753002	0.105414	-0.22	2.15	0.403176	0.65
RBM4	Q9BWF3	0.907716	0.986466	0.218	0.943909	0.753068	0.712724	0.730823	0.937928	-0.065	1.15	0.26617	0.67
CSNK1G1	Q9HCP0	0.930266	0.881922	0.218	0.999715	0.813475	0.850504	0.681005	0.689972	-0.177	0.31	0.70249	0.55
ACACA	Q13085	0.95464	0.799268	0.218	1	0.995431	0.998487	0.292677	0.486463	-0.086	1.21	1.01388	0.22
COL11A1	P12107	0.85975	0.866248	0.218	0.999981	0.893668	0.424986	0.694999	0.619565	0.194	7.04	4.46881	1
U2AF1	Q01081	0.950143	0.996962	0.218	0.986596	0.99023	0.973577	0.859735	0.907656	-0.284	0.5	1.53459	0.35
ATP7A	Q04656	0.909701	0.661854	0.218	0.999634			0.348288	0.232315	-0.138	0.25	0.593859	0.3	Yes
TPX2	Q9ULW0	0.836223	0.968236	0.219	0.992124	0.732889	0.276634	0.859078	0.924749	-0.354	1.25	0.60237	0.92
NUMA1	Q14980	0.930136	0.972241	0.219	0.999999	0.933535	0.852305	0.8395	0.940075	-0.04	1.34	0.667598	1
NR2F2	P24468	0.932026	0.867767	0.219	0.916704	0.998334	0.860079	0.780293	0.601896	0.311	3.34	0.0221509	0.42
TCF4	P15884	0.952881	0.747549	0.219	0.999867	0.995867	0.992998	0.587794	0.457306	0.075	5.77	1.57791	1	Yes
HTATSF1	O43719	0.909185	0.980466	0.219	0.973207			0.874906	0.942996	-0.333	1.9	1.78352	1
TRAF6	Q9Y4K3	0.94519	0.47307	0.219	0.996924	0.9403	0.940981	0.0597661	0.104162	-0.234	0.55	-0.29559	0.26
RSRC2	Q7L4I2	0.859098	0.973484	0.219	0.992877	0.974841	0.423907	0.907986	0.923224	-0.115	0.43	1.31894	1
SNRPA1	P09661	0.84476	0.987916	0.219	0.969078	0.99557	0.332693	0.795567	0.848229	-0.388	-0.26	0.677138	0.23
SNW1	Q13573	0.953467	0.953529	0.219	0.999633	0.939055	0.995465	0.904046	0.878202	-0.171	1.26	1.11431	0.99
NXN	Q6DKJ4	0.899765	0.513741	0.219	0.860637	0.996014	0.671445	0.0477868	0.124939	-0.279	1.5	0.345544	0.25
CCT4	P50991	0.858837	0.697556	0.22	0.999184	0.951271	0.426	0.436944	0.281724	-0.248	0.17	0.363725	0.22
SAMD4A	Q9UPU9	0.952229	0.958017	0.22	0.999268	0.986158	0.989346	0.939585	0.874294	0.129	2.44	0.654921	0.99
ZMIZ2	Q8NF64	0.947797	0.845878	0.22	0.99962	0.801223	0.958471	0.825916	0.645654	0.191	4.76	0.96915	1
ANP32A	P39687	0.940563	0.906367	0.22	0.97387	0.880283	0.915605	0.823915	0.768322	-0.569	0.03	1.16704	0.74
GPM6A	P51674	0.859945	0.418589	0.22	0.952962	0.450886	0.43443	0.0586218	0.0685139	-0.454	-0.91	-0.671633	0.11
ITCH	Q96J02	0.949166	0.919832	0.22	0.99999	0.599141	0.972742	0.776469	0.756762	0.044	4.09	1.06898	0.72
XRCC6	P12956	0.951251	0.997998	0.22	0.996856	0.940731	0.986058	0.881834	0.9425	-0.257	0.88	0.681793	0.37
AGO4	Q9HCK5	0.95086	0.458638	0.22	0.990044	0.943683	0.983865	0.045409	0.091371	-0.181	0.57	0.579762	0.34
DDX39B	Q13838	0.953728	0.758942	0.22	0.997728	0.814702	0.999388	0.700692	0.340262	-0.322	1.5	0.197381	0.11
ZNF536	O15090	0.933459	0.0959122	0.22	0.965217	0.906474	0.870057	0.101045	0.0727288	-0.123	2.82	1.43151	1
HNRNPA2B1	P22626	0.870112	0.999931	0.22	0.970043	0.975876	0.499677	0.950843	0.9584	0.506	14.06	4.66353	0.98
EWSR1	Q01844	0.952685	0.968858	0.22	0.998559	0.990893	0.994915	0.91604	0.795347	0.573	9.31	3.35544	1
NUMBL	Q9Y6R0	0.952815	0.858169	0.22	0.751917	0.771806	0.996047	0.893731	0.68487	0.34	4.07	0.259603	1
STRBP	Q96SI9	0.952555	0.654951	0.22	0.999902	0.98991	0.993411	0.0831902	0.383134	-0.098	2.46	0.869798	0.88
SUV39H1	O43463	0.908669	0.952897	0.22	0.936945			0.0580106	0.854659	-0.339	0.59	0.47974	0.16
FOXP2	O15409	0.931374	0.794434	0.221	0.996179	0.975965	0.864068	0.8342	0.520619	1.038	2.41	0.126878	1
RXRB	P28702	0.952946	0.372393	0.221	0.997594	0.853163	0.999486	0.320184	0.108694	0.061	4.29	1.09869	0.99
SP2	Q02086	0.949296	0.767366	0.221	0.969394	0.898036	0.97717	0.70041	0.521021	0.202	1.38	0.184672	0.97
AQR	O60306	0.939911	0.540326	0.221	0.999999	0.885071	0.913866	0.0666633	0.139974	-0.084	1.23	0.49307	0.31
SEMA3F	Q13275	0.937239	0.511117	0.221	0.999918	0.918313	0.898271	0.0520779	0.101001	-0.121	1.85	0.432367	0.23
SMG7	Q92540	0.936913	0.85444	0.221	0.999981	0.982195	0.89671	0.74855	0.680126	0.345	3.75	0.629242	1
SRP54	P61011	0.87135	0.878815	0.221	0.99669	0.905535	0.510945	0.463162	0.656339	0.149	-0.27	0.977759	0.35
KDM3A	Q9Y4C1	0.947471	0.813424	0.221	0.981757	0.967066	0.960285	0.132865	0.648065	-0.21	0.42	0.883128	0.64
FRS2	Q8WU20	0.932351	0.965958	0.221	0.97907	0.741435	0.867248	0.809921	0.927662	-0.091	1.88	0.699697	1
BRD2	P25440	0.905957	0.956498	0.221	0.999531	0.666669	0.710618	0.839858	0.900147	-0.199	2.9	0.766901	1
ADAMTS6	Q9UKP5	0.940302	0.519472	0.221	0.9988	0.939248	0.919667	0.211834	0.0786146	-0.274	4.06	0.961783	0.28
GIT1	Q9Y2X7	0.94115	0.97673	0.221	0.999303	0.643823	0.925509	0.669694	0.945161	-0.164	1.56	0.373494	0.8
ATP13A3	Q9H7F0	0.884645	0.427013	0.221	0.999967	0.964926	0.591159	0.0648177	0.0400213	-0.297	0.41	0.14947	0.12
RAB2A	P61019	0.945647	0.79036	0.221	0.970736	0.781463	0.952192	0.565156	0.459412	-0.2	-0.92	0.730065	0.29
ASAP2	O43150	0.933981	0.767781	0.222	0.999986	0.985002	0.878939	0.101388	0.582879	-0.082	2.54	0.741891	0.83
PRKAR2B	P31323	0.947211	0.693067	0.222	0.995321	0.842834	0.962803	0.0619985	0.355694	-0.316	2.82	0.834497	0.4
SMARCB1	Q12824	0.90902	0.619942	0.222	0.996808	0.987628	0.732857	0.0649309	0.266917	-0.372	0.48	-0.0159271	0.34	Yes
STAT5B	P51692	0.952424	0.810523	0.222	0.999953	0.91734	0.998722	0.277584	0.554709	-0.101	0.44	0.418204	0.32
HAUS7	Q99871	0.907637	0.517345	0.222	0.959454			0.055061	0.116028	-0.28	-0.45	-0.270597	0.16
SYCP1	Q15431	0.867831	0.746651	0.222	0.949998	0.246805	0.491956	0.0607221	0.467481	-0.378	1.24	0.744734	0.38
YTHDF3	Q7Z739	0.886535	0.909819	0.222	0.975545	0.788196	0.605035	0.934216	0.743057	0.511	4	1.36912	1
ARHGAP44	Q17R89	0.887709	0.124499	0.222	0.999299	0.92501	0.609977	0.237057	0.0786013	0.06	2.71	0.177191	0.97
MAP2K4	P45985	0.946298	0.877641	0.222	0.997003	0.965825	0.954626	0.736973	0.617624	-0.009	2.08	0.672384	0.36
WDR1	O75083	0.821363	0.866455	0.222	0.994593	0.981044	0.192372	0.55112	0.57449	-0.267	1.38	1.33436	0.13
NR2C2	P49116	0.948319	0.514915	0.222	0.99414	0.985896	0.969118	0.132336	0.156087	-0.187	0.04	0.111539	0.45
BCL3	P20749	0.929093	0.361828	0.222	0.862173	0.766463	0.858292	0.519113	0.105981	-0.015	3.41	-0.0369345	0.96
MGAT1	P26572	0.835506	0.316669	0.222	0.690363	0.847286	0.285892	0.0550096	0.0306651	-0.276	0.62	0.0145549	0.19
SOCS6	O14544	0.923488	0.875846	0.222	0.879897	0.963481	0.824887	0.720913	0.708214	-0.105	1.26	0.638896	0.72
AFF3	P51826	0.913191	0.635409	0.222	0.998913	0.562866	0.761186	0.483571	0.309313	0.039	2.09	0.957569	1
FNDC3A	Q9Y2H6	0.915667	0.828339	0.222	0.999884	0.666235	0.777131	0.150696	0.626586	0.01	2.15	0.931138	0.49
DPYSL3	Q14195	0.926421	0.87992	0.223	0.996483	0.967472	0.838341	0.500376	0.6628	-0.14	1.28	0.935891	0.36
ITSN1	Q15811	0.951968	0.758735	0.223	1	0.996413	0.99691	0.106706	0.590714	-0.102	2.27	0.985453	0.98
NOL4	O94818	0.924466	0.678014	0.223	0.998788	0.887397	0.828346	0.123835	0.428907	0.007	1.99	1.16898	0.99
PROX1	Q92786	0.950274	0.718202	0.223	0.993427	0.997351	0.989819	0.132679	0.513093	-0.013	2.36	0.605458	1
CAMKV	Q8NCB2	0.934763	0.515537	0.223	0.996846	0.552847	0.888067	0.0511166	0.164336	-0.145	1.51	0.380714	0.49
ZBTB38	Q8NAP3	0.944017	0.438959	0.223	0.979491	0.915643	0.945666	0.10171	0.201572	-0.104	0.89	0.801271	0.99
UBQLN1	Q9UMX0	0.949035	0.84353	0.223	0.998753	0.897006	0.97978	0.843551	0.648962	0.232	2.91	0.744407	1
ATXN7L1	Q9ULK2	0.952164	0.802168	0.223	0.111092	0.953787	0.998758	0.838867	0.609255	0.082	2.14	0.616223	1
LYN	P07948	0.853819	0.997583	0.223	0.99548	0.783731	0.40786	0.771657	0.918346	-0.326	0.49	0.618951	0.18
SMAD4	Q13485	0.951838	0.827372	0.223	0.967433	0.995705	0.99998	0.652939	0.599256	0.191	1.91	0.306094	0.71	Yes
BRWD1	Q9NSI6	0.934307	0.980597	0.224	0.999999	0.990278	0.888371	0.895789	0.923972	-0.104	2.2	1.31554	0.96
ELAVL1	Q15717	0.951512	0.999517	0.224	0.959987	0.877506	0.999409	0.713571	0.94616	0.032	1.48	1.06447	0.18
SF3B2	Q13435	0.951447	0.958293	0.224	0.99946	0.551242	0.999133	0.894458	0.875947	-0.05	4.46	1.05831	1
CLCN3	P51790	0.92994	0.423698	0.224	0.993265	0.990388	0.865141	0.0601144	0.0373563	-0.244	0.54	0.365588	0.15
SLIT1	O75093	0.931765	0.508424	0.224	0.999931	0.977803	0.875116	0.137034	0.0631738	-0.152	3.11	0.926744	0.2
PHF19	Q5T6S3	0.947145	0.474727	0.224	0.995642	0.967809	0.96782	0.0556904	0.193374	-0.323	0.72	0.606127	0.75
FAM135B	Q49AJ0	0.821689	0.59315	0.224	0.999999	0.978337	0.200017	0.0565435	0.22238	-0.103	1.62	0.732058	0.45
FCHO2	Q0JRZ9	0.898527	0.917553	0.224	0.999038	0.863928	0.678131	0.765776	0.793786	-0.106	1.81	0.61227	0.78
PRDM2	Q13029	0.919578	0.773512	0.224	0.995041	0.982321	0.803038	0.423576	0.577212	-0.052	2.52	0.843808	1
DNAJC6	O75061	0.875521	0.892487	0.224	0.999188	0.812143	0.544731	0.807995	0.738494	0.31	4.16	1.14263	0.99
ATP2B3	Q16720	0.906605	0.474097	0.224	0.998769			0.047753	0.213637	-0.27	0.74	0.937688	0.86
RAPGEF1	Q13905	0.925834	0.909888	0.224	0.999915	0.970768	0.838116	0.782862	0.805405	-0.08	2.64	0.574633	0.94
FEZF2	Q8TBJ5	0.946689	0.199075	0.225	0.902034	0.972584	0.965589	0.0504061	0.121263	-0.166	2.53	1.08453	0.96
FBXO32	Q969P5	0.872719	0.482599	0.225	0.972568	0.953737	0.53039	0.073353	0.0707699	-0.312	0.26	0.165217	0.11
EFNB2	P52799	0.928702	0.847535	0.225	0.938927	0.998811	0.859499	0.674708	0.69002	-0.104	1.36	0.592193	0.9
CDK17	Q00537	0.941997	0.943999	0.225	0.988843	0.937703	0.935641	0.69199	0.837971	-0.159	1.79	0.736141	0.69
MAML3	Q96JK9	0.91671	0.834691	0.225	0.329895	0.982701	0.790273	0.870643	0.60818	0.699	6.63	1.17075	1
THRB	P10828	0.950078	0.595981	0.225	0.994542	0.982707	0.99439	0.0623643	0.232473	-0.397	0.52	-0.00217262	0.32
MORC3	Q14149	0.949752	0.971827	0.225	0.999874	0.994825	0.99223	0.486684	0.907115	-0.206	0.75	0.636593	0.54
RAPH1	Q70E73	0.900873	0.890899	0.225	0.957851	0.98998	0.692889	0.854767	0.766556	0.068	3.56	0.257316	1
CREB1	P16220	0.950013	0.103784	0.226	0.969961	0.963351	0.994176	0.135272	0.059031	0.081	0.19	-0.400235	0.74
IREB2	P48200	0.948449	0.543502	0.226	1	0.984036	0.979456	0.0456203	0.105622	-0.217	0.68	1.09851	0.15
GDF6	Q6KF10	0.930983	0.0402569	0.226	0.910386	0.987863	0.874694	0.0573207	0.0623851	-0.155	0.23	0.349742	0.96
OLFM1	Q99784	0.915407	0.563182	0.226	0.935994	0.954239	0.782593	0.0712525	0.144403	-0.083	1.69	0.435487	0.23
SLC25A14	O95258	0.906089	0.488404	0.226	0.979192			0.12677	0.0474053	-0.253	0.12	0.338977	0.1
SLC16A2	P36021	0.906089	0.374796	0.226	0.934352			0.0629077	0.0369644	-0.249	1.81	0.0625975	0.24	Yes
TRAF3	Q13114	0.944278	0.602265	0.226	0.998406	0.954963	0.95644	0.0736845	0.22401	-0.32	0.81	0.159026	0.29
MAST3	O60307	0.949101	0.871565	0.226	0.998925	0.701141	0.991352	0.877001	0.713893	-0.132	3.3	0.994944	1
SPAST	Q9UBP0	0.920229	0.8668	0.227	0.997075	0.97525	0.813154	0.771065	0.694821	-0.104	1.79	0.739	0.83	Yes
USP32	Q8NFA0	0.939977	0.873705	0.227	1	0.986319	0.930579	0.202685	0.756894	-0.096	2.4	1.06656	0.67
LRP8	Q14114	0.938673	0.359135	0.227	0.999986	0.831258	0.921079	0.202508	0.0813728	-0.092	3.37	0.487156	0.68
GJC1	P36383	0.921337	0.403397	0.227	0.944105	0.694945	0.820804	0.088913	0.129909	-0.068	0.9	0.25975	0.67
GABBR1	Q9UBS5	0.932742	0.371841	0.227	0.99997	0.890147	0.885829	0.0460606	0.0398527	-0.17	1.67	0.648404	0.32
PPP1R8	Q12972	0.950469	0.712609	0.227	0.954054	0.872286	0.999897	0.24003	0.461113	-0.082	2.34	0.895625	0.9
BMP2	P12643	0.926095	0.0760945	0.227	0.938086	0.988128	0.845977	0.0551138	0.0321427	-0.306	1.21	0.142184	0.62
P4HB	P07237	0.942583	0.997652	0.227	0.968509	0.921703	0.94417	0.623899	0.944443	-0.418	0.37	0.618542	0.16
GDA	Q9Y2T3	0.895594	0.452631	0.227	0.998845	0.739087	0.665365	0.0478351	0.0451696	-0.255	0.88	0.36727	0.11
IQSEC1	Q6DN90	0.919317	0.904019	0.227	0.998506	0.938275	0.807106	0.882259	0.748774	-0.094	2.73	0.968252	0.85
KPNA6	O60684	0.950534	0.436542	0.227	0.988828	0.871518	0.999935	0.0829665	0.0799701	-0.416	-0.77	-0.0151593	0.23
LHX2	P50458	0.94304	0.0815495	0.227	0.94679	0.984803	0.948289	0.0492987	0.0615367	-0.128	2.02	0.123937	0.79
NFIB	O00712	0.947732	0.887308	0.227	0.990809	0.99879	0.979675	0.681493	0.80115	-0.054	1.24	-0.0220692	0.97
ZBTB43	O43298	0.939325	0.325646	0.228	0.877042	0.683348	0.929027	0.055818	0.0887937	-0.274	-0.08	0.500241	0.53
BMPR1B	O00238	0.858577	0.387861	0.228	0.991704	0.432527	0.446753	0.060381	0.067149	-0.315	1.8	0.222554	0.35
TTC17	Q96AE7	0.862552	0.257561	0.228	0.999728	0.916343	0.471099	0.0489187	0.0905096	-0.149	1.31	0.529302	0.69
PSMA7	O14818	0.943757	0.991438	0.228	0.965751	0.975311	0.955963	0.79166	0.851111	-0.233	0.24	0.304297	0.14
E2F1	Q01094	0.923227	0.567394	0.228	0.955531	0.439626	0.835824	0.201234	0.293094	-0.235	1.46	0.0825758	0.92
LIMK1	P53667	0.942974	0.877434	0.228	0.990896	0.651849	0.95113	0.24246	0.729121	-0.241	1.79	0.657257	0.45
APC2	O95996	0.934372	0.404985	0.228	0.999981	0.814007	0.897989	0.183803	0.160638	-0.061	2.64	0.952864	1
CSF1	P09603	0.928115	0.0466096	0.228	0.939719	0.611269	0.867629	0.0975244	0.0624105	-0.084	2.07	0.237289	1
VAV1	P15498	0.828663	0.982806	0.228	0.999993	0.698094	0.258665	0.417438	0.868644	-0.333	0.88	0.595575	0.16
IGF2BP1	Q9NZI8	0.946754	0.923284	0.228	0.998574	0.984886	0.978167	0.525629	0.795508	-0.053	0.5	0.792482	0.57
CDKL5	O76039	0.904541	0.927027	0.228	0.99779			0.787907	0.840188	-0.084	3.15	1.05269	1	Yes
MIER3	Q7Z3K6	0.901199	0.526585	0.228	0.999216	0.888813	0.704717	0.162331	0.26012	-0.256	0.31	0.364036	0.93
CCT2	P78371	0.915798	0.77365	0.228	0.999501	0.890349	0.793291	0.559202	0.400547	-0.328	-0.02	0.531376	0.14
SHROOM4	Q9ULL8	0.904541	0.701705	0.228	0.997426			0.418375	0.418226	0.042	3.78	1.06207	1
TBX21	Q9UL17	0.914234	0.619321	0.228	0.963243	0.847219	0.78532	0.517904	0.275	-0.049	4.56	1.21353	0.99
HNRNPUL2	Q1KMD3	0.92981	0.973691	0.228	0.999925	0.835731	0.880215	0.929649	0.856379	0.202	8.9	1.78403	0.97
CARD11	Q9BXL7	0.81061	0.952907	0.229	0.999939	0.978458	0.156488	0.695956	0.849146	-0.226	1.42	0.705447	0.65
RAD23B	P54727	0.941736	0.918036	0.229	0.973409	0.980946	0.949976	0.567677	0.879558	0.09	1.11	0.0505746	0.99
PRPF4	O43172	0.944082	0.711642	0.229	0.999643	0.957124	0.964557	0.0529158	0.387423	-0.296	0.37	0.783286	0.34
COL6A1	P12109	0.862096	0.775031	0.229	0.999995	0.941727	0.475199	0.474171	0.380041	-0.046	6.97	2.545	0.37
DCLK1	O15075	0.948253	0.942826	0.229	0.961272	0.796	0.990241	0.761812	0.760677	-0.016	2.76	0.917253	0.46
STK40	Q8N2I9	0.935284	0.456705	0.229	0.991724	0.68858	0.911082	0.0496804	0.112776	-0.281	-0.09	0.257398	0.38
FANCB	Q8NB91	0.904025	0.4707	0.229	0.988394			0.0781973	0.0499842	-0.213	0.02	0.286083	0.13	Yes
SETD5	Q9C0A6	0.944148	0.811766	0.229	1	0.99771	0.964648	0.780895	0.585535	0.05	3.84	1.13842	1	Yes
HNRNPD	Q14103	0.930201	0.999309	0.229	0.957344	0.941129	0.884038	0.948062	0.949866	0.502	16.39	2.92439	1
TCERG1	O14776	0.947276	0.845187	0.229	0.999963	0.989919	0.984796	0.789466	0.651003	0.595	4.03	0.152002	0.99
GNL1	P36915	0.947341	0.865972	0.229	0.999931	0.784441	0.985241	0.85836	0.707821	-0.208	1.31	0.720165	0.94
CPEB3	Q8NE35	0.934567	0.945242	0.23	0.994664	0.984793	0.905971	0.648879	0.89178	0.307	1.86	0.547336	0.98
PYGO1	Q9Y3Y4	0.821494	0.74748	0.23	0.956652	0.638805	0.217856	0.847529	0.418086	0.333	4.76	1.17604	1
CUL3	Q13618	0.94871	0.936749	0.23	0.974063	0.994854	0.996906	0.239929	0.804713	-0.115	0.54	0.709449	0.26
LZTS3	O60299	0.857795	0.768333	0.23	0.875742	0.88946	0.451274	0.618124	0.501168	0.053	6.66	1.58046	1
KIF5A	Q12840	0.936392	0.837177	0.23	0.99998	0.489127	0.921148	0.224593	0.656541	0.109	3.08	0.864244	0.63
INO80D	Q53TQ3	0.918209	0.326405	0.23	0.99818	0.981301	0.814114	0.189479	0.14277	0.068	1.4	0.449078	1
SAFB2	Q14151	0.857338	0.939649	0.23	0.999583	0.980789	0.44942	0.921797	0.800365	0.011	6.73	1.91553	1
NAA30	Q147X3	0.904262	0.834898	0.23	0.973715	0.877427	0.72914	0.537365	0.690161	-0.242	2.05	0.0417698	0.85
PCBP2	Q15366	0.948058	0.887101	0.23	0.98703	0.789561	0.991932	0.583964	0.790084	-0.137	1.97	0.512901	0.9
ZNF384	Q8TF68	0.946168	0.836487	0.231	0.941996	0.96889	0.979515	0.927651	0.611695	0.696	2.12	0.199113	0.98
LATS1	O95835	0.94708	0.958845	0.231	0.999927	0.979546	0.986118	0.917088	0.870644	0.208	3.03	0.899235	1
MAML2	Q8IZL2	0.893053	0.866524	0.231	0.998525	0.962487	0.66537	0.874674	0.633525	1.097	5.32	1.20113	1
CAMK1D	Q8IU85	0.946429	0.628573	0.231	0.993807	0.945891	0.98067	0.236494	0.261174	-0.29	-1.08	0.359266	0.43
TRIM46	Q7Z4K8	0.938608	0.114763	0.231	0.998652	0.53108	0.933465	0.0463307	0.0467267	-0.278	1.29	0.371615	0.62
PIK3R1	P27986	0.948905	0.990678	0.231	0.99824	0.963641	0.999943	0.803625	0.871539	-0.266	1.14	0.674638	0.32
IL6ST	P40189	0.926681	0.913479	0.231	0.997843	0.906992	0.86224	0.280951	0.792863	-0.086	1.82	0.490538	0.44
ARHGAP6	O43182	0.903509	0.686157	0.231	0.991844			0.422083	0.407804	-0.157	3.19	0.940923	1
REL	Q04864	0.917557	0.793813	0.231	0.969516	0.950801	0.812198	0.698482	0.563547	0.047	3.4	0.882409	0.99
MAGED1	Q9Y5V3	0.902993	0.818972	0.232	0.982075			0.701351	0.623211	0.087	5.15	0.35711	0.98
GABRA2	P47869	0.854015	0.410924	0.232	0.976964	0.24613	0.434375	0.0529535	0.0533069	-0.294	0.06	-0.132089	0.17
JAKMIP1	Q96N16	0.922445	0.572089	0.232	0.993167	0.962538	0.84281	0.0595651	0.307104	-0.513	0.85	0.3403	0.82
PLXNA4	Q9HCM2	0.917166	0.587281	0.232	1	0.993422	0.811273	0.0610589	0.162294	-0.129	1.76	0.84768	0.22
CACNA2D2	Q9NY47	0.941345	0.475694	0.232	0.999693	0.793994	0.954341	0.0744898	0.0549008	-0.117	2.82	0.791584	0.22
SNAP25	P60880	0.908955	0.569327	0.232	0.959807	0.822695	0.76068	0.0740074	0.177777	-0.324	-1.12	0.396707	0.25
CCND2	P30279	0.948644	0.655572	0.232	0.949001	0.995628	0.999978	0.0457413	0.318173	-0.469	-1.72	-1.11855	0.16
FAM168A	Q92567	0.880214	0.768678	0.232	0.951668	0.579228	0.592476	0.618435	0.563439	0.212	1.83	-0.796076	0.99
PATZ1	Q9HBE1	0.948579	0.708051	0.232	0.992716	0.974177	0.999553	0.101057	0.485574	-0.184	1.42	1.20714	0.95
DENND1A	Q8TEH3	0.918665	0.747203	0.232	0.904475	0.971724	0.820099	0.635702	0.497428	-0.045	2.86	0.316238	0.99
SOX30	O94993	0.829966	0.136238	0.232	0.998986	0.386156	0.281802	0.371583	0.0658578	-0.04	4.19	0.199505	1
WDTC1	Q8N5D0	0.945842	0.571261	0.232	0.999308	0.764238	0.984058	0.0543781	0.188703	-0.135	0.65	0.869864	0.41
THOC1	Q96FV9	0.868548	0.665102	0.232	0.87167	0.982986	0.529128	0.154088	0.317188	-0.305	0.04	0.437496	0.39
FMNL1	O95466	0.889924	0.857547	0.232	0.999687	0.843759	0.650917	0.419326	0.714355	-0.001	4.08	0.402146	0.78
MRTO4	Q9UKD2	0.880083	0.973899	0.233	0.869978	0.776428	0.594223	0.799909	0.816541	-0.4	-0.16	0.318885	0.21
STK39	Q9UEW8	0.860076	0.610413	0.233	0.999462	0.886312	0.473693	0.455848	0.205045	-0.117	0.2	0.295737	0.49
IPO9	Q96P70	0.947667	0.301754	0.233	0.999992	0.958436	0.995363	0.0615902	0.0348885	-0.291	-0.85	-0.23296	0.24
HERPUD1	Q15011	0.871872	0.367698	0.233	0.821043	0.894285	0.547476	0.3892	0.128859	0.133	1.51	0.228239	0.98
REEP1	Q9H902	0.805918	0.482047	0.233	0.938707	0.373768	0.140677	0.184423	0.0887999	-0.122	0.33	-0.326644	0.26
GPS1	Q13098	0.939651	0.542397	0.233	0.984657	0.649933	0.948868	0.0575656	0.159902	-0.269	1.33	-0.302598	0.26
PLRG1	O43660	0.910454	0.78021	0.233	0.998225	0.921032	0.775581	0.063418	0.590099	-0.128	0.34	0.401558	0.62
UBE2K	P61086	0.914364	0.417415	0.233	0.962613	0.872034	0.801471	0.0470683	0.0736605	-0.312	-0.76	-0.70236	0.16
PSMA6	P60900	0.947406	0.762464	0.234	0.943988	0.778873	0.99783	0.361356	0.432367	-0.342	-1.28	-0.20599	0.14
CNOT6L	Q96LI5	0.947602	0.430189	0.234	0.954497	0.964344	0.998497	0.0525882	0.0541702	-0.202	0.17	0.357779	0.2
AGAP1	Q9UPQ3	0.889208	0.810109	0.234	0.999356	0.995547	0.650323	0.37197	0.657201	-0.031	1.8	0.695254	0.94
CSNK1D	P48730	0.923879	0.996271	0.234	0.991911	0.810107	0.857954	0.794382	0.928018	-0.213	2.53	0.863052	0.42
CELF4	Q9BZC1	0.937956	0.661442	0.234	0.974365	0.966853	0.938999	0.6696	0.303492	0.273	0.84	0.653288	0.92
RDH10	Q8IZV5	0.93939	0.3668	0.234	0.93432	0.961497	0.948008	0.0597108	0.0412337	-0.372	-1.25	-0.335383	0.13
MAP2K7	O14733	0.945321	0.952147	0.234	0.98572	0.538385	0.988888	0.827224	0.817949	-0.194	0.73	0.393521	0.57
GABPA	Q06546	0.876108	0.555241	0.234	0.973789	0.985343	0.578948	0.0668684	0.153796	-0.164	-0.81	-0.118269	0.19
KIF13A	Q9H1H9	0.880735	0.792363	0.234	0.999959	0.990076	0.604441	0.104016	0.667834	-0.26	2.26	0.992347	0.97
FAM169A	Q9Y6X4	0.888556	0.938268	0.234	0.998576	0.770015	0.650469	0.758714	0.892181	-0.349	1.04	0.557088	0.99
ACTB	P60709	0.945255	0.8166	0.234	0.935803	0.922109	0.98841	0.498499	0.541362	-0.281	1.17	0.0974084	0.29
NUP205	Q92621	0.872328	0.517056	0.235	0.999999	0.981509	0.557464	0.0520662	0.105525	-0.177	0.76	0.344499	0.19
GNL3L	Q9NVN8	0.901445	0.710394	0.235	0.991954			0.0550585	0.379728	-0.258	0.53	0.585381	0.35
PABPC4	Q13310	0.945125	0.997859	0.235	0.992493	0.940291	0.987505	0.902287	0.929771	0.246	1.37	0.913757	0.49
RALGAPA1	Q6GYQ0	0.907456	0.840768	0.235	1	0.93506	0.76161	0.317193	0.749516	-0.183	1.72	0.649041	0.98
FADS2	O95864	0.886731	0.375432	0.235	0.990052	0.657561	0.643799	0.0551738	0.0306284	-0.299	0.47	0.226295	0.18
FBXW7	Q969H0	0.932612	0.60406	0.235	0.999978	0.982079	0.910354	0.0566791	0.22004	-0.158	0.68	0.935499	0.37
TMEM132D	Q14C87	0.842218	0.777655	0.235	0.99901	0.970469	0.360342	0.082443	0.543242	-0.084	1.73	0.880155	0.52
ATP11C	Q8NB49	0.901445	0.455935	0.236	0.999725			0.0746811	0.0445245	-0.262	0.19	0.329176	0.14
CASKIN2	Q8WXE0	0.877281	0.863969	0.236	0.999987	0.792285	0.585853	0.872187	0.686043	-0.011	3.98	1.12463	1
NUDT21	O43809	0.94682	0.716821	0.236	0.947296	0.925949	0.997496	0.238435	0.341403	-0.274	-0.41	0.186633	0.13
BACH2	Q9BYV9	0.946103	0.0435713	0.236	0.87404	0.962652	0.994371	0.0697266	0.065669	-0.156	2.71	0.323165	1
PTPRM	P28827	0.886601	0.599572	0.236	0.999958	0.98409	0.646042	0.101712	0.19427	-0.045	2.12	0.837487	0.35
HMBOX1	Q6NT76	0.932873	0.963886	0.236	0.997096	0.979502	0.914895	0.853539	0.893062	0.213	3.48	0.408419	0.96
SOCS7	O14512	0.932221	0.450974	0.236	0.998971	0.917469	0.910695	0.244524	0.180053	0.014	2.32	0.520889	0.99
HNRNPA3	P51991	0.92427	1	0.236	0.992645	0.988736	0.865124	0.950253	0.945144	0.484	15.69	5.25324	1
MAGED2	Q9UNF1	0.900929	0.911609	0.237	0.98973			0.879879	0.809121	-0.024	1.48	0.620388	1
PTGES3	Q15185	0.928311	0.980873	0.237	0.871366	0.656676	0.891927	0.814687	0.94349	-0.568	2.39	0.394845	0.76
SRSF11	Q05519	0.923944	0.986742	0.237	0.999788	0.985408	0.864556	0.902297	0.953121	-0.092	1.26	1.48094	1
LSM14B	Q9BX40	0.916515	0.973139	0.237	0.967227	0.918355	0.823666	0.915131	0.903565	0.085	3	1.32322	1
NCSTN	Q92542	0.940889	0.389035	0.237	0.999982	0.826521	0.968089	0.0471133	0.0520253	-0.15	1.29	0.259522	0.3
AIFM1	O95831	0.900413	0.80976	0.237	0.984632			0.604024	0.545754	-0.215	0.48	1.19669	0.62
ZNF704	Q6ZNC4	0.89957	0.806933	0.237	0.972642	0.816437	0.720984	0.400033	0.668811	-0.158	3.98	0.0213505	0.98
TTBK1	Q5TCY1	0.944995	0.640519	0.238	0.997307	0.816564	0.993047	0.415166	0.315746	-0.002	3.71	1.27392	1
PBX2	P40425	0.927855	0.688993	0.238	0.889707	0.619673	0.891798	0.586034	0.352252	0.067	4.88	1.72109	1
YIPF5	Q969M3	0.81817	0.830755	0.238	0.931586	0.811008	0.214308	0.904258	0.486161	0.301	4.08	0.0159271	0.36
KBTBD2	Q8IY47	0.929158	0.383165	0.238	0.991276	0.969663	0.89926	0.0505352	0.0399805	-0.282	0.11	-0.267738	0.15
SLC30A1	Q9Y6M5	0.856817	0.509184	0.238	0.913544	0.72185	0.465121	0.191582	0.104949	-0.096	2.95	0.167112	0.34
ZNF827	Q17R98	0.934111	0.54364	0.238	0.999866	0.989738	0.923255	0.0563467	0.292589	-0.144	1.45	0.588697	1
PICALM	Q13492	0.850756	0.781798	0.238	0.972083	0.983601	0.4289	0.726581	0.544027	0.045	2.81	0.432122	0.97
PRKG1	Q13976	0.931048	0.933366	0.238	0.999744	0.955586	0.913053	0.0846317	0.814198	-0.45	1.21	0.840068	0.17
YWHAE	P62258	0.884776	0.978042	0.238	0.964161	0.96451	0.638998	0.531743	0.870121	-0.428	-1.02	-0.22213	0.16
CRTC2	Q53ET0	0.933655	0.986121	0.239	0.996362	0.683916	0.924346	0.909561	0.943307	0.181	3.46	0.762654	1
PSMD6	Q15008	0.904784	0.659716	0.239	0.962086	0.897945	0.752978	0.0628002	0.280342	-0.436	-0.52	-0.0134114	0.12
SMC2	O95347	0.859815	0.682157	0.239	0.998014	0.910493	0.485735	0.0555682	0.345372	-0.202	0.77	1.07259	0.44
THBS1	P07996	0.871676	0.651498	0.239	0.999073	0.938386	0.562168	0.292592	0.244358	-0.154	4.89	1.56783	0.52
MAN1A2	O60476	0.94493	0.659025	0.239	0.996263	0.69668	0.995271	0.0474465	0.270751	-0.277	0.85	1.01892	0.25
GMEB2	Q9UKD1	0.898983	0.43599	0.239	0.990659	0.982142	0.723666	0.0515948	0.0703405	-0.169	0.96	-0.0752902	0.24
SCFD1	Q8WVM8	0.853298	0.469479	0.239	0.991579	0.700248	0.451036	0.176845	0.102519	-0.201	-0.12	0.266301	0.41
TNFRSF1A	P19438	0.877151	0.207913	0.239	0.985476	0.946129	0.597613	0.144658	0.0550669	-0.15	1.77	-0.187384	0.58
SSBP2	P81877	0.866267	0.914238	0.239	0.976773	0.622551	0.530793	0.924662	0.750954	0.255	6.08	1.71859	1
CDYL	Q9Y232	0.919252	0.846223	0.239	0.946571	0.994923	0.844375	0.448435	0.695469	-0.162	0.77	0.711164	0.76
REV1	Q9UBZ9	0.939455	0.645629	0.24	0.997024	0.948742	0.963742	0.0804924	0.386791	-0.064	1.33	0.973512	0.96
POLD3	Q15054	0.852516	0.927082	0.24	0.991394	0.592652	0.446214	0.837609	0.846539	-0.129	1.5	0.749553	1
ESRP1	Q6NXG1	0.936001	0.73146	0.24	0.999134	0.974669	0.944735	0.138001	0.354312	0.122	0.93	0.527243	0.14
FUS	P35637	0.935154	0.999793	0.24	0.999964	0.896253	0.940936	0.929791	0.911399	0.674	13.96	5.75	1
RARG	P13631	0.941019	0.386065	0.24	0.970063	0.922893	0.977807	0.0574844	0.119864	-0.2	2.69	0.382871	0.65
EPB41L4B	Q9H329	0.939846	0.688372	0.24	0.9997	0.970458	0.969689	0.13149	0.457994	-0.055	2.34	0.576021	0.98
NDC1	Q9BTX1	0.845998	0.62298	0.24	0.937525	0.767293	0.403269	0.295504	0.262206	-0.092	1.71	-0.441482	0.5
MSI2	Q96DH6	0.941215	0.778691	0.24	0.963858	0.978941	0.979166	0.487589	0.507095	0.101	3.25	1.45333	0.77
ZMAT2	Q96NC0	0.943431	0.751485	0.24	0.971434	0.563073	0.991676	0.273508	0.571275	-0.445	-0.21	0.970768	0.97
AZIN1	O14977	0.921598	0.454288	0.24	0.991669	0.965291	0.86282	0.0822901	0.0396221	-0.211	1.34	0.616517	0.15
CRIM1	Q9NZV1	0.87311	0.428601	0.24	0.977883	0.977254	0.582705	0.149989	0.0629319	-0.193	3.19	0.0350396	0.34
PPP1R7	Q15435	0.921077	0.869217	0.241	0.840144	0.916237	0.862559	0.29704	0.679659	-0.342	-1.6	0.472373	0.21
RNF40	O75150	0.9433	0.616213	0.241	0.999995	0.529355	0.993809	0.0539155	0.357552	-0.218	2.23	0.78505	0.93
MTMR1	Q13613	0.898349	0.62135	0.241	0.982419			0.108143	0.274151	-0.177	1.99	0.575694	0.55
PRPF39	Q86UA1	0.907782	0.557243	0.241	0.995122	0.861744	0.782103	0.0716518	0.182817	-0.053	0.89	0.632983	0.46
EVL	Q9UI08	0.869591	0.879575	0.241	0.992615	0.937953	0.558377	0.878163	0.733392	-0.013	2.98	0.646803	1
HEXIM1	O94992	0.897941	0.918934	0.241	0.9444	0.454888	0.725249	0.888156	0.81777	-0.229	2.29	1.05508	0.99
DLG4	P78352	0.942844	0.906919	0.241	0.996593	0.963109	0.991366	0.0622686	0.862989	-0.23	1.28	1.11944	0.7
AMIGO1	Q86WK6	0.924661	0.278138	0.241	0.888493	0.35212	0.882191	0.0482077	0.031096	-0.194	1.18	0.0217425	0.3
DAZL	Q92904	0.827294	0.686991	0.241	0.961608	0.541857	0.288844	0.489058	0.345265	0.175	0.47	0.168696	0.7
RPL3	P39023	0.862617	0.992473	0.241	0.994252	0.946292	0.515761	0.575566	0.902882	-0.36	0.28	1.24707	0.28
CAMSAP1	Q5T5Y3	0.921859	0.88938	0.241	0.753664	0.975135	0.870744	0.795846	0.783902	-0.19	3.18	0.772994	1
TLE1	Q04724	0.922641	0.756871	0.241	0.957285	0.990772	0.875921	0.204722	0.531214	-0.018	1.46	0.729967	0.77
LMTK2	Q8IWU2	0.941084	0.800718	0.241	0.994402	0.868295	0.984896	0.554334	0.61913	-0.176	2.98	0.770201	1
HCN4	Q9Y3Q4	0.942192	0.46437	0.241	0.234598	0.970763	0.989458	0.465916	0.169668	0.014	4.22	0.9996	1
CHMP6	Q96FZ7	0.855774	0.567463	0.241	0.765888	0.74272	0.475206	0.0503229	0.210077	-0.452	-1.79	-0.538466	0.21
ACTN2	P35609	0.856621	0.880265	0.241	0.999812	0.947626	0.480204	0.549246	0.63332	-0.158	-0.14	0.346328	0.16
HDAC7	Q8WUI4	0.937826	0.809488	0.242	0.99802	0.843209	0.963821	0.544286	0.645263	-0.159	2.06	0.652046	0.99
HELLS	Q9NRZ9	0.86933	0.967615	0.242	0.999418	0.95414	0.56031	0.398415	0.910876	-0.336	0.42	0.625011	0.51
ENG	P17813	0.914494	0.190789	0.242	0.989617	0.97626	0.831719	0.0636478	0.0401925	-0.173	0.53	-0.14171	0.45	Yes
SLMAP	Q14BN4	0.928962	0.566358	0.242	0.999326	0.951571	0.917365	0.0531172	0.199253	-0.318	0.52	0.211397	0.37
C6orf62	Q9GZU0	0.873306	0.713714	0.242	0.946557	0.968447	0.590191	0.0553221	0.382436	-0.398	-1.65	-0.274419	0.12
CACNA1B	Q00975	0.943235	0.151498	0.242	0.982603	0.976392	0.999842	0.108389	0.0832713	0.016	2.89	1.02116	0.94
KHDRBS1	Q07666	0.941867	0.989988	0.242	0.946876	0.954065	0.991439	0.908319	0.95762	0.016	4.36	1.23519	0.99
TRIB2	Q92519	0.886144	0.78746	0.242	0.926787	0.992794	0.663433	0.139794	0.529174	-0.283	0.75	-0.0403976	0.24
VEZF1	Q14119	0.94317	0.726419	0.242	0.943032	0.991149	0.999797	0.581575	0.474272	0.212	1.25	-0.549509	0.97
HERC1	Q15751	0.940693	0.519956	0.242	1	0.979482	0.985604	0.222834	0.217435	-0.073	2.95	1.35441	1
CCND3	P30281	0.922836	0.504903	0.242	0.946445	0.73648	0.881028	0.129263	0.128569	-0.341	-0.53	-1.122	0.17
GSPT2	Q8IYD1	0.897317	0.775136	0.242	0.904749			0.0553356	0.586875	-0.188	1.92	1.10235	0.73
TXLNA	P40222	0.939064	0.959743	0.242	0.995925	0.854354	0.97483	0.859453	0.889776	-0.059	3.55	0.898647	0.99
MED15	Q96RN5	0.938347	0.819086	0.243	0.960809	0.809194	0.973866	0.866731	0.578452	0.856	5.36	-0.187123	1
FBXL5	Q9UKA1	0.828989	0.392211	0.243	0.97758	0.956235	0.30854	0.0661899	0.0321709	-0.289	1.33	0.157049	0.17
PCSK2	P16519	0.934893	0.486328	0.243	0.994186	0.951045	0.950904	0.0799633	0.0656419	-0.123	2.43	1.23292	0.28
FOSL2	P15408	0.923553	0.968927	0.243	0.925334	0.96202	0.887923	0.832568	0.925797	-0.027	4.06	0.574763	1
CAMK2G	Q13555	0.942453	0.850159	0.243	0.994506	0.628056	0.997205	0.611459	0.592993	-0.218	0.95	0.368675	0.33
SH3GLB1	Q9Y371	0.889077	0.494959	0.243	0.730421	0.831144	0.680217	0.11077	0.09384	0.017	0.67	0.170575	0.23
SLC2A1	P11166	0.867701	0.455186	0.243	0.939808	0.909855	0.557523	0.0686298	0.0490729	-0.204	0.69	0.246224	0.12	Yes
TAOK2	Q9UL54	0.942062	0.759633	0.243	0.998764	0.561705	0.995343	0.0551805	0.608852	-0.16	2.13	0.800797	0.98
TAOK3	Q9H2K8	0.935936	0.761428	0.243	0.999978	0.981834	0.959541	0.19114	0.577002	-0.204	-0.08	0.447412	0.83
TSHZ1	Q6ZSZ6	0.86731	0.675943	0.243	0.939559	0.964141	0.55395	0.1322	0.442046	-0.079	2.24	0.703781	1
FBXO33	Q7Z6M2	0.870438	0.27144	0.244	0.986077	0.494602	0.574355	0.0539405	0.0295525	-0.288	0.09	0.0684783	0.29
YTHDF1	Q9BYJ9	0.853167	0.871772	0.244	0.98371	0.856847	0.465659	0.856484	0.689571	0.292	3.27	1.36153	1
YWHAB	P31946	0.9186	0.967201	0.244	0.938361	0.614398	0.857505	0.639354	0.845072	-0.28	-1.45	0.00766133	0.29
TMEM259	Q4ZIN3	0.853037	0.188165	0.244	0.89932	0.602346	0.464941	0.281666	0.03514	-0.004	1.83	0.00307107	0.65
UBA2	Q9UBT2	0.942518	0.783524	0.244	0.999673	0.947859	0.997217	0.171811	0.55328	-0.24	0.52	0.65974	0.51
RBPJ	Q06330	0.942258	0.862726	0.244	0.999929	0.992314	0.996578	0.325208	0.646646	-0.074	1.31	0.510614	0.29
ITPK1	Q13572	0.903611	0.437232	0.244	0.987051	0.89762	0.769902	0.0600573	0.0488085	-0.212	0.42	0.253053	0.16
RPS6KA5	O75582	0.922901	0.916724	0.244	0.999802	0.972051	0.887685	0.490798	0.777585	-0.254	0.86	0.880841	0.49
SHH	Q15465	0.942323	0.281522	0.244	0.912961	0.99859	0.999999	0.0713706	0.0866582	-0.211	0.84	0.946836	0.67	Yes
PDLIM4	P50479	0.885949	0.950766	0.244	0.924089	0.69578	0.668944	0.83998	0.880821	-0.086	2.71	0.778548	0.97
SRSF1	Q07955	0.902177	0.994269	0.244	0.991994	0.918833	0.761575	0.887234	0.958739	-0.127	4.04	2.37379	0.95
FOXJ2	Q9P0K8	0.886079	0.978318	0.244	0.998395	0.933086	0.669401	0.942832	0.894809	0.565	3.82	0.78322	1
MEMO1	Q9Y316	0.931504	0.799475	0.244	0.876157	0.936247	0.936629	0.220645	0.524697	-0.127	-0.03	-0.117125	0.16
BCL9L	Q86UU0	0.92238	0.864383	0.244	0.998125	0.968236	0.88343	0.945184	0.640317	0.342	5.35	1.68482	1
TOPORS	Q9NS56	0.897224	0.928325	0.244	0.975843	0.938945	0.734888	0.854164	0.83299	-0.162	2.74	1.16521	1
IGBP1	P78318	0.896285	0.913308	0.244	0.933825			0.480289	0.873669	-0.188	0.53	-0.128968	0.83
LRCH2	Q5VUJ6	0.896285	0.745868	0.244	0.915538			0.621774	0.441232	0.128	3.73	1.28998	0.92
SLC38A2	Q96QD8	0.833355	0.610206	0.245	0.969357	0.951102	0.341179	0.249636	0.198528	-0.232	0.15	-0.282718	0.21
DCHS1	Q96JQ0	0.872784	0.115108	0.245	0.999995	0.964741	0.593841	0.0947741	0.0819156	-0.076	2.76	1.3818	1
SRGAP3	O43295	0.917818	0.883096	0.245	0.999998	0.992536	0.85719	0.627315	0.772459	-0.172	2.64	0.622692	0.91
PHC1	P78364	0.929614	0.935437	0.245	0.997152	0.98974	0.929648	0.908898	0.814478	0.474	4.15	0.586345	1
DDB1	Q16531	0.941475	0.721102	0.245	0.999992	0.941642	0.999911	0.116064	0.36874	-0.275	0.09	0.824206	0.22
PCDH1	Q08174	0.925117	0.948764	0.245	0.873195	0.958008	0.900458	0.813382	0.793716	-0.047	2.06	1.17679	0.59
SCAI	Q8N9R8	0.932156	0.405952	0.245	0.999445	0.930029	0.941911	0.0755032	0.0550435	-0.185	0.16	0.364918	0.29
PPP4R1	Q8TF05	0.895464	0.554896	0.245	0.998558	0.972846	0.724048	0.0512124	0.192048	-0.332	-0.04	-0.198754	0.33
PTK2	Q05397	0.941606	0.990471	0.245	0.999993	0.995611	0.999952	0.827715	0.910988	0.043	4.19	0.598531	0.64
PLAGL2	Q9UPG8	0.940628	0.0503384	0.245	0.869796	0.894921	0.994123	0.095874	0.0629907	-0.064	1.94	0.0107324	0.94
MEF2D	Q14814	0.93574	0.956014	0.245	0.998547	0.641618	0.964312	0.929661	0.855449	0.533	3.04	0.46164	0.99
RPL18A	Q02543	0.848019	0.937094	0.245	0.963491	0.58003	0.434578	0.436874	0.794204	-0.347	0.01	-0.332704	0.18
TNFSF13B	Q9Y275	0.80305	0.0705013	0.245	0.954794	0.756854	0.163446	0.079254	0.0314428	-0.319	-0.17	0.0379636	0.62
PIM3	Q86V86	0.900352	0.602472	0.246	0.937121	0.932223	0.755755	0.0758419	0.213946	-0.419	0.34	0.419887	0.23
GMPS	P49915	0.925378	0.709847	0.246	0.993904	0.941755	0.90484	0.0704136	0.351173	-0.326	0.31	0.768045	0.19
GRID1	Q9ULK0	0.905175	0.476384	0.246	0.950796	0.956914	0.782953	0.0639942	0.0942092	-0.049	2.03	0.396282	0.34
HNRNPL	P14866	0.939194	0.973761	0.246	0.945069	0.938247	0.987906	0.891837	0.865497	0.044	6.71	1.96027	0.92
NONO	Q15233	0.895253	0.968054	0.246	0.993947			0.860897	0.886612	0.158	7.53	0.757606	0.98
ELL2	O00472	0.88067	0.897321	0.246	0.998289	0.836079	0.64175	0.387948	0.844052	-0.078	2.33	0.797971	0.97
DNAJC11	Q9NVH1	0.908629	0.795677	0.246	0.999971	0.98479	0.806238	0.0504756	0.593348	-0.217	0.81	0.620127	0.49
GRM7	Q14831	0.869135	0.588593	0.246	0.999169	0.902056	0.575604	0.0656774	0.179966	-0.079	1.12	0.411294	0.25
TMEM131	Q92545	0.917492	0.728698	0.246	0.999999	0.876153	0.859087	0.568948	0.442749	0.018	3.76	1.1202	0.99
LONP1	P36776	0.927268	0.71689	0.246	0.999698	0.813736	0.920059	0.163133	0.404424	-0.262	4.29	0.907386	0.54
SRC	P12931	0.940759	0.995235	0.246	0.988983	0.725433	0.998581	0.645128	0.901469	-0.104	1.06	0.630304	0.22
HSPA4	P34932	0.926812	0.98909	0.246	0.999958	0.930318	0.914915	0.836873	0.884629	-0.292	0.83	0.652618	0.44
SPI1	P17947	0.879106	0.379782	0.246	0.897231	0.236586	0.63291	0.0535901	0.150408	-0.136	1.79	0.517883	0.8
TRIM27	P14373	0.938282	0.313631	0.246	0.878752	0.931751	0.98277	0.0510242	0.0338446	-0.258	1.51	-0.111114	0.25
CEPT1	Q9Y6K0	0.886992	0.433158	0.247	0.946565	0.561582	0.682533	0.0821894	0.076747	-0.289	-0.48	-0.518112	0.19
RPL19	P84098	0.880605	0.955462	0.247	0.974448	0.836788	0.641692	0.747613	0.856419	-0.401	-0.64	0.349236	0.58
EPS15L1	Q9UBC2	0.917362	0.968444	0.247	0.970003	0.714484	0.862018	0.86021	0.912441	-0.13	3.31	1.0479	0.99
KPNA1	P52294	0.940172	0.385237	0.247	0.993001	0.848253	0.997136	0.0735907	0.0477361	-0.371	-0.76	0.0494638	0.2
CACNA2D1	P54289	0.839155	0.586728	0.247	0.999996	0.8041	0.384808	0.050717	0.158703	-0.196	0.75	0.982121	0.18
STK11	Q15831	0.861118	0.867214	0.247	0.978283	0.579326	0.525651	0.459062	0.642331	-0.292	2.13	0.6486	0.3	Yes
GABRD	O14764	0.862226	0.348778	0.247	0.923499	0.80668	0.532323	0.0617498	0.0313715	-0.282	0.03	-0.178694	0.17
EIF5B	O60841	0.938478	0.878884	0.247	0.895388	0.944422	0.986733	0.706597	0.744187	-0.306	2.78	1.58372	0.94
UHRF2	Q96PU4	0.917036	0.75107	0.247	0.999646	0.995201	0.861159	0.051455	0.514492	-0.221	1.91	1.11488	0.65
CELSR3	Q9NYQ7	0.928506	0.38358	0.247	0.999656	0.690055	0.930165	0.252953	0.124703	-0.124	5.48	1.32982	1
BRD1	O95696	0.936327	0.98398	0.247	0.994535	0.985705	0.973566	0.877662	0.888567	-0.183	1.83	0.605703	0.63
KLF7	O75840	0.906478	0.533835	0.247	0.929931	0.95689	0.794694	0.047173	0.199731	-0.335	-0.01	-0.500045	0.4
RAB11FIP3	O75154	0.938999	0.576854	0.247	0.996243	0.825882	0.990481	0.140712	0.290535	-0.115	3.67	0.87184	0.97
RABL6	Q3YEC7	0.902894	0.883165	0.247	0.970513	0.714871	0.774088	0.822239	0.73589	0.068	3.57	1.0884	1
GRAMD1B	Q3KR37	0.916384	0.839249	0.247	0.984851	0.899983	0.858061	0.8271	0.64717	-0.132	2.63	0.258198	0.88
PUF60	Q9UHX1	0.940107	0.597017	0.248	0.849325	0.799644	0.996848	0.355926	0.217116	-0.115	0.11	0.357796	0.53
FBL	P22087	0.929745	0.999379	0.248	0.984496	0.740677	0.93949	0.846755	0.882257	0.178	11.1	3.33603	0.49
TBX2	Q13207	0.930396	0.948695	0.248	0.964019	0.990399	0.944667	0.812678	0.872726	0.057	4.65	0.789362	1
ZRANB1	Q9UGI0	0.936718	0.204875	0.248	0.99984	0.980536	0.980195	0.0529739	0.0720733	-0.256	1.73	0.152426	0.61
ATP2A2	P16615	0.940042	0.647148	0.248	0.998231	0.994147	0.999791	0.327116	0.229464	-0.371	1.17	0.306519	0.26
FLT1	P17948	0.929353	0.765571	0.248	0.997806	0.968876	0.9382	0.0605278	0.473864	-0.246	0.63	0.709074	0.24
ACTL6A	O96019	0.882234	0.653225	0.248	0.992221	0.985645	0.661632	0.0558639	0.270887	-0.268	0.75	0.609885	0.25
HERC4	Q5GLZ8	0.914755	0.492335	0.249	0.992707	0.930536	0.851776	0.130881	0.0746753	-0.092	3.26	1.0882	0.34
AKAP4	Q5JQC9	0.894221	0.925198	0.249	0.984378			0.751379	0.823996	-0.053	1.04	0.781472	0.86
TRA2B	P62995	0.921142	0.992819	0.249	0.988418	0.990006	0.887716	0.904886	0.951702	-0.056	6.85	1.81835	0.99
BCAR1	P56945	0.834202	0.921558	0.249	0.992957	0.814778	0.359379	0.884084	0.811255	0.143	2.51	0.682479	0.99
ADD3	Q9UEY8	0.87865	0.885789	0.249	0.952357	0.85302	0.637258	0.721044	0.766959	-0.212	0.48	0.714285	0.88
PSMC6	P62333	0.938217	0.928256	0.249	0.995512	0.883381	0.988924	0.370336	0.778031	-0.409	-0.49	0.477208	0.2
POLR1B	Q9H9Y6	0.923358	0.565253	0.249	0.912208	0.689073	0.903161	0.0968843	0.118678	-0.008	0.9	0.745959	0.15
PRPF40B	Q6NWY9	0.918926	0.688441	0.249	0.988653	0.757397	0.874208	0.140542	0.456231	0.011	1.66	0.675422	0.99
ASTN2	O75129	0.88432	0.0746444	0.249	0.989172	0.883619	0.67191	0.0465902	0.0551006	-0.274	1.98	0.619882	0.81
GRIA2	P42262	0.938738	0.48398	0.249	0.995509	0.910121	0.993828	0.0486434	0.0956319	-0.234	0.68	1.15096	0.34
LNPEP	Q9UIQ6	0.904132	0.48032	0.249	0.998308	0.919029	0.788486	0.0482503	0.0695331	-0.262	0.71	0.388751	0.14
RLIM	Q9NVW2	0.893705	0.906579	0.249	0.991773			0.89678	0.751974	0.051	5.79	1.48663	1
RASIP1	Q5U651	0.919643	0.545643	0.249	0.975494	0.896888	0.881968	0.330294	0.235251	-0.103	2	1.09853	1
NAV2	Q8IVL1	0.93926	0.954357	0.249	0.997517	0.99724	0.997388	0.944605	0.840688	0.23	3.14	1.49527	1
ILF2	Q12905	0.937891	0.621323	0.249	0.997052	0.74709	0.989161	0.345435	0.206665	-0.281	2.13	0.317888	0.35
NUS1	Q96E22	0.895138	0.37916	0.249	0.869943	0.794141	0.735756	0.0477624	0.0505825	-0.382	0.11	-0.429574	0.14
NPTN	Q9Y639	0.92792	0.179602	0.249	0.988918	0.966982	0.93281	0.0502712	0.0355023	-0.316	0.25	0.276625	0.44
CLOCK	O15516	0.881126	0.879367	0.25	0.99848	0.832144	0.655656	0.627444	0.762686	0.294	1.81	0.219483	0.95
KCNH3	Q9ULD8	0.934437	0.126019	0.25	0.99989	0.740515	0.967674	0.118127	0.0914054	-0.127	3.82	0.753947	0.98
TOP2B	Q02880	0.936522	0.972172	0.25	0.997311	0.99401	0.981376	0.917678	0.862739	-0.096	2.2	1.64392	0.81
DCTN2	Q13561	0.939781	0.807209	0.25	0.996367	0.715332	0.999957	0.657211	0.559898	-0.273	0.73	0.124231	0.6
NCOA1	Q15788	0.936131	0.961746	0.25	0.999077	0.992597	0.979586	0.931169	0.859733	0.397	3.89	0.966847	1
RHEB	Q15382	0.935089	0.482323	0.25	0.95442	0.934708	0.971839	0.139757	0.0816254	-0.328	-1.5	0.0428479	0.16
ANKRD34A	Q69YU3	0.882755	0.436059	0.25	0.974591	0.518038	0.666789	0.148921	0.189108	-0.142	2.43	0.893697	1
HDAC9	Q9UKV0	0.936979	0.137205	0.25	0.998375	0.992391	0.987738	0.0736977	0.1068	-0.073	2.86	0.787173	1
ANKRD13C	Q8N6S4	0.847563	0.567739	0.25	0.999096	0.931705	0.446533	0.0645642	0.197759	-0.085	0.82	0.497921	0.45
WWP1	Q9H0M0	0.9375	0.703494	0.25	0.956844	0.977163	0.990338	0.15036	0.404257	0.006	1.72	0.756381	0.64
ZNF319	Q9P2F9	0.918991	0.198177	0.251	0.959545	0.606346	0.880525	0.142467	0.108165	0.009	0.3	-0.285168	0.83
WDR18	Q9BV38	0.841502	0.441928	0.251	0.901608	0.405908	0.406565	0.0621906	0.0591246	-0.257	0.46	0.121944	0.16
CBX8	Q9HC52	0.925508	0.920453	0.251	0.994626	0.980344	0.917896	0.875488	0.821189	-0.231	1.91	1.18163	1
LENG8	Q96PV6	0.853493	0.83628	0.251	0.998395	0.831496	0.489687	0.699229	0.625335	0.476	5.74	1.10222	1
LRRC8B	Q6P9F7	0.925052	0.352438	0.251	0.806425	0.729516	0.919022	0.091707	0.0432523	-0.317	-0.58	-0.271904	0.19
ZBTB21	Q9ULJ3	0.878454	0.901809	0.251	0.986131	0.820275	0.64596	0.789694	0.805466	-0.158	1.67	0.612988	0.99
MORC4	Q8TE76	0.892673	0.640883	0.251	0.993468			0.0517166	0.322813	-0.145	1.65	0.92774	0.66
ARHGAP29	Q52LW3	0.889403	0.924044	0.251	0.999987	0.925394	0.708018	0.837657	0.836059	-0.16	1.95	0.742529	0.98
NELL2	Q99435	0.822471	0.489504	0.251	0.999854	0.461459	0.291715	0.164551	0.0442647	-0.265	4.32	0.289938	0.13
PDE8B	O95263	0.873631	0.434747	0.251	0.986862	0.941051	0.619428	0.0536862	0.0809235	-0.174	0.77	0.30023	0.33
ZNF281	Q9Y2X9	0.89566	0.932261	0.251	0.951672	0.61103	0.744501	0.914495	0.806995	0.034	4.89	1.4763	1
ARFGEF2	Q9Y6D5	0.937435	0.729319	0.251	1	0.987658	0.993174	0.120634	0.468423	-0.252	0.67	0.532258	0.59
PHF13	Q86YI8	0.884254	0.822745	0.251	0.931111	0.946587	0.680344	0.278901	0.739804	-0.359	2.03	0.127743	0.98
INPP4A	Q96PE3	0.918144	0.547024	0.251	0.994886	0.625178	0.879653	0.049279	0.141424	-0.251	1.08	0.175557	0.2
MUC5B	Q9HC84	0.821885	0.111242	0.252	1	0.237093	0.285073	0.214707	0.0843974	-0.108	3.71	0.280121	1
KDR	P35968	0.93763	0.557658	0.252	0.984488	0.887612	0.993723	0.0515758	0.206644	-0.303	0.92	0.747135	0.51
NLGN4X	Q8N0W4	0.892673	0.343895	0.252	0.932299			0.0480138	0.0782821	-0.157	1.8	0.462065	0.51
LRP2	P98164	0.875196	0.594255	0.252	1	0.963963	0.627987	0.375912	0.114732	-0.031	4.18	1.44201	0.32
CHRM3	P20309	0.828467	0.097017	0.252	0.937026	0.461366	0.33037	0.0607451	0.0479646	-0.12	2.58	-0.0422108	0.68
PITPNC1	Q9UKF7	0.929223	0.700663	0.252	0.967499	0.976682	0.946419	0.111795	0.479055	-0.411	-0.24	-0.0727582	0.77
ZNF496	Q96IT1	0.854145	0.0855545	0.252	0.983327	0.907406	0.498064	0.062743	0.107357	-0.264	0.94	0.329503	0.98
USF2	Q15853	0.934828	0.633821	0.252	0.99252	0.469701	0.975968	0.122191	0.363772	-0.015	1.27	0.775624	0.94
PDIA3	P30101	0.919382	0.999448	0.252	0.959251	0.923345	0.889431	0.812807	0.950154	-0.359	1.03	0.936823	0.19
FLNC	Q14315	0.906999	0.849054	0.252	0.999504	0.978633	0.813242	0.555412	0.667471	-0.165	2.15	2.04223	0.86
MTMR4	Q9NYA4	0.937696	0.106063	0.253	0.997305	0.984218	0.998035	0.0635799	0.0871365	-0.138	2.76	0.484673	0.91
TRIP13	Q15645	0.87676	0.506215	0.253	0.968635	0.988811	0.638893	0.131753	0.0956127	-0.384	-0.49	-0.206693	0.11
ACE2	Q9BYF1	0.892157	0.567649	0.253	0.99907			0.0708567	0.140294	-0.09	0.45	0.599593	0.24
CELSR1	Q9NYQ6	0.887969	0.165516	0.253	0.999991	0.989075	0.704913	0.151992	0.0759818	-0.102	3.17	1.26574	0.93
HGF	P14210	0.910323	0.467891	0.253	0.994701	0.880546	0.834148	0.0693092	0.0763632	-0.14	2.71	0.859392	0.34
RYR2	Q92736	0.938021	0.691824	0.253	1	0.978684	0.999279	0.0709852	0.434465	-0.183	1.94	1.39	0.86
TM9SF4	Q92544	0.882169	0.387585	0.253	0.999971	0.469799	0.673728	0.0626434	0.0359633	-0.217	0.25	-0.0832292	0.17
FAM160B1	Q5W0V3	0.868939	0.289808	0.253	0.999985	0.924584	0.593355	0.0542686	0.0502083	-0.34	0.09	-0.186976	0.33
SYN1	P17600	0.891641	0.950937	0.253	0.87953			0.940498	0.836464	0.34	3.82	1.3036	1
CAD	P27708	0.93737	0.678705	0.253	1	0.983061	0.999006	0.11487	0.274524	-0.12	1.78	0.907288	0.2
FAF1	Q9UNN5	0.910519	0.634443	0.253	0.997398	0.947401	0.83883	0.147602	0.33664	-0.113	3.18	0.102309	0.77
FNIP1	Q8TF40	0.92225	0.850435	0.253	0.999819	0.891867	0.910897	0.526912	0.696027	-0.139	1.05	0.620535	0.79
ETF1	P62495	0.937565	0.824127	0.253	0.998925	0.949311	0.99991	0.0962678	0.571525	-0.341	-0.1	1.1358	0.14
INHBA	P08476	0.924922	0.776757	0.253	0.55628	0.972108	0.923806	0.0487162	0.623836	-0.249	0.85	0.72224	0.72
SLC30A10	Q6XR72	0.82208	0.380127	0.254	0.92187	0.868217	0.2944	0.0648869	0.0534164	-0.295	0.82	0.151773	0.27
STT3B	Q8TCJ2	0.936848	0.646389	0.254	0.980028	0.993763	0.996623	0.141298	0.269817	-0.072	0.66	0.504472	0.39
MEX3A	A1L020	0.88458	0.579409	0.254	0.881463	0.876751	0.688432	0.232389	0.269051	0.045	3.09	1.08567	0.95
CAMK2A	Q9UQM7	0.937109	0.867076	0.254	0.998004	0.93467	0.998162	0.229908	0.677469	-0.415	0.83	0.400529	0.22
RNPS1	Q15287	0.920816	0.964922	0.254	0.948503	0.819309	0.902594	0.874299	0.890033	0.106	4.11	1.075	1
NFE2L1	Q14494	0.915928	0.449316	0.254	0.998124	0.896525	0.872933	0.0626391	0.214631	-0.109	1.21	0.68444	0.99
SLC6A3	Q01959	0.828272	0.473761	0.254	0.997037	0.995357	0.335407	0.0676402	0.0959644	-0.244	1.55	0.146055	0.29
CELSR2	Q9HCU4	0.830618	0.487156	0.254	0.999999	0.60133	0.352628	0.227874	0.154843	-0.105	4.25	1.33175	0.85
TFAP2D	Q7Z6R9	0.913973	0.583345	0.254	0.981587	0.89029	0.865536	0.134549	0.177613	-0.001	0.8	0.539364	0.34
PIK3CB	P42338	0.876043	0.559246	0.254	0.999979	0.928059	0.641385	0.052366	0.133659	-0.27	0.04	0.464973	0.13
ZC3H12C	Q9C0D7	0.916906	0.59681	0.254	0.998726	0.993256	0.882889	0.150658	0.313851	0.05	2.47	0.871138	0.99
ZMIZ1	Q9ULJ6	0.912148	0.761014	0.254	0.999744	0.965328	0.85066	0.889899	0.437522	0.428	6.08	0.867593	1
ZYG11B	Q9C0D3	0.933916	0.417277	0.254	0.999924	0.882016	0.979166	0.0598656	0.0471709	-0.266	-0.48	-0.242565	0.12
SCUBE3	Q8IX30	0.931895	0.511739	0.254	0.999984	0.976841	0.969626	0.214167	0.0799455	-0.128	3.89	1.10691	0.36
KLF6	Q99612	0.90146	0.704944	0.254	0.925053	0.989918	0.788408	0.121017	0.514256	-0.323	1.3	0.00457393	0.95
SFMBT2	Q5VUG0	0.873697	0.409612	0.254	0.996408	0.995058	0.629712	0.0493249	0.134557	-0.226	1.82	0.533663	0.67
DNM1	Q05193	0.930918	0.993785	0.255	0.999864	0.910299	0.965549	0.885339	0.879615	0.056	5.09	0.781489	0.49
ZNFX1	Q9P2E3	0.901916	0.642729	0.255	0.999981	0.959739	0.791197	0.105707	0.245489	0.055	2.06	0.646231	0.34
RBBP4	Q09028	0.936457	0.750518	0.255	0.989805	0.981888	0.999998	0.229145	0.442892	-0.336	-0.29	0.466476	0.32
LEMD3	Q9Y2U8	0.872132	0.868941	0.255	0.998968	0.911001	0.620555	0.866895	0.708945	-0.014	1.44	1.07402	1	Yes
RUSC2	Q8N2Y8	0.921468	0.66593	0.255	0.999977	0.712363	0.912221	0.710489	0.305065	-0.088	4.34	1.40309	1
AKAP6	Q13023	0.897093	0.58224	0.255	0.999937	0.870528	0.767216	0.066812	0.316707	-0.109	1.35	1.1616	1
TMEM132B	Q14DG7	0.852907	0.305206	0.256	0.455835	0.932427	0.501565	0.050246	0.0635846	-0.225	1.48	0.639207	0.4
RBM15B	Q8NDT2	0.904067	0.989366	0.256	0.998677	0.556077	0.807234	0.930229	0.923756	0.038	7.59	1.72828	0.99
ZNF644	Q9H582	0.914429	0.794365	0.256	0.997329	0.955881	0.871691	0.0532121	0.664049	-0.126	1.47	1.10191	0.92
AUTS2	Q8WXX7	0.930657	0.907333	0.256	0.996187	0.994626	0.967448	0.686641	0.801533	0.173	4.3	0.928557	1	Yes
SIM1	P81133	0.904979	0.436611	0.256	0.996936	0.925012	0.810067	0.0506566	0.188175	-0.173	1.64	0.665507	0.88
FAT3	Q8TDW7	0.850952	0.470308	0.256	1	0.615793	0.489677	0.248139	0.0908507	-0.087	3.46	1.57593	0.64
TP53BP1	Q12888	0.934176	0.975142	0.256	0.999856	0.977212	0.985108	0.93163	0.919423	-0.159	2.56	1.19479	1
HECW1	Q76N89	0.928897	0.673526	0.256	1	0.98172	0.958019	0.423332	0.354557	-0.098	6.63	1.15524	0.96
NEGR1	Q7Z3B1	0.858903	0.44324	0.256	0.951349	0.558349	0.536317	0.0803585	0.0465774	-0.065	0.38	0.0153063	0.15
XPO5	Q9HAV4	0.93561	0.48978	0.256	0.999999	0.967136	0.995067	0.0785629	0.086395	-0.203	0.9	-0.0359707	0.18
SVEP1	Q4LDE5	0.866593	0.453805	0.256	0.589008	0.921539	0.588672	0.178567	0.109525	-0.14	3.92	1.38157	0.61
SCAF1	Q9H7N4	0.928571	0.980528	0.256	0.998788	0.875047	0.958634	0.866374	0.910208	0.037	6.22	1.50602	1
DLGAP1	O14490	0.838178	0.840146	0.256	0.993046	0.987553	0.406343	0.720687	0.684924	-0.06	1.83	0.418498	0.99
DLX2	Q07687	0.933199	0.843047	0.257	0.887611	0.768423	0.981716	0.910263	0.623858	0.231	4.66	1.26773	1
TTYH1	Q9H313	0.838634	0.350849	0.257	0.99844	0.536107	0.409367	0.0595436	0.0305325	-0.269	1.12	-0.527521	0.16
CSNK1G2	P78368	0.935414	0.947797	0.257	0.923449	0.608486	0.99695	0.885033	0.768172	-0.167	1.08	0.922856	0.47
RAB35	Q15286	0.932938	0.893592	0.257	0.979782	0.806926	0.980958	0.625965	0.644724	-0.361	-0.64	0.449078	0.1
PIAS2	O75928	0.88634	0.0546886	0.257	0.997942	0.935043	0.71069	0.0467736	0.0782861	-0.231	0.84	-0.296848	0.89
ADCY5	O95622	0.931309	0.421143	0.257	0.989941	0.958631	0.973848	0.175475	0.0780395	-0.04	3.52	0.772161	0.57
GRM5	P41594	0.897484	0.573332	0.257	0.985984	0.67961	0.773932	0.0978041	0.264309	-0.125	2.96	0.697361	0.8
BOD1L1	Q8NFC6	0.810414	0.976868	0.257	0.999528	0.986152	0.240011	0.855722	0.900276	0.207	2.96	1.86376	1
PTPRS	Q13332	0.926225	0.609308	0.257	0.760915	0.98224	0.940441	0.0512581	0.254726	-0.176	1.57	0.968595	0.46
EDNRA	P25101	0.935219	0.641348	0.257	0.986016	0.955128	0.995313	0.252625	0.235155	-0.188	0.88	-0.587505	0.2
NRXN1	Q9ULB1	0.858251	0.356719	0.258	0.999949	0.885169	0.53659	0.08354	0.0742357	-0.114	2.9	1.49332	0.66	Yes
ARHGAP32	A7KAX9	0.893379	0.867836	0.258	0.987089	0.921928	0.748161	0.868231	0.705528	0.003	2.71	0.903106	1
FRMD5	Q7Z6J6	0.932547	0.70598	0.258	0.991843	0.885121	0.978875	0.127673	0.370273	-0.389	0.63	0.0167602	0.26
VPS54	Q9P1Q0	0.851408	0.38213	0.258	0.949817	0.914075	0.495366	0.0551154	0.0518293	-0.298	2.18	0.152606	0.28
UBE2R2	Q712K3	0.929679	0.633062	0.258	0.908519	0.923919	0.967366	0.0556474	0.356776	-0.36	0.44	-0.0764826	0.66
AMMECR1L	Q6DCA0	0.932808	0.797266	0.258	0.995587	0.804008	0.983284	0.252614	0.562186	0.007	2.38	0.338111	0.52
CCT6A	P40227	0.895008	0.671938	0.258	0.998662	0.950508	0.759937	0.10862	0.289809	-0.331	0.06	0.515253	0.2
TCFL5	Q9UL49	0.841045	0.536666	0.258	0.958069	0.912358	0.42767	0.079331	0.275603	-0.073	1.58	0.799115	1
PBX1	P40424	0.93372	0.891521	0.258	0.910582	0.997123	0.987536	0.496143	0.809142	0.194	1.83	0.963253	0.99	Yes
TCP1	P17987	0.877737	0.748861	0.259	0.989086	0.992816	0.661696	0.536174	0.35208	-0.237	0.54	0.455351	0.18
IRF1	P10914	0.868809	0.57713	0.259	0.867789	0.562971	0.611737	0.132152	0.324841	-0.363	1.27	-0.0164661	0.9
PRKAG2	Q9UGJ0	0.925639	0.951871	0.259	0.977557	0.972263	0.943269	0.645787	0.82376	-0.083	3.98	0.388931	0.54
LRP12	Q9Y561	0.878389	0.829858	0.259	0.969752	0.868727	0.667232	0.119126	0.689585	-0.168	3.73	0.70249	0.7
EBF1	Q9UH73	0.935023	0.657713	0.259	0.996264	0.997866	0.999686	0.662496	0.293655	0.215	3.37	0.692934	0.94
FAM131B	Q86XD5	0.899309	0.804861	0.259	0.921928	0.746048	0.789007	0.389056	0.672986	-0.138	0.87	0.426699	1
SOS2	Q07890	0.899961	0.819569	0.259	0.999428	0.955146	0.792148	0.214398	0.622865	-0.122	3.55	0.412618	0.54
RAD21	O60216	0.901525	0.987847	0.259	0.999545	0.992424	0.801411	0.790841	0.924138	-0.331	2.08	0.420818	0.61
MOSPD2	Q8NHP6	0.889061	0.585092	0.26	0.992714			0.0587096	0.213132	-0.367	1.19	0.19908	0.36
STXBP5	Q5T5C0	0.879823	0.857064	0.26	0.999992	0.981358	0.675311	0.298779	0.756063	-0.118	1.39	0.807789	0.86
KCNJ3	P48549	0.932091	0.432537	0.26	0.989708	0.867051	0.982521	0.065604	0.0625708	-0.104	0.07	0.185391	0.25
POLR1A	O95602	0.824622	0.733531	0.26	0.999862	0.974936	0.32466	0.0519464	0.405041	-0.21	1.63	0.933588	0.28
TP73	O15350	0.863204	0.82316	0.26	0.975978	0.996612	0.572262	0.248311	0.703472	0.088	2.69	0.630467	0.96
CWC15	Q9P013	0.889061	0.746456	0.26	0.900277			0.327836	0.571819	-0.378	-0.35	0.516413	0.99
NDFIP1	Q9BT67	0.839612	0.642591	0.26	0.920197	0.482754	0.426387	0.268915	0.276669	-0.237	-0.06	-0.0933572	0.41
EPHB1	P54762	0.926942	0.579478	0.26	0.998399	0.914512	0.959289	0.0713572	0.176733	-0.099	1.4	0.334861	0.28
PHLPP1	O60346	0.909802	0.531487	0.261	0.918154	0.982466	0.853836	0.431773	0.199954	-0.019	4.82	0.865159	1
MAGI2	Q86UL8	0.927333	0.645836	0.261	0.883174	0.975853	0.961401	0.538738	0.299076	0.125	3.2	1.46707	1
PPP2R2A	P63151	0.929484	0.710192	0.261	0.959643	0.977646	0.973406	0.0523015	0.372705	-0.395	1.61	0.366372	0.23
ZNF618	Q5T7W0	0.927203	0.661649	0.261	0.994716	0.975412	0.960296	0.129379	0.403677	-0.002	1.76	0.575368	0.93
HECW2	Q9P2P5	0.934502	0.545712	0.261	0.999996	0.988139	0.999986	0.123547	0.264264	-0.081	2.29	1.05798	0.99
USP1	O94782	0.903024	0.820398	0.261	0.993181	0.942498	0.812876	0.189199	0.690863	-0.299	0.85	1.08606	0.82
PHACTR3	Q96KR7	0.860467	0.466372	0.261	0.971713	0.944689	0.561243	0.0547736	0.234243	-0.193	1.74	0.557611	1
FBXL20	Q96IG2	0.911627	0.54875	0.261	0.998875	0.749175	0.864327	0.107191	0.138158	-0.478	-0.38	-0.250978	0.1
BRD7	Q9NPI1	0.876369	0.976039	0.261	0.944865	0.838814	0.662553	0.739704	0.908492	-0.223	1.09	1.0454	0.73
MTMR3	Q13615	0.920034	0.835451	0.261	0.994952	0.968475	0.919559	0.204072	0.752335	-0.145	1.67	0.443769	0.95
CDK16	Q00536	0.888029	0.991834	0.261	0.995703			0.720303	0.895251	-0.29	2.39	0.732352	0.38
MARK4	Q96L34	0.930331	0.852438	0.261	0.999932	0.787335	0.982305	0.832399	0.653231	-0.056	3.71	1.06878	0.92
CALD1	Q05682	0.91482	0.892832	0.261	0.999098	0.98715	0.889624	0.812813	0.776184	-0.365	2.48	1.24195	1
DLC1	Q96QB1	0.927789	0.875501	0.261	0.992807	0.938752	0.967043	0.471692	0.790444	-0.101	2.58	0.963972	1
ELF2	Q15723	0.844108	0.680983	0.261	0.985385	0.977583	0.457703	0.529923	0.407213	-0.114	0.15	0.0178873	0.98
NRG1	Q02297	0.900091	0.0792018	0.262	0.947799	0.977308	0.79867	0.0561915	0.0939461	-0.142	1.67	0.639354	1
NRXN2	P58401	0.926747	0.0562077	0.262	0.999896	0.783977	0.95739	0.112108	0.053343	-0.159	3.03	0.700187	0.98
GRIA1	P42261	0.930005	0.627054	0.262	0.999436	0.933795	0.983466	0.0727822	0.297064	-0.082	1.25	1.09905	0.65
STMN2	Q93045	0.91873	0.883234	0.262	0.932288	0.469084	0.914433	0.485351	0.751222	-0.447	3.92	-0.635711	0.51
TSKS	Q9UJT2	0.8372	0.460296	0.262	0.980814	0.619572	0.414898	0.156466	0.158935	-0.21	3.12	0.599969	0.77
IRF2BP1	Q8IU81	0.930461	0.863002	0.262	0.97443	0.325977	0.98555	0.807864	0.704809	-0.031	2.37	0.928524	0.99
NTRK3	Q16288	0.922054	0.485637	0.262	0.978536	0.983437	0.934414	0.046663	0.0838671	-0.226	1.08	0.577426	0.22
TFAP2B	Q92481	0.933525	0.750932	0.262	0.990904	0.996547	0.998983	0.37196	0.519717	0.142	2.33	0.750631	0.96	Yes
DEF6	Q9H4E7	0.877086	0.83621	0.262	0.976824	0.756967	0.669174	0.535182	0.690466	-0.117	3.32	0.248822	0.91
SMAD2	Q15796	0.933329	0.816738	0.262	0.988181	0.981928	0.997785	0.503615	0.559597	-0.162	0.54	0.242222	0.42
MBD3	O95983	0.925899	0.910579	0.262	0.919324	0.692148	0.957756	0.69473	0.80045	-0.234	0.18	0.111097	0.7
CBX1	P83916	0.933003	0.942757	0.262	0.949843	0.684603	0.999893	0.876686	0.90143	-0.65	-0.89	0.742235	0.98
HMGCR	P04035	0.931439	0.432675	0.262	0.999837	0.910536	0.992785	0.068106	0.0477855	-0.135	0.75	0.278095	0.2
PLAGL1	Q9UM63	0.878259	0.0221654	0.262	0.881694	0.977963	0.679477	0.0594233	0.0397914	-0.102	0.78	0.0140975	0.96
TRIM8	Q9BZR9	0.923292	0.52472	0.262	0.992012	0.726725	0.946408	0.356588	0.14674	0.13	2.66	0.190047	0.66
DSP	P15924	0.918079	0.992404	0.263	0.999902	0.99657	0.913315	0.909831	0.933256	0.085	3.88	1.36238	0.85
OSBP	P22059	0.9317	0.913341	0.263	0.999543	0.898683	0.993984	0.90555	0.770014	0.087	2.54	1.25468	0.94
PITX2	Q99697	0.932417	0.593772	0.263	0.672789	0.974935	0.996133	0.315662	0.316804	0.142	1.09	0.136025	0.99	Yes
ADCY2	Q08462	0.818365	0.406919	0.263	0.999995	0.99276	0.300999	0.0622131	0.0327245	-0.255	0.47	0.322446	0.16
DAAM1	Q9Y4D1	0.927007	0.89373	0.263	0.999991	0.978657	0.971843	0.185093	0.76853	0.013	2.84	0.72255	0.52
DOCK2	Q92608	0.911953	0.907609	0.263	1	0.994901	0.877643	0.338519	0.736413	-0.186	0.61	0.752444	0.27
TTBK2	Q6IQ55	0.905566	0.759702	0.263	0.996929	0.775349	0.839042	0.506119	0.524114	-0.048	2.42	1.13131	0.99
DUSP6	Q16828	0.848605	0.487985	0.263	0.911205	0.900273	0.496166	0.175563	0.085233	-0.136	1.17	0.370537	0.3
RPS6	P62753	0.78024	0.948902	0.264	0.789115	0.98371	0.0750417	0.87267	0.843159	-0.423	0.18	0.805338	0.69
EXT1	Q16394	0.891489	0.431363	0.264	0.99932	0.992384	0.759747	0.0635487	0.0447639	-0.22	0.91	0.365441	0.18	Yes
PHF20	Q9BVI0	0.914038	0.788289	0.264	0.975739	0.468386	0.894043	0.122325	0.671536	-0.386	1.22	1.10418	1
RPS18	P62269	0.860271	0.837868	0.264	0.962013	0.886793	0.572007	0.403224	0.57361	-0.515	-1.93	0.750566	0.13
STXBP5L	Q9Y2K9	0.807286	0.549648	0.264	0.999948	0.526424	0.245343	0.0487485	0.271029	-0.196	0.98	0.69857	0.86
PCNA	P12004	0.854601	0.597915	0.264	0.937504	0.97493	0.537276	0.202818	0.181548	-0.406	-0.74	-0.231261	0.12
YLPM1	P49750	0.905892	0.920315	0.264	0.999933	0.984844	0.841093	0.840082	0.790688	0.281	3.99	1.34109	1
ERF	P50548	0.932482	0.895387	0.264	0.807144	0.898701	0.999985	0.777016	0.777645	-0.006	3.08	1.17594	1
CIT	O14578	0.903871	0.880679	0.264	0.999999	0.94358	0.830794	0.215106	0.810342	-0.257	2.51	0.773958	0.8
GNAO1	P09471	0.931178	0.664066	0.264	0.984288	0.939929	0.994899	0.324788	0.242984	-0.287	-0.29	0.181748	0.17
MKRN1	Q9UHC7	0.883798	0.608065	0.264	0.979424	0.950865	0.716237	0.107581	0.309361	-0.131	3.87	0.626073	0.82
NR5A1	Q13285	0.930722	0.391728	0.264	0.947523	0.994099	0.996152	0.190759	0.0401973	-0.099	3.52	0.113319	0.37	Yes
ZBTB1	Q9Y2K1	0.92818	0.822193	0.264	0.973424	0.877948	0.981445	0.153134	0.700078	-0.2	0.74	0.511022	0.77
KCNB2	Q92953	0.924596	0.222345	0.264	0.954616	0.874879	0.95742	0.0516802	0.143863	-0.177	1.49	0.454322	0.96
KCNC1	P48547	0.931569	0.197832	0.265	0.709972	0.912776	0.9994	0.0630552	0.0282633	-0.243	1.35	0.249132	0.37
GRIK2	Q13002	0.848931	0.523546	0.265	0.994568	0.636428	0.502211	0.0491624	0.126258	-0.242	0.67	0.593418	0.27
PKNOX1	P55347	0.890772	0.0735396	0.265	0.986551	0.895698	0.756966	0.131641	0.0811683	0.048	0.09	-0.0759436	0.96
RELB	Q01201	0.914625	0.467822	0.265	0.973563	0.724324	0.901247	0.0521851	0.217916	-0.171	2.19	0.987936	0.98
ARRB1	P49407	0.836744	0.904226	0.265	0.986802	0.710508	0.422035	0.0559276	0.804629	-0.392	0.22	0.462653	0.32
CAMTA2	O94983	0.910975	0.166828	0.265	0.999992	0.95215	0.876878	0.133468	0.113134	-0.104	3	0.420736	0.99
RAB8A	P61006	0.928832	0.996133	0.265	0.962129	0.521886	0.985965	0.795659	0.896049	-0.342	0.13	0.584957	0.17
RAN	P62826	0.931635	0.683676	0.265	0.955938	0.988636	0.999961	0.480645	0.249279	-0.369	0.18	0.203589	0.15
ATG4A	Q8WYN0	0.885965	0.358855	0.265	0.988883			0.0492535	0.0524729	-0.242	0.53	0.0579092	0.31
PLXNA1	Q9UIW2	0.872198	0.527551	0.265	0.999998	0.654584	0.65007	0.0526499	0.102908	-0.114	2.45	0.804081	0.23
CBX6	O95503	0.905631	0.803549	0.265	0.610925	0.747537	0.842902	0.268805	0.695661	-0.192	2.13	0.601194	1
DLG5	Q8TDM6	0.864312	0.864176	0.265	0.999999	0.984567	0.597776	0.756116	0.714308	-0.131	2.68	1.08353	0.99
PHF8	Q9UPP1	0.885449	0.866662	0.265	0.99824			0.851132	0.699311	-0.014	2.54	1.01299	0.98	Yes
DDX4	Q9NQI0	0.87878	0.688165	0.265	0.998516	0.456819	0.690833	0.781458	0.295186	-0.106	6.77	1.77535	0.91
PPP2CA	P67775	0.930852	0.835313	0.266	0.985509	0.88821	0.999932	0.327546	0.573525	-0.205	0.89	0.321384	0.17
PTGS2	P35354	0.85597	0.496616	0.266	0.999033	0.814161	0.552708	0.0603557	0.0677126	-0.073	0.78	0.431714	0.13
TPP2	P29144	0.915472	0.577821	0.266	0.999863	0.985704	0.908136	0.0589673	0.251937	-0.108	0.74	1.01664	0.69
HUNK	P57058	0.893574	0.414446	0.266	0.997271	0.957151	0.777428	0.054127	0.176312	-0.131	2.2	0.754731	0.91
AP2B1	P63010	0.930787	0.573816	0.266	0.999667	0.933398	0.999485	0.121782	0.141007	-0.151	0.72	0.239543	0.15
CBFA2T2	O43439	0.905044	0.883925	0.266	0.999355	0.687282	0.842214	0.742734	0.76554	0.085	2.27	0.229677	0.96
ARHGAP5	Q13017	0.919513	0.880749	0.266	0.987054	0.974851	0.931366	0.151978	0.717129	-0.145	1.79	0.796697	0.33
DBN1	Q16643	0.892466	0.907126	0.266	0.962686	0.921492	0.772258	0.836863	0.820885	-0.176	2.06	0.101035	0.99
MSI1	O43347	0.919969	0.643696	0.266	0.997146	0.982658	0.937723	0.130616	0.344483	-0.036	2.17	0.604772	0.79
TENM3	Q9P273	0.831139	0.671661	0.266	0.999938	0.953423	0.396049	0.539041	0.275635	0.048	6.75	1.45546	0.76
FCHO1	O14526	0.857664	0.743268	0.266	0.998993	0.429412	0.5639	0.430428	0.505513	-0.106	3.42	0.489264	0.95
HSPH1	Q92598	0.81641	0.979561	0.266	0.983009	0.711896	0.29659	0.670248	0.879882	-0.166	0.81	0.806237	0.5
ST7	Q9NRC1	0.862422	0.349123	0.267	0.998052	0.972709	0.593012	0.0444435	0.0349911	-0.121	0.95	-0.447951	0.21
ITGB8	P26012	0.813152	0.463403	0.267	0.998351	0.976602	0.282846	0.0486475	0.0490518	-0.289	2.35	0.585071	0.14
SMAP1	Q8IYB5	0.866202	0.702044	0.267	0.983689	0.555975	0.618423	0.622816	0.384263	0.293	2.69	0.573064	0.98
CCNL1	Q9UK58	0.855839	0.938683	0.267	0.942873	0.986933	0.555147	0.915707	0.853628	-0.054	1.8	0.621238	1
SLC9A7	Q96T83	0.884933	0.214477	0.267	0.9537			0.0632501	0.0462452	-0.214	0.6	0.374752	0.49
EYA3	Q99504	0.90524	0.782351	0.267	0.995036	0.964406	0.845766	0.846068	0.530047	0.067	2.08	0.363578	0.98
VRTN	Q9H8Y1	0.841567	0.120011	0.267	0.858358	0.627577	0.456911	0.0448715	0.0312272	-0.222	0.56	0.213668	0.49
CTDNEP1	O95476	0.917427	0.475487	0.267	0.97268	0.764523	0.921664	0.0601608	0.104041	-0.41	-0.04	-0.831165	0.14
RRAS2	P62070	0.93007	0.865005	0.267	0.674254	0.935476	0.999313	0.152496	0.694066	-0.4	1.01	0.357698	0.2
NFATC3	Q12968	0.913452	0.898495	0.267	0.998062	0.948315	0.899204	0.916572	0.75834	0.173	2.46	0.656718	1
FBXO38	Q6PIJ6	0.900287	0.927358	0.267	0.999962	0.96939	0.821335	0.581069	0.784672	0.051	3.93	0.735406	0.6
MORF4L1	Q9UBU8	0.904914	0.636445	0.268	0.802941	0.958403	0.847201	0.0686949	0.341336	-0.214	0	0.493249	0.65
CHRM4	P08173	0.894877	0.0507527	0.268	0.916844	0.501475	0.790962	0.0507865	0.0319422	-0.233	0.9	-0.67026	0.64
HECTD2	Q5U5R9	0.915081	0.354026	0.268	0.994416	0.87811	0.912816	0.062514	0.0395133	-0.242	1.69	0.348599	0.31
SBF1	O95248	0.802529	0.715854	0.268	0.690539	0.942326	0.226644	0.265575	0.499516	-0.093	2.37	0.694976	0.99
SLC44A1	Q8WWI5	0.840328	0.317083	0.268	0.999254	0.974343	0.456171	0.0515341	0.0440516	-0.296	0.99	-0.476424	0.26
NKD1	Q969G9	0.883538	0.876329	0.268	0.99793	0.923159	0.727983	0.677406	0.770359	-0.224	1.04	0.85147	0.99
GNB2	P62879	0.90713	0.622014	0.268	0.989239	0.386886	0.86135	0.155834	0.197617	-0.389	0.29	0.361994	0.11
FAM135A	Q9P2D6	0.813869	0.35665	0.268	0.787126	0.764022	0.288921	0.0484838	0.127626	-0.251	1.66	0.611714	0.69
ARPC4	P59998	0.912018	0.688924	0.268	0.937799	0.958239	0.890606	0.118559	0.351902	-0.545	-1.78	-1.07429	0.1
NMNAT2	Q9BZQ4	0.925313	0.401119	0.268	0.943848	0.67486	0.970584	0.052586	0.0394074	-0.221	-0.83	-0.121863	0.12
NMT1	P30419	0.928767	0.733669	0.268	0.998501	0.857311	0.995244	0.129562	0.411583	-0.337	0.48	0.4768	0.27
ERBB4	Q15303	0.895203	0.804654	0.268	0.999901	0.970099	0.79226	0.233927	0.500051	-0.088	3.02	0.843318	0.19
SESTD1	Q86VW0	0.924987	0.578028	0.269	0.989113	0.886617	0.96792	0.0479126	0.172474	-0.241	-0.57	0.314882	0.18
ATRNL1	Q5VV63	0.865615	0.502072	0.269	0.995632	0.881519	0.620324	0.210601	0.0560394	-0.062	3.57	1.0623	0.29
PAPOLG	Q9BWT3	0.814194	0.907678	0.269	0.989888	0.835932	0.293062	0.610623	0.761092	-0.217	1.74	0.582719	0.58
DIP2B	Q9P265	0.92251	0.622497	0.269	0.999668	0.964305	0.958981	0.418007	0.26942	-0.167	2.31	0.600622	0.75
GIT2	Q14161	0.91658	0.964991	0.269	0.970633	0.91655	0.924921	0.743516	0.928611	-0.06	2.03	0.414627	0.94
NCOA6	Q14686	0.898853	0.83041	0.269	0.990815	0.836939	0.817614	0.910249	0.566056	0.806	4.34	1.21397	1
AMOT	Q4VCS5	0.883901	0.834912	0.269	0.98871			0.677383	0.658306	0.462	2.4	0.287374	1
PSIP1	O75475	0.852385	0.94179	0.269	0.94635	0.97617	0.539393	0.884964	0.854613	-0.232	0.69	1.6687	1
PDHA1	P08559	0.883901	0.872607	0.269	0.99209			0.537517	0.594547	-0.155	0.47	0.680682	0.16	Yes
CBLB	Q13191	0.881387	0.755835	0.269	0.913125	0.960746	0.717826	0.656876	0.493476	-0.209	2.97	0.730832	0.92
EDA	Q92838	0.883901	0.727968	0.269	0.922512			0.612327	0.418652	0.182	2.76	1.64862	1	Yes
SLC4A8	Q2Y0W8	0.922967	0.316738	0.269	0.999867	0.827289	0.963546	0.0743488	0.0594661	-0.304	0.69	0.406426	0.44
RABEP1	Q15276	0.913256	0.88358	0.269	0.982815	0.97874	0.902578	0.433944	0.771891	-0.222	0.89	0.337344	0.68
IWS1	Q96ST2	0.899244	0.902914	0.27	0.986445	0.933701	0.823368	0.796526	0.790988	-0.329	2.75	1.52407	1
TP63	Q9H3D4	0.928637	0.911338	0.27	0.983222	0.997567	0.999997	0.840962	0.803601	0.201	2.19	0.0136891	0.95
SLC7A1	P30825	0.896116	0.366248	0.27	0.574964	0.892674	0.803314	0.103535	0.0290962	-0.324	1.33	0.128184	0.14
ROR1	Q01973	0.926551	0.749344	0.27	0.906689	0.972694	0.983741	0.500923	0.449937	0.154	2.69	0.460938	0.71
SMAD1	Q15797	0.927659	0.925908	0.27	0.870046	0.984577	0.994999	0.887484	0.721727	0.171	3.97	0.274975	0.5
PPARGC1A	Q9UBK2	0.895269	0.892763	0.27	0.999661	0.955421	0.79894	0.435306	0.830128	-0.083	3.46	0.732858	0.99
MMP14	P50281	0.923749	0.643419	0.27	0.987124	0.938119	0.97015	0.0754575	0.254136	-0.114	2.63	1.06907	0.37
SRGAP1	Q7Z6B7	0.889338	0.868734	0.271	0.987851	0.923524	0.764423	0.851956	0.691559	-0.174	1.61	0.581085	0.82
CNNM2	Q9H8M5	0.928441	0.572228	0.271	0.994106	0.972639	0.998704	0.0773989	0.238517	-0.103	1.51	0.753179	0.66
MEGF9	Q9H1U4	0.844304	0.258321	0.271	0.921919	0.950872	0.487557	0.267384	0.0633626	-0.062	3.14	0.061307	0.71
GANAB	Q14697	0.928376	0.928808	0.271	0.999948	0.89656	0.998686	0.391001	0.796488	-0.176	2.32	0.847941	0.44
RBL2	Q08999	0.895334	0.979768	0.271	0.957797	0.931391	0.802406	0.923213	0.893876	0.163	2.74	0.586525	0.83
RPS6KA4	O75676	0.92603	0.939028	0.271	0.999475	0.245382	0.983843	0.421993	0.808414	-0.13	1.34	0.864816	0.43
LRFN3	Q9BTN0	0.848149	0.116697	0.271	0.860303	0.275661	0.516356	0.078885	0.0307362	-0.209	0.28	-0.0345658	0.49
APEX2	Q9UBZ4	0.882869	0.489253	0.271	0.889125			0.10659	0.0663515	0.051	1.75	0.227716	0.23
MBD1	Q9UIS9	0.927985	0.783455	0.271	0.959616	0.912379	0.99917	0.582206	0.588818	-0.24	1.91	0.486062	0.98
HSPD1	P10809	0.926616	0.928739	0.271	0.985208	0.972962	0.987362	0.685216	0.722654	-0.461	0.19	1.15828	0.25
MPP1	Q00013	0.882869	0.82962	0.272	0.940117			0.571818	0.521361	-0.272	-0.29	0.523829	0.2
STX1B	P61266	0.913712	0.551512	0.272	0.944475	0.355692	0.913732	0.053677	0.181676	-0.493	-1.4	-0.15388	0.23
SWT1	Q5T5J6	0.796142	0.393523	0.272	0.117422	0.883222	0.199851	0.0512038	0.22452	-0.249	-0.36	0.651507	0.91
LPCAT3	Q6P1A2	0.914885	0.406781	0.272	0.980679	0.925072	0.921208	0.0828379	0.0298908	-0.221	-0.47	-0.038225	0.11
ATP6V0A1	Q93050	0.925248	0.483635	0.272	0.99725	0.507618	0.979432	0.0822625	0.0636058	-0.099	1.13	0.380094	0.17
ATP6V0D1	P61421	0.920946	0.535354	0.272	0.988132	0.453214	0.956209	0.0968434	0.128797	-0.426	-1.25	-0.158666	0.11
CPE	P16870	0.870308	0.680638	0.272	0.997847	0.881229	0.661119	0.0947871	0.294673	-0.095	2.81	0.883716	0.28
DPP8	Q6V1X1	0.915537	0.699903	0.272	0.999271	0.640457	0.927169	0.0467977	0.325882	-0.186	1.13	0.696953	0.18
PPP1R13B	Q96KQ4	0.904393	0.324817	0.273	0.976929	0.992357	0.858041	0.150505	0.136277	-0.014	2.47	1.00597	1
RALA	P11233	0.903089	0.850573	0.273	0.950372	0.874632	0.850846	0.749391	0.563101	-0.49	-1.1	0.493396	0.2
TERF2	Q15554	0.927464	0.788565	0.273	0.927472	0.868841	0.999795	0.12032	0.658183	-0.137	2.65	0.989341	0.99
SAE1	Q9UBE0	0.858381	0.75839	0.273	0.988952	0.877201	0.584364	0.0540859	0.496568	-0.398	-0.37	0.572231	0.35
INHBB	P09529	0.902503	0.449385	0.273	0.916829	0.909789	0.848892	0.0976498	0.0693059	-0.142	3.05	0.61075	0.34
WNT5A	P41221	0.88269	0.661097	0.273	0.974673	0.979523	0.735707	0.149266	0.259316	-0.206	0.97	0.442364	0.2
TRIM39	Q9HCM9	0.927398	0.71758	0.273	0.999421	0.966241	0.999317	0.0542481	0.412	-0.484	0.57	-0.139799	0.26
L3MBTL3	Q96JM7	0.872393	0.521337	0.273	0.999499	0.982042	0.673605	0.0501471	0.237677	-0.282	1.92	0.76432	0.83
GPRASP2	Q96D09	0.882353	0.641079	0.273	0.498015			0.0835317	0.437507	-0.304	0.86	0.644271	0.99
LSAMP	Q13449	0.906283	0.33918	0.273	0.946284	0.87524	0.869058	0.0485024	0.0319499	-0.29	0.19	0.0706999	0.21
SRPK2	P78362	0.922315	0.809695	0.273	0.997504	0.898284	0.96748	0.425533	0.673876	-0.326	1.38	0.609705	0.98
PABPC1	P11940	0.898397	0.998826	0.273	0.999692	0.988154	0.828363	0.846899	0.94585	0.147	1.32	0.59118	0.37
FOXJ3	Q9UPW0	0.906739	0.81584	0.274	0.977575	0.905239	0.875002	0.866575	0.590867	0.249	2.18	0.228288	0.96
NABP2	Q9BQ15	0.916971	0.919693	0.274	0.956805	0.321917	0.939449	0.867028	0.789026	0.205	3.44	1.09479	0.96
GRHL2	Q6ISB3	0.92616	0.823919	0.274	0.999881	0.992814	0.99047	0.266746	0.651642	-0.207	0.68	0.727435	0.64
GTF2I	P78347	0.921533	0.97963	0.274	0.999349	0.827191	0.965687	0.799546	0.907844	-0.087	1.48	0.814029	0.76
FGFR2	P21802	0.918274	0.852852	0.274	0.999752	0.99085	0.946396	0.202041	0.652316	-0.315	1.19	0.436729	0.27
HNRNPH3	P31942	0.913321	0.993647	0.274	0.996456	0.862232	0.915619	0.941543	0.866363	0.289	10.94	4.19176	1
TRIM2	Q9C040	0.924531	0.710261	0.274	0.894264	0.981101	0.982208	0.106248	0.34599	-0.05	0.77	1.23388	0.29
TGFB3	P10600	0.923684	0.337039	0.274	0.922717	0.995916	0.979295	0.0658261	0.0382425	-0.35	-0.03	0.220153	0.25
SLC8A1	P32418	0.820907	0.519265	0.274	0.988209	0.904294	0.349661	0.0727531	0.0930364	-0.225	0.58	0.672106	0.16
APPBP2	Q92624	0.907847	0.44103	0.274	0.999071	0.953207	0.885681	0.0714028	0.0362446	-0.233	-0.25	0.34311	0.1
HSP90B1	P14625	0.908433	0.988814	0.274	0.987843	0.990918	0.890316	0.840648	0.877722	-0.266	0.53	0.736386	0.43
RAB10	P61026	0.923162	0.969548	0.274	0.944405	0.925942	0.979897	0.73984	0.809085	-0.447	0.27	0.729722	0.24
FBXO28	Q9NVF7	0.883994	0.880127	0.274	0.930139	0.947191	0.748814	0.700967	0.745801	0.051	1.27	0.226017	0.84
SUGP1	Q8IWZ8	0.911105	0.955393	0.274	0.999636	0.803492	0.905526	0.886825	0.883891	-0.038	1.34	0.973512	1
CHAMP1	Q96JM3	0.822276	0.88793	0.274	0.985194	0.967968	0.35988	0.649551	0.804451	-0.237	4.25	0.284433	1
ODF1	Q14990	0.818952	0.628021	0.275	0.417384	0.579009	0.335835	0.153106	0.25528	-0.384	5.1	-1.27154	0.13
LSM12	Q3MHD2	0.918535	0.720135	0.275	0.931682	0.548833	0.951639	0.170232	0.389594	-0.327	-0.52	-0.410804	0.19
MCMBP	Q9BTE3	0.912409	0.698108	0.275	0.998215	0.980603	0.912884	0.122575	0.331856	-0.196	0.57	0.07119	0.2
MYO16	Q9Y6X6	0.907521	0.268471	0.275	0.998667	0.890168	0.887475	0.289516	0.0817056	-0.004	3.8	0.876626	0.93
ADCY1	Q08828	0.921794	0.325024	0.275	0.99991	0.89181	0.974293	0.0810262	0.0641281	-0.104	1.09	0.523078	0.52
DCAF15	Q66K64	0.925704	0.421558	0.275	0.99506	0.777979	0.993579	0.0475494	0.0707101	-0.146	0.97	0.382185	0.33
FRYL	O94915	0.889599	0.638586	0.275	1	0.880361	0.780714	0.299614	0.352859	-0.044	1.83	0.648485	0.99
RPL15	P61313	0.830944	0.885858	0.275	0.956294	0.983259	0.419881	0.788836	0.715993	-0.306	-0.63	0.854917	0.67
COPS6	Q7L5N1	0.925965	0.443654	0.275	0.845861	0.524576	0.995737	0.124896	0.0883728	-0.314	0.02	-0.0158454	0.29
PKNOX2	Q96KN3	0.920164	0.535492	0.275	0.917369	0.986774	0.96376	0.488841	0.218946	0.168	0.96	-0.129116	0.98
RBPMS	Q93062	0.860988	0.722	0.275	0.783172	0.986768	0.610043	0.165465	0.494067	-0.278	0.89	-0.616942	0.64
RPS10	P46783	0.833681	0.898978	0.275	0.946463	0.656093	0.442192	0.710348	0.824897	-0.352	-0.95	0.628409	0.96
TCF7L2	Q9NQB0	0.920099	0.738365	0.276	0.989605	0.994325	0.96668	0.452254	0.509133	-0.08	2.25	0.393521	1
ATAD2	Q6PL18	0.909737	0.983566	0.276	0.999998	0.984046	0.903889	0.869312	0.941433	-0.137	1.42	0.792956	0.9
SPRY2	O43597	0.856035	0.840492	0.276	0.930517	0.953543	0.584246	0.606441	0.721103	-0.132	1.69	-0.114103	0.98
PLXNC1	O60486	0.920295	0.600884	0.276	0.999715	0.997048	0.967636	0.0461107	0.178634	-0.172	1.47	0.776212	0.18
SLC4A4	Q9Y6R1	0.917101	0.621392	0.276	0.999996	0.754801	0.949307	0.275433	0.28271	-0.265	2.27	0.521428	0.68
OMG	P23515	0.826056	0.319431	0.276	0.863213	0.174226	0.38755	0.0489644	0.0383384	-0.137	-0.08	-0.633522	0.2
GMDS	O60547	0.856296	0.731045	0.276	0.99769	0.977396	0.585468	0.0873997	0.380136	-0.29	-0.43	0.772978	0.14
TAF7L	Q5H9L4	0.880289	0.398314	0.276	0.843723			0.0553395	0.207271	-0.324	1.62	0.382577	0.91
BANP	Q8N9N5	0.886405	0.552824	0.276	0.958648	0.974169	0.770867	0.128998	0.273779	0.027	0.11	0.174838	0.89
CDC27	P30260	0.922706	0.98474	0.276	0.486673	0.847785	0.983636	0.614138	0.887656	-0.097	1.14	0.388719	0.3
RFX1	P22670	0.921924	0.896837	0.276	0.998753	0.792867	0.977586	0.909952	0.746682	0.3	3.67	0.604935	1
DPYSL2	Q16555	0.9244	0.894835	0.276	0.995558	0.977245	0.994186	0.628756	0.676904	-0.136	0.88	0.74622	0.35
SPIN1	Q9Y657	0.892792	0.853542	0.277	0.925083	0.814426	0.808538	0.68893	0.631981	-0.226	0.07	0.636724	0.54
PPP1CA	P62136	0.925182	0.794089	0.277	0.941509	0.4304	0.998244	0.538055	0.445922	-0.212	0.18	0.620552	0.17
TAOK1	Q7L7X3	0.924075	0.989711	0.277	1	0.967696	0.993343	0.842813	0.951427	0.14	7.44	0.737252	0.96
FBXO42	Q6P3S6	0.874674	0.851885	0.277	0.975946	0.930967	0.704457	0.487823	0.731757	-0.055	2.94	0.86444	0.99
FBXO45	P0C2W1	0.889729	0.481978	0.277	0.857973	0.96589	0.787367	0.0528044	0.0750355	-0.179	0.44	1.02915	0.22
KCNH2	Q12809	0.905435	0.352783	0.277	0.996051	0.979582	0.878124	0.1726	0.140319	-0.172	4.01	0.714677	0.96	Yes
LMX1A	Q8TE12	0.875456	0.591976	0.277	0.90126	0.861905	0.707893	0.486095	0.259387	0.157	1.93	0.227994	0.94
OGDH	Q02218	0.924335	0.716407	0.277	0.993695	0.840252	0.993814	0.0608521	0.369187	-0.224	1.4	0.52494	0.22
SLTM	Q9NWH9	0.880344	0.970584	0.277	0.999996	0.990879	0.733913	0.92073	0.872561	0.015	4.91	2.09903	1
FMN2	Q9NZ56	0.868418	0.895456	0.277	0.994503	0.974862	0.666917	0.739584	0.7624	0.157	3.38	1.36195	1
ADD2	P35612	0.848996	0.900428	0.277	0.999175	0.744201	0.540337	0.783625	0.779709	-0.213	0.77	0.452623	0.84
KCNN2	Q9H2S1	0.921403	0.672007	0.277	0.971049	0.909494	0.977952	0.484568	0.269194	0.03	3.93	0.460987	0.52
VWC2	Q2TAL6	0.81993	0.0617318	0.278	0.795161	0.609653	0.350792	0.0625542	0.0369063	-0.326	1.21	-0.201547	0.63
ERP44	Q9BS26	0.868874	0.610275	0.278	0.956751	0.816917	0.668233	0.0657294	0.210515	-0.302	0.51	-0.0647538	0.14
IQGAP1	P46940	0.839416	0.924251	0.278	0.999977	0.978557	0.48196	0.674922	0.707933	-0.099	-0.05	0.928181	0.26
QRICH1	Q2TAL8	0.924857	0.792501	0.278	0.99607	0.890464	0.998958	0.772984	0.531517	0.284	1.32	-0.0961015	0.82
SSRP1	Q08945	0.924726	0.992888	0.278	0.999693	0.749009	0.998414	0.84514	0.895407	-0.315	2.12	1.48453	0.51
EIF3G	O75821	0.914103	0.985568	0.278	0.983422	0.648546	0.938382	0.810005	0.90827	-0.332	-0.05	0.780884	0.6
DAPK1	P53355	0.909085	0.646043	0.278	0.9997	0.971913	0.90615	0.053794	0.250289	-0.204	0.83	0.836752	0.25
AFF2	P51816	0.879257	0.117463	0.278	0.998761			0.15837	0.0953783	0.014	2.21	0.626351	1	Yes
TARDBP	Q13148	0.909606	0.997514	0.278	0.980708	0.971995	0.909594	0.948494	0.954108	0.46	5.95	2.038	0.9
ADAM23	O75077	0.873762	0.560282	0.278	0.995404	0.851435	0.702476	0.0617652	0.163648	-0.121	2.61	1.03049	0.41
MTMR12	Q9C0I1	0.923423	0.70018	0.278	0.997884	0.924794	0.994242	0.0549801	0.415657	-0.319	-0.13	0.426241	0.52
NR0B1	P51843	0.879257	0.144248	0.279	0.791995			0.0529417	0.044509	-0.284	1.27	-0.0670407	0.47	Yes
PTK7	Q13308	0.883929	0.429568	0.279	0.975879	0.966354	0.760563	0.0500186	0.113552	-0.209	1.67	0.593435	0.53
ZNF770	Q6IQ21	0.85056	0.791603	0.279	0.827513	0.749486	0.55562	0.134555	0.53647	0.052	0.86	0.772422	0.37
FHL1	Q13642	0.878741	0.560071	0.279	0.918481			0.0638197	0.172621	-0.376	0.31	0.127645	0.27
RPS3A	P61247	0.793144	0.995166	0.279	0.74427	0.979676	0.205695	0.802596	0.884897	-0.415	-0.27	0.941151	0.16
PSMB1	P20618	0.910128	0.877848	0.279	0.718811	0.997878	0.914428	0.549795	0.678353	-0.167	0.97	0.326954	0.35
NASP	P49321	0.915733	0.96361	0.279	0.470216	0.912805	0.950124	0.881262	0.936569	-0.341	0.83	1.17663	1
ARID3A	Q99856	0.822862	0.954012	0.279	0.425084	0.820547	0.377906	0.862888	0.880058	0.17	5.39	1.17733	1
RBM15	Q96T37	0.900613	0.993026	0.279	0.999853	0.770258	0.857004	0.916423	0.951136	-0.025	6.69	1.8273	1
GNA12	Q03113	0.923618	0.828062	0.279	0.90827	0.939126	0.997923	0.0506049	0.615563	-0.374	-0.51	0.472846	0.17
ARHGAP26	Q9UNA1	0.883668	0.573401	0.279	0.99886	0.874172	0.762626	0.16277	0.172181	0.005	2.28	0.337115	0.4
DCUN1D1	Q96GG9	0.897875	0.718547	0.279	0.990513	0.930702	0.844304	0.0670061	0.386641	-0.459	-0.93	0.110967	0.15
KDM1A	O60341	0.924009	0.864729	0.279	0.991028	0.982002	0.999598	0.526265	0.626161	-0.125	3.19	0.823879	0.38
KCNMA1	Q12791	0.92414	0.891175	0.28	0.999217	0.991499	0.99972	0.587733	0.685032	0.16	1.82	0.72536	0.47
XPOT	O43592	0.906804	0.423077	0.28	0.997934	0.972255	0.893981	0.124534	0.0468493	-0.31	0.25	-0.22128	0.16
INTS2	Q9H0H0	0.892727	0.11787	0.28	0.999806	0.949378	0.817803	0.0594811	0.0351795	-0.213	0.67	-0.2022	0.51
GRHL3	Q8TE85	0.887057	0.626226	0.28	0.995584	0.989694	0.786175	0.0521185	0.328093	-0.247	2.54	0.759599	0.73
PRR14L	Q5THK1	0.895529	0.732634	0.28	0.984999	0.951115	0.831269	0.0582585	0.554074	-0.172	1.68	1.0192	1
BAP1	Q92560	0.920881	0.894075	0.28	0.385638	0.681812	0.984304	0.716753	0.817019	-0.119	2.03	0.869815	0.99	Yes
PSPC1	Q8WXF1	0.883016	0.976454	0.28	0.992607	0.469212	0.762135	0.913941	0.895578	0.229	5.04	1.09613	0.98
ARNTL	O00327	0.922119	0.884684	0.28	0.987643	0.994282	0.99096	0.743385	0.755213	-0.075	2.3	0.883863	0.94
GTF2A1	P52655	0.858316	0.787253	0.28	0.956765	0.976657	0.608987	0.627212	0.573237	0.272	-0.52	0.0728235	0.93
HAS2	Q92819	0.814911	0.421213	0.28	0.994246	0.977165	0.330293	0.076754	0.0374759	-0.3	0.05	0.125113	0.12
PDZD2	O15018	0.896442	0.679671	0.281	0.999645	0.961306	0.83689	0.502318	0.358226	0.01	2.86	1.69008	1
PRICKLE2	Q7Z3G6	0.840133	0.950559	0.281	0.987837	0.933263	0.493115	0.83921	0.87711	0.012	1.68	0.961554	0.99
RAB7A	P51149	0.914168	0.865212	0.281	0.922269	0.435856	0.945237	0.401437	0.644849	-0.344	-0.63	-0.199064	0.13
SIK2	Q9H0K1	0.920751	0.834346	0.281	0.999837	0.975907	0.983132	0.547102	0.621736	0.184	2.18	0.164351	0.66
TESK1	Q15569	0.913386	0.101712	0.281	0.999004	0.521079	0.942553	0.109101	0.089089	-0.091	2.87	0.50524	0.98
CTBP1	Q13363	0.922771	0.34567	0.281	0.979764	0.849255	0.99998	0.0495366	0.0418821	-0.2	0.09	0.236815	0.29
AGFG1	P52594	0.845216	0.931018	0.281	0.969266	0.82157	0.528001	0.874343	0.820988	0.176	4.22	0.849215	1
SART3	Q15020	0.890706	0.810178	0.281	0.991709	0.976681	0.806599	0.0702941	0.633105	-0.123	0.19	0.495798	0.53
PSMA3	P25788	0.891293	0.722138	0.281	0.990282	0.892373	0.810311	0.621852	0.29062	-0.168	0.35	0.437513	0.21
SLC39A10	Q9ULF5	0.832769	0.419003	0.281	0.997851	0.94037	0.450588	0.0642108	0.192081	-0.216	0.28	1.23267	0.98
ATP6V0B	Q99437	0.85988	0.414376	0.282	0.927635	0.758683	0.620763	0.0697265	0.0493798	-0.192	0.27	0.112698	0.2
SSH2	Q76I76	0.898918	0.779658	0.282	0.999753	0.718587	0.855422	0.305355	0.625758	-0.229	1.17	0.645414	0.99
FOXJ1	Q92949	0.889794	0.0250656	0.282	0.826867	0.920039	0.800261	0.072629	0.0339184	-0.098	1.33	0.293238	0.95
ZNF710	Q8N1W2	0.832834	0.0589698	0.282	0.943124	0.959874	0.451385	0.058433	0.0398183	-0.301	2.1	0.19632	0.75
FYN	P06241	0.92049	0.999586	0.282	0.995636	0.923755	0.983641	0.769388	0.930611	0.07	2.88	0.951949	0.17
CNP	P09543	0.919056	0.994338	0.282	0.890888	0.435589	0.978244	0.710794	0.884762	-0.342	0.77	0.781489	0.17
PACS2	Q86VP3	0.858642	0.641417	0.282	0.999325	0.77124	0.616269	0.256359	0.369586	-0.127	1.45	0.466214	0.97
RAPGEF6	Q8TEU7	0.880149	0.890139	0.283	0.998026	0.958871	0.748824	0.785009	0.777156	-0.156	1.23	0.871938	0.99
CLCN5	P51795	0.877193	0.463121	0.283	0.994242			0.0786202	0.0340693	-0.224	1.72	0.385027	0.12	Yes
PIK3C2B	O00750	0.869265	0.67104	0.283	0.976238	0.925264	0.685512	0.309678	0.307145	-0.038	4.06	0.837013	0.6
ARNT	P27540	0.917753	0.580928	0.283	0.976348	0.505427	0.969388	0.245808	0.281371	0.081	2.81	0.81692	1
TLN2	Q9Y4G6	0.896702	0.738434	0.283	0.999853	0.97048	0.844204	0.177865	0.415438	0.11	0.51	0.738755	0.41
NRIP1	P48552	0.861966	0.747411	0.283	0.991172	0.899577	0.637333	0.367235	0.522937	-0.018	1.98	1.08438	1
RYR3	Q15413	0.899831	0.391797	0.283	1	0.964988	0.862962	0.0736979	0.133947	-0.204	2.38	1.32477	0.82
KCND3	Q9UK17	0.922576	0.0758183	0.283	0.803753	0.974657	0.999985	0.052565	0.0455593	-0.212	1.18	-0.0834906	0.65
LRCH1	Q9Y2L9	0.843326	0.546471	0.283	0.982397	0.819828	0.518947	0.215125	0.235454	-0.035	2.95	0.353957	0.86
PTPN4	P29074	0.895725	0.571537	0.283	0.999998	0.740647	0.839382	0.100088	0.144402	-0.095	1.69	0.662403	0.24
ZNF182	P17025	0.877193	0.916313	0.283	0.856542			0.539638	0.744114	-0.314	0.44	0.889172	0.37
ASB7	Q9H672	0.85434	0.424734	0.283	0.993244	0.998156	0.596196	0.0662731	0.052778	-0.257	-0.42	0.159908	0.18
YEATS2	Q9ULM3	0.867896	0.966027	0.284	0.999978	0.953503	0.680771	0.931761	0.864109	0.305	5.58	1.15921	1
STRN4	Q9NRL3	0.917688	0.773719	0.284	0.999575	0.750175	0.972317	0.491161	0.55071	-0.065	2.03	1.08077	0.94
CUL9	Q8IWT3	0.876677	0.0781342	0.284	0.967476			0.0481727	0.0449214	-0.152	2.55	0.595526	0.78
NAA15	Q9BXJ9	0.896051	0.655918	0.284	0.998577	0.966499	0.843934	0.0539724	0.27682	-0.353	-0.5	0.359021	0.19
EML1	O00423	0.866137	0.878746	0.284	0.999446	0.983117	0.668198	0.521614	0.69061	-0.203	2.29	1.23673	0.55
RBBP7	Q16576	0.876677	0.718821	0.284	0.983294			0.376483	0.32293	-0.314	0.03	0.371468	0.22
FLI1	Q01543	0.878845	0.957533	0.284	0.819814	0.99634	0.744627	0.84632	0.893846	0.04	2.42	0.577508	0.95
TMEM185B	Q9H7F4	0.896507	0.441168	0.284	0.493451	0.329767	0.846455	0.0594414	0.108679	-0.51	-0.31	-1.03492	0.11
ADAM17	P78536	0.906413	0.739332	0.284	0.997368	0.988182	0.904416	0.0545514	0.449329	-0.216	0.87	0.757655	0.4
DENND4A	Q7Z401	0.91847	0.864591	0.284	0.00135462	0.968937	0.979123	0.421598	0.831343	-0.183	0.96	0.700269	0.99
IVNS1ABP	Q9Y6Y0	0.880931	0.835589	0.284	0.999066	0.954218	0.758773	0.384497	0.587275	-0.182	1.56	0.729297	0.34
FIGN	Q5HY92	0.915211	0.710123	0.284	0.741736	0.968321	0.963709	0.786472	0.393925	0.137	3.57	0.402588	0.99
MICAL3	Q7RTP6	0.921272	0.914929	0.284	0.999998	0.866913	0.999666	0.806664	0.811473	-0.062	3.39	1.01861	1
CRMP1	Q14194	0.879301	0.89159	0.284	0.953273	0.975351	0.749311	0.668539	0.650096	-0.06	1.45	0.997721	0.33
AHCYL1	O43865	0.921011	0.624637	0.285	0.999795	0.432787	0.997033	0.211142	0.208088	-0.252	0.37	0.282555	0.21
KCNA4	P22459	0.910649	0.338558	0.285	0.946234	0.887386	0.933771	0.0500971	0.151746	-0.122	1.68	0.690647	0.9
TBX3	O15119	0.913843	0.819017	0.285	0.948925	0.999503	0.956049	0.776182	0.62428	-0.026	3.45	0.382168	0.98	Yes
SLC1A3	P43003	0.813282	0.298439	0.285	0.43252	0.880901	0.336572	0.0677625	0.0359782	-0.263	-1.1	0.225968	0.19
EHD1	Q9H4M9	0.803376	0.947521	0.285	0.894832	0.300725	0.282466	0.13162	0.857287	-0.28	1.09	0.732107	0.27
PLCG2	P16885	0.826968	0.996824	0.285	0.999993	0.980717	0.418867	0.736011	0.898865	-0.129	1.02	0.680715	0.17
CDK6	Q00534	0.919773	0.65281	0.285	0.923677	0.985773	0.99283	0.271882	0.246995	-0.417	-0.79	-0.118693	0.15
COL12A1	Q99715	0.874609	0.899185	0.285	1	0.995062	0.728885	0.717053	0.709846	0.264	7.23	1.77503	0.84
USP10	Q14694	0.830879	0.97818	0.285	0.988853	0.970896	0.451225	0.774472	0.946594	-0.166	3.09	0.954906	0.96
BCL11B	Q9C0K0	0.909932	0.962229	0.285	0.929785	0.995606	0.932488	0.847639	0.890146	-0.051	3.46	1.39569	1
DBF4	Q9UBU7	0.875645	0.989809	0.285	0.998168			0.89678	0.945054	-0.179	0.77	0.838679	0.78
MFN2	O95140	0.891619	0.436887	0.285	0.999816	0.576099	0.82609	0.0495294	0.0464754	-0.126	0.55	0.291849	0.17
RIBC1	Q8N443	0.875645	0.320899	0.285	0.96626			0.0776846	0.0761354	-0.057	-0.95	0.140044	0.5
PLS3	P13797	0.875129	0.836545	0.285	0.987822			0.256636	0.580783	-0.337	-0.09	0.83832	0.2
ARIH2	O95376	0.919838	0.433297	0.285	0.987412	0.749504	0.996971	0.0516855	0.0891148	-0.255	0.71	-0.160496	0.3
PYGO2	Q9BRQ0	0.908042	0.85009	0.285	0.923104	0.433257	0.923822	0.935342	0.612935	0.354	5.17	1.73468	1
DCC	P43146	0.866071	0.413755	0.285	0.999999	0.957237	0.677368	0.0653719	0.188168	-0.085	2.1	0.715461	0.98
CDC42BPA	Q5VT25	0.920425	0.97086	0.285	0.99992	0.927201	0.999271	0.842594	0.877333	-0.038	4.52	0.892913	0.81
LASP1	Q14847	0.868352	0.991714	0.285	0.866739	0.702708	0.695092	0.874378	0.938837	0.074	2.94	0.773729	0.75
DIAPH2	O60879	0.875129	0.828118	0.285	0.999119			0.319821	0.619642	0.015	3.27	0.834987	0.62
SP4	Q02446	0.892662	0.877503	0.285	0.951288	0.985867	0.836306	0.874501	0.711483	0.357	2.84	0.717601	0.99
FZD5	Q13467	0.896637	0.146941	0.286	0.898345	0.960585	0.856153	0.0528387	0.0402711	-0.267	1.86	-0.308822	0.46
SHE	Q5VZ18	0.847302	0.800994	0.286	0.72162	0.622267	0.554715	0.845567	0.578682	-0.199	1.24	1.33577	1
RND3	P61587	0.881843	0.905883	0.286	0.940813	0.923356	0.775624	0.214944	0.776696	-0.254	0.41	-0.414986	0.22
ATF2	P15336	0.91684	0.781729	0.286	0.892244	0.87772	0.979772	0.596539	0.603085	-0.094	1.49	-0.281362	1
DDX1	Q92499	0.919708	0.94248	0.286	0.998607	0.987128	0.998252	0.388329	0.785438	-0.336	1.24	1.34565	0.26
LEPR	P48357	0.892205	0.516296	0.286	0.999805	0.912581	0.836951	0.0467474	0.105262	-0.198	0.94	0.295999	0.18
CLUH	O75153	0.895855	0.529002	0.286	0.999702	0.969	0.855539	0.0563964	0.185147	-0.188	0.64	0.703699	0.55
PPP6R3	Q5H9R7	0.912278	0.690581	0.286	0.995715	0.911012	0.951711	0.14534	0.44285	-0.111	1.84	0.243398	0.85
ST18	O60284	0.906087	0.510012	0.286	0.99901	0.864119	0.915517	0.0607873	0.247102	-0.132	2.26	1.01941	0.99
RPL18	Q07020	0.838047	0.984256	0.287	0.554781	0.821807	0.498743	0.837527	0.910083	-0.399	0.53	0.610244	0.54
MAP4K5	Q9Y4K4	0.809763	0.777724	0.287	0.94427	0.69405	0.332401	0.105596	0.505515	-0.294	0.9	0.517066	0.25
RAC2	P15153	0.890185	0.558555	0.287	0.873092	0.7042	0.821169	0.0688431	0.164696	-0.359	0.32	-0.699125	0.12
PSMA1	P25786	0.918014	0.919762	0.287	0.947988	0.993431	0.988113	0.537403	0.737801	-0.178	0.76	-0.0776915	0.21
PSMA2	P25787	0.903285	0.799544	0.287	0.937475	0.943467	0.898792	0.458872	0.466934	-0.181	0.1	0.322527	0.12
PTP4A2	Q12974	0.887122	0.784974	0.287	0.760773	0.792549	0.808163	0.106555	0.536842	-0.492	-0.47	-0.43191	0.13
PTCHD1	Q96NR3	0.874613	0.429281	0.287	0.947053			0.115171	0.0285364	-0.229	-0.12	-0.0528779	0.11	Yes
AMD1	P17707	0.903806	0.457257	0.287	0.903414	0.822099	0.90277	0.058276	0.0628317	-0.183	0.36	-0.0472258	0.13
BRINP1	O60477	0.799857	0.482254	0.287	0.995424	0.931858	0.271334	0.0769063	0.0590693	-0.099	0.71	0.364493	0.14
PLXNB2	O15031	0.824426	0.664135	0.287	0.992862	0.943237	0.415263	0.0526597	0.289136	-0.167	1.8	0.867577	0.32
TSHZ3	Q63HK5	0.900938	0.879782	0.287	0.425646	0.991788	0.887486	0.917231	0.754625	0.059	1.64	0.633963	1
PSAP	P07602	0.849192	0.457603	0.287	0.950037	0.567145	0.577587	0.0666226	0.089355	-0.327	0.22	-0.535738	0.18
CBX4	O00257	0.917883	0.926115	0.288	0.381198	0.936884	0.990462	0.848695	0.857056	-0.061	1.97	1.06133	1
CHUK	O15111	0.916189	0.48764	0.288	0.998704	0.924161	0.981388	0.0596848	0.0771849	-0.307	0.18	0.365473	0.14
GRM4	Q14833	0.874935	0.448557	0.288	0.97935	0.78965	0.739849	0.0476671	0.0561859	-0.205	1.64	0.540541	0.21
DPF1	Q92782	0.912735	0.291051	0.288	0.988986	0.712115	0.957712	0.0540405	0.12246	-0.36	1.52	0.246535	0.73
GTF3C2	Q8WUA4	0.914559	0.694172	0.288	0.999786	0.966635	0.973335	0.429837	0.405525	-0.173	2.06	0.611845	0.89
RAB11FIP4	Q86YS3	0.874348	0.663582	0.288	0.993664	0.556777	0.737452	0.0548987	0.444075	-0.303	0.98	0.687217	0.98
E2F7	Q96AV8	0.845933	0.83331	0.288	0.423131	0.918878	0.553359	0.335393	0.753339	-0.073	1.22	0.686514	0.99
NISCH	Q9Y2I1	0.910779	0.193965	0.288	0.817101	0.64738	0.948125	0.0513198	0.0983413	-0.146	1.3	0.483709	0.76
ZCCHC2	Q9C0B9	0.858511	0.894697	0.288	0.305659	0.964559	0.634883	0.858211	0.773087	0.235	3.06	1.21219	1
EIF5	P55010	0.893183	0.9585	0.288	0.90786	0.958916	0.844793	0.887031	0.872725	-0.319	0.62	0.749161	0.8
RIMS1	Q86UR5	0.912344	0.82606	0.289	0.0292114	0.848323	0.954919	0.767979	0.681385	-0.152	1.49	1.06355	1
SENP1	Q9P0U3	0.90133	0.870943	0.289	0.993897	0.796778	0.891727	0.865048	0.696447	-0.004	1.7	0.494426	0.86
GRIK5	Q16478	0.900222	0.281315	0.289	0.91778	0.679328	0.883457	0.0512329	0.0637136	-0.126	2.88	0.37681	0.54
IRAK1	P51617	0.874097	0.515581	0.289	0.994302			0.57742	0.185448	-0.034	1.84	0.249001	0.98
KIF5B	P33176	0.915276	0.887654	0.289	0.761007	0.99136	0.976323	0.350125	0.819141	-0.095	2.03	0.891949	0.86
ZFP36L2	P47974	0.812565	0.952631	0.289	0.456434	0.652047	0.346139	0.868244	0.901853	0.122	2.55	0.588338	1
GALNT13	Q8IUC8	0.795881	0.633545	0.289	0.853953	0.481776	0.250938	0.0789244	0.217721	-0.272	2.14	0.507919	0.13
LOX	P28300	0.885558	0.388482	0.289	0.979358	0.888184	0.80246	0.378576	0.0642137	0.077	3.32	0.374327	0.7
PAK3	O75914	0.873581	0.860195	0.289	0.987005			0.383109	0.727186	-0.3	0.94	0.46048	0.68
PHF3	Q92576	0.888425	0.951664	0.29	0.999469	0.983164	0.819354	0.87661	0.857247	0.097	3.12	1.29677	1
PTPRZ1	P23471	0.892336	0.182433	0.29	0.994708	0.875538	0.843513	0.0460052	0.125475	-0.13	1.76	1.00409	1
IKZF2	Q9UKS7	0.89377	0.913617	0.29	0.922957	0.991067	0.850362	0.678785	0.804502	-0.197	0.85	0.540541	0.74
REST	Q13127	0.876238	0.787667	0.29	0.972672	0.821665	0.750378	0.0538612	0.671222	-0.168	1.52	1.02962	1
UBE2D2	P62837	0.918339	0.88206	0.29	0.945313	0.829134	0.997263	0.158034	0.727739	-0.18	1.15	-0.869929	0.16
ARRDC3	Q96B67	0.891814	0.104405	0.29	0.978747	0.975622	0.840822	0.0719868	0.0360539	-0.31	0.25	0.135699	0.56
DLG1	Q12959	0.88999	0.973208	0.29	0.998742	0.992896	0.826659	0.725364	0.914334	-0.118	1.2	1.07277	0.81
TMEM201	Q5SNT2	0.851277	0.512015	0.29	0.841904	0.873825	0.59499	0.309261	0.224686	-0.128	2.23	0.0860879	0.93
CTPS1	P17812	0.904002	0.82751	0.29	0.932192	0.921809	0.91385	0.474653	0.553014	-0.268	0.5	0.767375	0.28
MYO18A	Q92614	0.915342	0.93378	0.29	0.999418	0.933264	0.982755	0.89989	0.835526	-0.171	2.5	1.10604	0.99
DDX3Y	O15523	0.873065	0.992814	0.29	0.7731			0.945766	0.899139	0.256	8.36	2.06325	0.85
KCNJ4	P48050	0.91104	0.142936	0.29	0.825953	0.828065	0.955605	0.0666918	0.0312214	-0.22	0.96	0.0178383	0.45
DLGAP4	Q9Y2H0	0.901721	0.790084	0.291	0.991953	0.625675	0.900139	0.588543	0.591009	-0.126	2.27	0.764026	1
SYT2	Q8N9I0	0.890446	0.878608	0.291	0.887811	0.921759	0.833571	0.0507982	0.825372	-0.427	0.29	0.966145	0.69
UBE2I	P63279	0.916775	0.935299	0.291	0.943944	0.360803	0.991324	0.0659065	0.87248	-0.441	-0.13	-0.355427	0.25
TNRC18	O15417	0.890315	0.967408	0.291	0.999974	0.976312	0.830907	0.851553	0.875653	0.195	5.01	1.67744	1
SIPA1L2	Q9P2F8	0.844956	0.821848	0.291	0.99922	0.959431	0.554769	0.828805	0.603224	-0.047	2.85	1.28624	0.99
RC3H1	Q5TC82	0.910063	0.738227	0.291	0.99954	0.982249	0.948808	0.473352	0.488166	0.054	3.41	0.474611	0.98
PITPNB	P48739	0.84287	0.802721	0.291	0.974445	0.950938	0.539355	0.320686	0.527952	-0.47	-0.77	0.234675	0.19
ATP6V1B2	P21281	0.863139	0.658127	0.291	0.991449	0.933884	0.66943	0.0629662	0.275583	-0.231	0.43	0.477567	0.23
RAPGEF4	Q8WZA2	0.906674	0.534733	0.291	0.957226	0.92654	0.93148	0.0652219	0.129608	-0.071	0.25	0.383197	0.25
KLF12	Q9Y4X4	0.868678	0.807761	0.291	0.982233	0.930728	0.71148	0.582838	0.650049	-0.087	0.7	0.165446	1
TOP2A	P11388	0.846129	0.992197	0.291	0.996224	0.808514	0.564263	0.941634	0.867685	-0.1	2.3	1.43171	0.51
SFRP1	Q8N474	0.82586	0.242439	0.292	0.465846	0.934573	0.432866	0.0631038	0.0344876	-0.297	0.61	0.0397769	0.25
LHX9	Q9NQ69	0.8997	0.28166	0.292	0.941758	0.97051	0.891098	0.0563491	0.0613143	-0.201	1.68	0.375275	0.5
FBXL3	Q9UKT7	0.898723	0.329098	0.292	0.251435	0.973601	0.886553	0.0487599	0.0656705	-0.402	-0.54	-0.297175	0.16
BAZ2B	Q9UIF8	0.881778	0.847811	0.292	0.999921	0.943659	0.790955	0.250488	0.746633	0.024	2.81	1.46763	1
EPB41L2	O43491	0.839286	0.982737	0.292	0.993883	0.930987	0.522151	0.897768	0.957127	-0.287	0.34	0.941086	0.97
GK	P32189	0.872549	0.449729	0.292	0.903259			0.0855933	0.046471	-0.284	0.34	0.414888	0.16	Yes
ULK1	O75385	0.916058	0.917898	0.292	0.96446	0.743959	0.990083	0.810694	0.818593	-0.01	4.04	0.798968	1
MLLT1	Q03111	0.912604	0.985085	0.292	0.991457	0.633412	0.96671	0.87209	0.96004	-0.161	3.45	0.783106	1
NSDHL	Q15738	0.872033	0.465016	0.292	0.940558			0.116263	0.0475121	-0.201	-0.43	0.207607	0.14	Yes
CDC23	Q9UJX2	0.913517	0.566151	0.292	0.999308	0.872845	0.978355	0.246281	0.141569	-0.288	-0.14	-0.18379	0.2
HNRNPF	P52597	0.908824	0.99855	0.292	0.86404	0.880531	0.948485	0.852825	0.953977	0.1	2.34	1.50074	0.52
C16orf72	Q14CZ0	0.777568	0.167587	0.292	0.986081	0.977675	0.148642	0.104031	0.135679	-0.22	0.68	-0.0657666	0.95
[truncated: 14,251 more rows]
