# Supplementary material for: Phase separation as a possible mechanism for dosage sensitivity
Source: Genome Biol. 2024 Jan 15;25:17. doi: 10.1186/s13059-023-03128-z (PMC10789095; doi:10.1186/s13059-023-03128-z)
Supplement: Supplementary file 7 — Additional file 7: Table S6. Antibodies that were used in this study. [file 13059_2023_3128_MOESM7_ESM.xlsx]

## Sheet: Antibodies Informaiton
S7 Antibodies that were used in this study
Antibody	Source	Catalog Number
SOX2	Cell Signaling Technology	3579S
PAX6	Cell Signaling Technology	60433S
HNRNPK	Cell Signaling Technology	4675S
PQBP1	Atlas antibodies	HPA001880
β-Actin	Cell Signaling Technology	3700
β-Tubulin	Abclonal	A18132
Goat Anti-Mouse IgG-HRP	Bioeasy	BE0124-100
Goat Anti-Rabbit IgG-HRP	Abmart	M21002L
