# Supplementary material for: Phase separation as a possible mechanism for dosage sensitivity
Source: Genome Biol. 2024 Jan 15;25:17. doi: 10.1186/s13059-023-03128-z (PMC10789095; doi:10.1186/s13059-023-03128-z)
Supplement: Supplementary file 8 — Additional file 8: Table S7. Primer sequences used in the experiment [file 13059_2023_3128_MOESM8_ESM.xlsx]

## Sheet: Sheet1
S7 Primer sequences used in the experiment
Gene	Primer sequence
ABCC3	F: 5'-ACAACCTCATCCAGGCTACC-3'
	R: 5'-GGTTGGCTGGAGAATCAAAT-3'
ABCC6	F: 5'-CTGGACGAGGCTACTGCTG-3'
	R: 5'-TTGTCCATGACCAGAACCC-3'
ASXL1	F: 5'-GGTGATGCTGCCTCGAGTTGT-3'
	R: 5'-AAGGCATGGAAGGTCCGAGAG-3'
DKK1	F: 5'-CTTGGATGGGTATTCCAGA-3'
	R: 5'-CCTGAGGCACAGTCTGATGA-3'
FGF4	F: 5'-CTCGCCCTTCTTCACCGATG-3'
	R: 5'-GTAGGACTCGTAGGCGTTGTA-3'
ITGA6	F: 5'-CACATCTCCTCCCTGAGCAC-3'
	R: 5'-TATCTTGCCACCCATCCTTG-3'
LHX3	F: 5'-ACGGACCCAGTTCTGACCTA-3'
	R: 5'-TGGTCTACCTCAT CCAGCCA-3'
MMP3	F: 5'-CTGGGCTATCCGAGGTCATG-3'
	R: 5'-TGGACGGTTTCAGGGAGGC-3'
NTRK3	F: 5'-AGGGACACAACTGCCACAAG-3'
	R: 5'-AGCCATGACGTCCTTTGCTG-3'
PAX6	F: 5'-AGATGAGGCTCAAATGCGAC-3'
	R: 5'-GTTGGTAGACACTGGTGCTG-3'
PGA5	F: 5'-CCATGAACGGAGAGACCATCG-3'
	R: 5'-GGAAGAACAGTCAGGAGAATTAG-3'
α-tubulin	F: 5'-AGTGAAAACAATCTAACCAGAAA-3'
	R: 5'-AGGCCCGTGAAGATATG-3'
VIM	F: 5'-CAAGACCTGCTCAATGTTAAGATG-3'
	R: 5'-GTGAATCCAGATTAGTTTCCCTCA-3'
